# Supplementary material for: Mapping of the podocin proximity-dependent proteome reveals novel components of the kidney podocyte foot process
Source: Front Cell Dev Biol. 2023 May 30;11:1195037. doi: 10.3389/fcell.2023.1195037 (PMC10262054; doi:10.3389/fcell.2023.1195037)
Supplement: Supplementary file 1 [file Table2.XLSX]

## Sheet: proteins
Majority protein IDs	Protein names	Gene names	Razor + unique peptides	-Log Student's T-test p-value BioID_control	Log2 fold change BioID_control	LFQ intensity Pocdocin-BioID_1	LFQ intensity Pocdocin-BioID_2	LFQ intensity Pocdocin-BioID_3	LFQ intensity Pocdocin-BioID_4	LFQ intensity WT_1	LFQ intensity WT_2	LFQ intensity WT_3		Potential contaminant	Intensity	Peptides	Razor + unique peptides	Unique peptides	Sequence coverage [%]	Unique + razor sequence coverage [%]	Unique sequence coverage [%]	Mol. weight [kDa]	MS/MS count	Intensity Pocdocin-BioID_1	Intensity Pocdocin-BioID_2	Intensity Pocdocin-BioID_3	Intensity Pocdocin-BioID_4	Intensity WT_1	Intensity WT_2	Intensity WT_3		MS/MS count Pocdocin-BioID_1	MS/MS count Pocdocin-BioID_2	MS/MS count Pocdocin-BioID_3	MS/MS count Pocdocin-BioID_4	MS/MS count WT_1	MS/MS count WT_2	MS/MS count WT_3		Razor + unique peptides Pocdocin-BioID_1	Razor + unique peptides Pocdocin-BioID_2	Razor + unique peptides Pocdocin-BioID_3	Razor + unique peptides Pocdocin-BioID_4	Razor + unique peptides WT_1	Razor + unique peptides WT_2	Razor + unique peptides WT_3
P17665	Cytochrome c oxidase subunit 7C, mitochondrial	Cox7c	2	0	NaN	NaN	28.2886	NaN	NaN	NaN	NaN	NaN			378710000	2	2	2	28.6	28.6	28.6	7.3325	1	0	327890000	50816000	0	0	0	0		0	1	0	0	0	0	0		0	2	1	0	0	0	0
Q9QUR6	Prolyl endopeptidase	Prep	2	0	NaN	NaN	NaN	NaN	NaN	NaN	NaN	NaN			179590000	2	2	2	3.5	3.5	3.5	80.751	1	0	0	0	0	94773000	30986000	0		0	0	0	0	0	0	0		0	0	0	0	1	1	0
Q8K012	Formin-binding protein 1-like	Fnbp1l	7	0	NaN	25.271	24.6721	24.891	25.0022	NaN	NaN	NaN			131940000	7	7	7	14	14	14	69.885	17	40272000	29497000	29839000	32329000	0	0	0		6	3	4	4	0	0	0		6	4	5	5	0	0	0
P60867	40S ribosomal protein S20	Rps20	2	0	NaN	NaN	25.6678	25.1325	NaN	NaN	NaN	NaN			90092000	2	2	2	19.3	19.3	19.3	13.373	4	0	21361000	68731000	0	0	0	0		0	1	2	0	1	0	0		0	1	2	0	1	0	0
Q6P9J9	Anoctamin-6	Ano6	3	0	NaN	NaN	NaN	NaN	NaN	23.0856	NaN	22.772			88383000	3	3	3	4.5	4.5	4.5	106.25	2	9159300	0	0	0	19324000	11770000	8053900		0	0	0	0	0	0	0		1	0	0	0	2	1	2
A2AQ25	Sickle tail protein	Skt	12	0	NaN	NaN	NaN	NaN	NaN	NaN	NaN	22.7917			87868000	12	12	12	9	9	9	213.03	13	0	0	0	0	0	0	4648300		0	0	0	0	0	0	0		0	0	0	0	0	0	3
Q60714	Long-chain fatty acid transport protein 1	Slc27a1	5	0	NaN	NaN	NaN	NaN	NaN	21.6305	NaN	NaN			80063000	6	5	5	13.6	11.5	11.5	71.275	5	0	0	0	0	2162800	0	0		0	0	0	0	0	0	0		0	0	0	0	1	0	0
P70414	Sodium/calcium exchanger 1	Slc8a1	5	0	NaN	NaN	NaN	NaN	NaN	NaN	NaN	NaN			71163000	5	5	5	7.3	7.3	7.3	108.03	4	0	0	0	912860	0	0	0		0	1	0	0	0	0	0		0	1	0	1	0	0	0
Q8BMA3;Q80YA9	Connector enhancer of kinase suppressor of ras 3;Connector enhancer of kinase suppressor of ras 2	Cnksr3;Cnksr2	2	0	NaN	NaN	NaN	NaN	NaN	NaN	NaN	20.6119			62227000	2	2	2	5.2	5.2	5.2	61.869	2	0	49280000	0	0	0	0	1602500		0	1	0	0	0	0	0		0	1	0	0	0	0	1
Q91W52	Transmembrane protein 19	Tmem19	2	0	NaN	NaN	NaN	NaN	NaN	21.4486	NaN	NaN			61894000	2	2	2	6	6	6	36.296	1	0	0	0	0	1321300	0	0		0	0	0	0	0	0	0		0	0	0	0	1	0	0
Q9QXY9	Peroxisomal biogenesis factor 3	Pex3	4	0	NaN	NaN	NaN	NaN	NaN	21.7736	NaN	22.2027			61331000	4	4	4	14.8	14.8	14.8	42.223	6	0	0	0	0	2222100	0	2991900		0	0	0	0	1	0	1		0	0	0	0	1	0	1
Q9ET30	Transmembrane 9 superfamily member 3	Tm9sf3	2	0	NaN	NaN	NaN	NaN	NaN	22.0989	NaN	21.824			57471000	2	2	2	3.1	3.1	3.1	67.544	4	0	0	0	0	1307000	0	4189300		0	0	1	1	0	0	1		0	0	1	1	1	0	1
Q9DBU0	Transmembrane 9 superfamily member 1	Tm9sf1	4	0	NaN	NaN	NaN	NaN	NaN	NaN	NaN	20.9209			56125000	4	4	4	7.3	7.3	7.3	68.927	5	0	0	0	0	0	0	1398900		0	0	0	0	0	0	0		0	0	0	0	0	0	1
O55111	Desmoglein-2	Dsg2	7	0	NaN	NaN	NaN	NaN	NaN	NaN	NaN	20.407			54504000	7	7	7	13	13	13	122.38	7	0	0	0	0	0	0	1390300		0	0	0	0	0	0	0		0	0	0	0	0	0	1
Q9DC29	ATP-binding cassette sub-family B member 6, mitochondrial	Abcb6	7	0	NaN	NaN	NaN	NaN	NaN	NaN	NaN	21.9305			53521000	7	7	7	15.3	15.3	15.3	93.769	8	0	0	0	0	0	0	1051700		0	0	0	0	0	0	0		0	0	0	0	0	0	2
Q9JLQ0	CD2-associated protein	Cd2ap	4	0	NaN	23.1648	23.337	23.8301	23.1257	NaN	NaN	NaN			44066000	4	4	4	7.8	7.8	7.8	70.449	8	11102000	3922900	20384000	8656300	0	0	0		1	2	4	1	0	0	0		3	2	4	2	0	0	0
O70435	Proteasome subunit alpha type-3	Psma3	3	0	NaN	21.3931	24.7341	22.8917	NaN	NaN	NaN	NaN			39978000	3	3	3	14.9	14.9	14.9	28.405	5	384570	26576000	11482000	1535600	0	0	0		0	1	2	1	1	0	0		1	3	3	2	1	0	0
Q8K449	ATP-binding cassette sub-family A member 9	Abca9	4	0	NaN	NaN	NaN	NaN	NaN	NaN	NaN	NaN			37487000	4	4	4	4.3	4.3	4.3	183.11	4	0	0	0	0	0	0	0		0	0	0	0	0	0	0		0	0	0	0	0	0	0
P97478	5-demethoxyubiquinone hydroxylase, mitochondrial	Coq7	2	0	NaN	21.7969	24.7266	NaN	NaN	NaN	NaN	NaN			37349000	2	2	2	10.1	10.1	10.1	24.041	2	761850	30643000	2098600	702360	0	0	0		0	2	0	0	0	0	0		1	2	1	1	0	0	0
Q8R092	Uncharacterized protein C1orf43 homolog		2	0	NaN	NaN	NaN	NaN	NaN	NaN	NaN	NaN			37284000	2	2	2	9.1	9.1	9.1	28.691	2	0	0	0	0	0	0	0		0	0	0	0	0	0	0		0	0	0	0	0	0	0
Q9D1K2	V-type proton ATPase subunit F	Atp6v1f	2	0	NaN	NaN	24.409	23.8218	NaN	NaN	NaN	NaN			37104000	2	2	2	19.3	19.3	19.3	13.37	4	0	22267000	14837000	0	0	0	0		0	1	2	0	1	0	0		0	2	2	0	1	0	0
P23198	Chromobox protein homolog 3	Cbx3	3	0	NaN	21.5031	24.56	22.2382	21.1472	NaN	NaN	NaN			34975000	3	3	2	22.4	22.4	13.7	20.855	3	1849700	23211000	8746100	1168400	0	0	0		0	3	0	0	0	0	0		1	3	2	1	0	0	0
Q3U186	Probable arginine--tRNA ligase, mitochondrial	Rars2	5	0	NaN	NaN	NaN	NaN	NaN	NaN	NaN	NaN			33624000	5	5	5	10.2	10.2	10.2	65.335	5	1829300	10541000	0	2152600	0	0	0		0	2	0	0	0	0	0		1	2	0	1	0	0	0
Q60770	Syntaxin-binding protein 3	Stxbp3	5	0	NaN	NaN	NaN	NaN	NaN	NaN	NaN	22.1707			33027000	5	5	5	9	9	9	67.942	5	0	2990500	0	0	6329200	0	2612300		0	0	0	0	1	0	2		0	1	0	0	2	0	2
Q01147;P81269	Cyclic AMP-responsive element-binding protein 1;Cyclic AMP-dependent transcription factor ATF-1	Creb1;Atf1	2	0	NaN	NaN	NaN	NaN	NaN	22.0549	NaN	21.9866			28814000	2	2	2	11.6	11.6	11.6	35.122	3	0	0	3070700	0	2074600	0	1978700		0	0	0	0	1	0	1		0	0	1	0	1	0	1
P21447;P06795	Multidrug resistance protein 1A;Multidrug resistance protein 1B	Abcb1a;Abcb1b	4	0	NaN	NaN	NaN	NaN	NaN	NaN	NaN	NaN			28774000	4	4	4	3.9	3.9	3.9	140.64	4	0	0	0	0	0	0	0		0	0	0	0	0	0	0		0	0	0	0	0	0	0
Q9ES88	Solute carrier family 13 member 2	Slc13a2	4	0	NaN	NaN	NaN	NaN	NaN	NaN	NaN	21.8423			28133000	4	4	4	9.9	9.9	9.9	64.11	5	0	0	0	0	0	0	3088600		0	0	0	0	0	0	1		0	0	0	0	0	0	2
B1AXH1	NHS-like protein 2	Nhsl2	3	0	NaN	NaN	NaN	NaN	NaN	21.4583	NaN	21.6254			28105000	3	3	3	3.9	3.9	3.9	132.35	3	0	0	0	0	887690	0	2857100		0	0	0	0	0	0	0		0	0	0	0	1	0	2
B1AR13	CDGSH iron-sulfur domain-containing protein 3, mitochondrial	Cisd3	2	0	NaN	NaN	NaN	NaN	NaN	NaN	NaN	NaN			27471000	2	2	2	10.2	10.2	10.2	15.676	1	0	16102000	0	2170700	0	0	1255600		0	1	0	0	0	0	0		0	1	0	1	0	0	1
Q91VE0	Long-chain fatty acid transport protein 4	Slc27a4	7	0	NaN	NaN	NaN	NaN	NaN	NaN	NaN	NaN			27430000	7	7	6	12.6	12.6	10.4	72.318	7	0	0	0	0	0	0	0		0	0	0	0	0	0	0		0	0	0	0	0	0	0
Q8C522	Endonuclease domain-containing 1 protein	Endod1	2	0	NaN	NaN	NaN	NaN	NaN	NaN	NaN	NaN			26433000	2	2	2	5.4	5.4	5.4	55.262	2	0	0	0	0	0	0	0		0	0	0	0	0	0	0		0	0	0	0	0	0	0
Q91WU2	Solute carrier family 22 member 7	Slc22a7	3	0	NaN	NaN	NaN	NaN	NaN	21.393	NaN	NaN			26418000	3	3	3	4.6	4.6	4.6	59.613	3	0	0	0	0	865490	0	0		0	0	0	0	0	0	0		0	0	0	0	1	0	0
Q6NZC7	SEC23-interacting protein	Sec23ip	3	0	NaN	NaN	NaN	NaN	NaN	NaN	NaN	22.2778			24731000	3	3	3	4.9	4.9	4.9	110.78	3	0	0	0	0	0	0	3976200		0	0	0	0	0	0	0		0	0	0	0	0	0	1
P97314	Cysteine and glycine-rich protein 2	Csrp2	2	0	NaN	NaN	NaN	NaN	NaN	NaN	NaN	NaN			24255000	2	2	2	13	13	13	20.926	6	0	0	0	0	1365700	0	0		1	1	1	0	1	0	1		1	1	1	0	2	0	1
Q9JJI6	GPI ethanolamine phosphate transferase 3	Pigo	4	0	NaN	NaN	NaN	NaN	NaN	NaN	NaN	22.3195			24160000	4	4	4	5.9	5.9	5.9	119.16	6	0	0	0	0	0	0	2191400		0	0	0	0	0	0	2		0	0	0	0	0	0	2
Q9D0D3	Poly(A) RNA polymerase, mitochondrial	Mtpap	3	0	NaN	NaN	NaN	NaN	NaN	NaN	NaN	NaN			23783000	3	3	3	8.2	8.2	8.2	65.229	3	0	0	0	0	0	0	0		0	0	0	0	0	0	0		0	0	0	0	0	0	0
P02469	Laminin subunit beta-1	Lamb1	2	0	NaN	21.8489	23.8822	21.9674	NaN	NaN	NaN	NaN			23340000	2	2	2	1.4	1.4	1.4	197.09	3	2951500	17864000	2523700	0	0	0	0		0	2	1	0	0	0	0		1	2	1	0	0	0	0
Q60575	Kinesin-like protein KIF1B	Kif1b	2	0	NaN	NaN	NaN	NaN	NaN	NaN	NaN	NaN			22995000	2	2	1	1.1	1.1	0.5	204.08	1	0	0	0	0	0	0	0		0	0	0	0	0	0	0		0	0	0	0	0	0	0
Q8VD26	Transmembrane protein 143	Tmem143	2	0	NaN	NaN	NaN	NaN	NaN	21.8676	NaN	NaN			22647000	2	2	2	8.3	8.3	8.3	51.595	3	0	0	0	0	1602500	0	0		0	0	0	0	0	0	0		0	0	0	0	1	0	0
Q3UMR5	Calcium uniporter protein, mitochondrial	Mcu	2	0	NaN	NaN	NaN	NaN	NaN	NaN	NaN	NaN			22461000	2	2	2	7.7	7.7	7.7	39.681	2	0	0	0	0	0	0	0		0	0	0	0	0	0	0		0	0	0	0	0	0	0
Q8CJG1;Q8CJG0;Q8CJF9	Protein argonaute-1;Protein argonaute-2;Protein argonaute-3	Ago1;Ago2;Ago3	2	0	NaN	NaN	NaN	NaN	NaN	NaN	NaN	21.0009			22066000	2	2	2	2.7	2.7	2.7	97.213	2	0	0	0	0	0	0	1763800		0	0	0	0	0	0	0		0	0	0	0	0	0	1
Q9Z0U0	Xenotropic and polytropic retrovirus receptor 1	Xpr1	3	0	NaN	NaN	NaN	NaN	NaN	NaN	NaN	21.2254			21731000	3	3	3	8.3	8.3	8.3	81.75	5	0	0	0	0	0	0	1555800		0	0	0	0	0	0	1		0	0	0	0	0	0	1
O70475	UDP-glucose 6-dehydrogenase	Ugdh	3	0	NaN	NaN	NaN	NaN	NaN	NaN	NaN	NaN			20965000	3	3	3	11.8	11.8	11.8	54.831	3	1522000	7288600	0	0	0	2438800	0		0	1	0	0	0	0	0		1	2	0	0	0	1	0
P54116	Erythrocyte band 7 integral membrane protein	Stom	3	0	NaN	NaN	NaN	NaN	NaN	NaN	NaN	NaN			20755000	3	3	3	13.4	13.4	13.4	31.375	6	0	0	0	0	0	0	0		0	0	1	0	1	0	1		0	0	1	0	1	0	1
Q9DBA6	Peroxisomal leader peptide-processing protease;Peroxisomal leader peptide-processing protease, 10 kDa form;Peroxisomal leader peptide-processing protease, 49 kDa form	Tysnd1	2	0	NaN	NaN	NaN	NaN	NaN	NaN	NaN	NaN			20303000	2	2	2	6.5	6.5	6.5	59.065	1	0	0	0	0	0	0	0		0	0	0	0	0	0	0		0	0	0	0	0	0	0
Q9EPB5	Serine hydrolase-like protein	Serhl	2	0	NaN	NaN	NaN	NaN	NaN	NaN	NaN	NaN			19572000	2	2	2	5.8	5.8	5.8	35.31	1	1776900	5383800	2465400	0	2595700	726330	0		0	0	1	0	0	0	0		1	1	2	0	1	1	0
P55012	Solute carrier family 12 member 2	Slc12a2	3	0	NaN	NaN	NaN	NaN	NaN	NaN	NaN	NaN			18886000	4	3	3	4.5	3.7	3.7	131.03	3	0	0	0	0	0	0	0		0	0	0	0	0	0	0		0	0	0	0	0	0	0
O35691	Pinin	Pnn	2	0	NaN	NaN	NaN	NaN	NaN	NaN	NaN	21.8457			18597000	2	2	2	2.2	2.2	2.2	82.435	1	0	8851900	2937600	0	3039000	0	3768900		0	1	0	0	0	0	0		0	2	1	0	1	0	1
Q9JKF6	Nectin-1	Pvrl1	3	0	NaN	NaN	NaN	NaN	NaN	22.0704	NaN	21.8932			18489000	3	3	3	10.7	10.7	10.7	57.034	6	0	0	0	0	1284900	0	2697700		0	0	0	0	0	0	2		0	0	0	0	1	0	2
P09925	Surfeit locus protein 1	Surf1	2	0	NaN	NaN	NaN	NaN	NaN	NaN	NaN	NaN			18107000	2	2	2	11.4	11.4	11.4	34.798	2	0	0	0	0	0	0	0		0	0	0	0	0	0	0		0	0	0	0	0	0	0
O88492	Perilipin-4	Plin4	4	0	NaN	NaN	24.0755	NaN	NaN	NaN	NaN	NaN			17679000	4	4	4	19.9	19.9	19.9	139.41	4	0	17679000	0	0	0	0	0		0	4	0	0	0	0	0		0	4	0	0	0	0	0
Q920L1	Fatty acid desaturase 1	Fads1	2	0	NaN	NaN	NaN	NaN	NaN	NaN	NaN	NaN			17196000	2	2	2	6.5	6.5	6.5	52.322	2	0	0	0	0	0	0	0		0	0	0	0	0	0	0		0	0	0	0	0	0	0
Q9JHL1	Na(+)/H(+) exchange regulatory cofactor NHE-RF2	Slc9a3r2	3	0	NaN	NaN	23.0867	22.9596	NaN	NaN	NaN	NaN			17065000	3	3	3	13.1	13.1	13.1	37.402	6	0	9352400	7713000	0	0	0	0		0	3	3	0	0	0	0		0	3	2	0	0	0	0
P48410	ATP-binding cassette sub-family D member 1	Abcd1	2	0	NaN	NaN	NaN	NaN	NaN	NaN	NaN	NaN			16730000	2	2	2	2.9	2.9	2.9	81.858	2	0	0	0	0	0	0	0		0	0	0	0	0	0	0		0	0	0	0	0	0	0
Q9CY58	Plasminogen activator inhibitor 1 RNA-binding protein	Serbp1	2	0	NaN	NaN	23.1864	22.765	NaN	NaN	NaN	NaN			16673000	2	2	2	5.9	5.9	5.9	44.714	4	0	9545300	7127800	0	0	0	0		0	2	2	0	0	0	0		0	2	2	0	0	0	0
Q6DID7	Protein wntless homolog	Wls	2	0	NaN	NaN	NaN	NaN	NaN	NaN	NaN	NaN			16409000	2	2	2	3.5	3.5	3.5	62.188	2	0	0	0	0	0	0	0		0	0	0	0	0	0	0		0	0	0	0	0	0	0
Q8K358	Phosphatidylinositol glycan anchor biosynthesis class U protein	Pigu	2	0	NaN	NaN	NaN	NaN	NaN	NaN	NaN	NaN			15919000	2	2	2	4.8	4.8	4.8	49.804	2	0	0	0	0	0	0	0		0	0	0	0	0	0	0		0	0	0	0	0	0	0
O35083	1-acyl-sn-glycerol-3-phosphate acyltransferase alpha	Agpat1	2	0	NaN	NaN	NaN	NaN	NaN	NaN	NaN	NaN			15904000	2	2	2	11.2	11.2	11.2	31.709	2	0	0	0	0	0	0	0		0	0	0	0	0	0	0		0	0	0	0	0	0	0
Q8VDZ4	Palmitoyltransferase ZDHHC5	Zdhhc5	4	0	NaN	NaN	NaN	NaN	NaN	NaN	NaN	21.9669			15436000	4	4	4	10.9	10.9	10.9	77.5	3	0	0	0	0	0	0	1756200		0	0	0	0	0	0	0		0	0	0	0	0	0	1
Q3TJD7	PDZ and LIM domain protein 7	Pdlim7	2	0	NaN	NaN	NaN	NaN	NaN	NaN	NaN	NaN			15121000	2	2	2	4.6	4.6	4.6	50.118	2	0	0	0	0	0	0	0		0	0	0	0	0	0	0		0	0	0	0	0	0	0
P51830	Adenylate cyclase type 9	Adcy9	3	0	NaN	NaN	NaN	NaN	NaN	NaN	NaN	21.5068			15015000	3	3	3	2.6	2.6	2.6	150.95	3	0	0	0	0	0	0	1662900		0	0	0	0	0	0	0		0	0	0	0	0	0	1
Q9Z2W0	Aspartyl aminopeptidase	Dnpep	3	0	NaN	NaN	NaN	NaN	NaN	NaN	NaN	NaN			14777000	3	3	3	7.6	7.6	7.6	52.206	3	0	5798100	0	0	0	0	0		0	1	0	0	0	0	0		0	1	0	0	0	0	0
Q9D1R1	Complex I assembly factor TMEM126B, mitochondrial	Tmem126b	2	0	NaN	NaN	NaN	NaN	NaN	NaN	NaN	NaN			14623000	2	2	2	10.4	10.4	10.4	25.444	2	0	0	0	0	0	0	0		0	0	0	0	0	0	0		0	0	0	0	0	0	0
Q80V03	Uncharacterized aarF domain-containing protein kinase 5	Adck5	2	0	NaN	NaN	NaN	NaN	NaN	NaN	NaN	NaN			14618000	2	2	2	4.5	4.5	4.5	66.654	2	0	0	0	0	0	0	0		0	0	0	0	0	0	0		0	0	0	0	0	0	0
Q8BRH0	Transmembrane and TPR repeat-containing protein 3	Tmtc3	2	0	NaN	NaN	NaN	NaN	NaN	NaN	NaN	NaN			14493000	2	2	2	3.2	3.2	3.2	104.2	2	0	0	0	0	0	0	0		0	0	0	0	0	0	0		0	0	0	0	0	0	0
P14901	Heme oxygenase 1	Hmox1	2	0	NaN	NaN	23.788	NaN	NaN	NaN	NaN	NaN			14484000	2	2	2	10.4	10.4	10.4	32.928	3	0	14484000	0	0	0	0	0		0	3	0	0	0	0	0		0	2	0	0	0	0	0
P62317	Small nuclear ribonucleoprotein Sm D2	Snrpd2	2	0	NaN	21.4626	22.7765	22.0522	NaN	NaN	NaN	NaN			14423000	2	2	2	23.7	23.7	23.7	13.527	2	2395500	6604000	5423900	0	0	0	0		0	1	1	0	0	0	0		1	1	2	0	0	0	0
P46061	Ran GTPase-activating protein 1	Rangap1	2	0	NaN	21.4206	22.7104	22.0042	NaN	NaN	NaN	NaN			13877000	2	2	2	4.1	4.1	4.1	63.53	3	1653300	6828300	5395000	0	0	0	0		0	2	1	0	0	0	0		1	2	2	0	0	0	0
Q8BPE4	Transmembrane protein 177	Tmem177	3	0	NaN	NaN	NaN	NaN	NaN	NaN	NaN	NaN			13549000	3	3	3	9.6	9.6	9.6	34.067	3	0	0	0	0	0	0	0		0	0	0	0	0	0	0		0	0	0	0	0	0	0
Q80XR2	Calcium-transporting ATPase type 2C member 1	Atp2c1	3	0	NaN	NaN	NaN	NaN	NaN	NaN	NaN	NaN			13450000	3	3	3	4.8	4.8	4.8	100.3	3	0	0	0	0	0	0	0		0	0	0	0	0	0	0		0	0	0	0	0	0	0
Q9JM52;P97820;P83510	Misshapen-like kinase 1;Mitogen-activated protein kinase kinase kinase kinase 4;Traf2 and NCK-interacting protein kinase	Mink1;Map4k4;Tnik	2	0	NaN	NaN	NaN	NaN	NaN	NaN	NaN	21.2216			13372000	2	2	2	3	3	3	147.29	3	0	0	0	0	0	0	2049700		0	0	0	0	0	0	1		0	0	0	0	0	0	1
Q9JKY5	Huntingtin-interacting protein 1-related protein	Hip1r	3	0	NaN	20.9193	22.4517	21.7332	20.9772	NaN	NaN	NaN			13270000	3	3	3	3.2	3.2	3.2	119.43	4	1322200	6580400	3962800	1404300	0	0	0		0	2	2	0	0	0	0		1	2	2	1	0	0	0
P56546;O88712	C-terminal-binding protein 2;C-terminal-binding protein 1	Ctbp2;Ctbp1	3	0	NaN	NaN	NaN	NaN	NaN	NaN	NaN	NaN			13017000	3	3	3	8.3	8.3	8.3	48.956	3	0	0	0	0	0	0	0		0	1	0	0	0	0	0		0	1	0	0	0	0	0
O70228;P98195	Probable phospholipid-transporting ATPase IIA;Probable phospholipid-transporting ATPase IIB	Atp9a;Atp9b	2	0	NaN	NaN	NaN	NaN	NaN	NaN	NaN	20.3386			12862000	2	2	2	2.3	2.3	2.3	118.61	2	0	0	0	0	0	0	698550		0	0	0	0	0	0	0		0	0	0	0	0	0	1
Q61263	Sterol O-acyltransferase 1	Soat1	2	0	NaN	NaN	NaN	NaN	NaN	NaN	NaN	NaN			12851000	2	2	2	5	5	5	63.798	1	0	0	0	0	0	0	0		0	0	0	0	0	0	0		0	0	0	0	0	0	0
B2RXC1	Trafficking protein particle complex subunit 11	Trappc11	3	0	NaN	NaN	NaN	NaN	NaN	NaN	NaN	NaN			12394000	3	3	3	4.7	4.7	4.7	128.39	2	0	0	0	0	0	0	0		0	0	0	0	0	0	0		0	0	0	0	0	0	0
Q00612	Glucose-6-phosphate 1-dehydrogenase X	G6pdx	3	0	NaN	NaN	NaN	NaN	NaN	NaN	NaN	NaN			12304000	3	3	3	6.8	6.8	6.8	59.262	3	0	0	0	0	0	0	0		0	0	0	0	0	0	0		0	0	0	0	0	0	0
Q3UNX5	Acyl-coenzyme A synthetase ACSM3, mitochondrial	Acsm3	2	0	NaN	NaN	NaN	NaN	NaN	NaN	NaN	NaN			12155000	2	2	2	4.3	4.3	4.3	65.622	2	0	0	0	0	0	0	0		0	0	0	0	0	0	0		0	0	0	0	0	0	0
Q80TA1	Ethanolaminephosphotransferase 1	Ept1	2	0	NaN	NaN	NaN	NaN	NaN	19.5372	NaN	20.0057			12077000	2	2	2	4.5	4.5	4.5	45.345	1	0	0	0	0	767200	0	1468800		0	0	0	0	0	0	0		0	0	0	0	1	0	1
Q9CZR3	Mitochondrial import receptor subunit TOM40B	Tomm40l	2	0	NaN	NaN	NaN	NaN	NaN	NaN	NaN	NaN			11969000	2	2	2	7.8	7.8	7.8	34.004	2	0	0	0	0	0	0	0		0	0	0	0	0	0	0		0	0	0	0	0	0	0
Q99P65	Equilibrative nucleoside transporter 3	Slc29a3	2	0	NaN	NaN	NaN	NaN	NaN	NaN	NaN	NaN			11559000	2	2	2	8.4	8.4	8.4	51.719	4	0	0	0	0	0	0	0		0	0	0	0	0	0	0		0	0	0	0	0	0	0
Q8C1E7	Transmembrane protein 120A	Tmem120a	2	0	NaN	NaN	NaN	NaN	NaN	NaN	NaN	NaN			11397000	2	2	2	2.9	2.9	2.9	40.751	2	0	0	0	0	0	0	0		0	0	0	0	0	0	0		0	0	0	0	0	0	0
A2A5R2	Brefeldin A-inhibited guanine nucleotide-exchange protein 2	Arfgef2	3	0	NaN	NaN	NaN	NaN	NaN	NaN	21.8968	21.7314			11315000	3	3	3	2.3	2.3	2.3	202.24	3	0	0	0	0	0	3078900	2448000		0	0	0	0	0	0	0		0	0	0	0	0	1	1
Q8BSS9;P60469	Liprin-alpha-2;Liprin-alpha-3	Ppfia2;Ppfia3	2	0	NaN	NaN	NaN	NaN	NaN	20.5166	NaN	20.6497			10756000	2	2	2	2	2	2	143.23	2	0	0	0	0	1016300	0	1222200		0	0	0	0	0	0	0		0	0	0	0	1	0	1
Q8CAF4	NHS-like protein 1	Nhsl1	2	0	NaN	NaN	NaN	NaN	NaN	20.6424	NaN	NaN			10676000	2	2	2	3.4	3.4	3.4	169.42	2	0	0	0	0	286650	0	0		0	0	0	0	0	0	0		0	0	0	0	1	0	0
Q3TJ91	Lethal(2) giant larvae protein homolog 2	Llgl2	3	0	NaN	NaN	NaN	NaN	NaN	NaN	NaN	NaN			10326000	3	3	3	4.7	4.7	4.7	114.32	3	0	0	0	0	0	0	0		0	0	0	0	0	0	0		0	0	0	0	0	0	0
Q9JLN9	Serine/threonine-protein kinase mTOR	Mtor	4	0	NaN	NaN	NaN	NaN	NaN	NaN	NaN	NaN			10319000	4	4	4	2.6	2.6	2.6	288.79	4	0	0	0	0	0	0	0		0	0	0	0	0	0	0		0	0	0	0	0	0	0
Q0VGY8	Protein TANC1	Tanc1	2	0	NaN	NaN	NaN	NaN	NaN	NaN	NaN	NaN			10237000	2	2	2	2	2	2	200.8	3	0	0	0	0	0	0	0		0	0	0	0	0	0	0		0	0	0	0	0	0	0
Q8BX02	KN motif and ankyrin repeat domain-containing protein 2	Kank2	2	0	NaN	NaN	NaN	NaN	NaN	NaN	NaN	20.5016			10018000	2	2	2	3.4	3.4	3.4	90.244	2	0	0	0	0	0	0	949990		0	0	0	0	0	0	0		0	0	0	0	0	0	1
Q80X85	28S ribosomal protein S7, mitochondrial	Mrps7	2	0	NaN	NaN	22.5873	21.7008	NaN	NaN	NaN	NaN			9710300	2	2	2	12.4	12.4	12.4	28.062	5	0	4383200	5327200	0	0	0	0		0	3	2	0	0	0	0		0	2	2	0	0	0	0
Q8K3A0	Iron-sulfur cluster co-chaperone protein HscB, mitochondrial	Hscb	3	0	NaN	NaN	21.7466	NaN	NaN	NaN	NaN	NaN			9443800	3	3	3	14.1	14.1	14.1	26.645	5	0	3518600	5925200	0	0	0	0		0	2	3	0	0	0	0		0	2	3	0	0	0	0
Q80Z96	Vang-like protein 1	Vangl1	2	0	NaN	NaN	NaN	NaN	NaN	21.0935	NaN	20.8439			9405400	2	2	2	5.7	5.7	5.7	60.063	2	0	0	0	0	838420	0	1799000		0	0	0	0	0	0	1		0	0	0	0	1	0	2
Q3UHJ0	AP2-associated protein kinase 1	Aak1	2	0	NaN	NaN	NaN	NaN	NaN	NaN	NaN	NaN			9256200	2	2	2	3.1	3.1	3.1	103.35	2	0	0	0	0	0	0	0		0	0	0	0	0	0	0		0	0	0	0	0	0	0
Q9D2R0	Acetoacetyl-CoA synthetase	Aacs	2	0	NaN	NaN	NaN	NaN	NaN	NaN	NaN	NaN			9195300	2	2	2	3.1	3.1	3.1	75.199	2	0	0	0	0	0	0	0		0	0	0	0	0	0	0		0	0	0	0	0	0	0
Q8C2L6	Transmembrane protein 161B	Tmem161b	2	0	NaN	NaN	NaN	NaN	NaN	NaN	NaN	NaN			9132700	2	2	2	4.9	4.9	4.9	55.466	2	0	0	0	0	0	0	0		0	0	0	0	0	0	0		0	0	0	0	0	0	0
P10637	Microtubule-associated protein tau	Mapt	2	0	NaN	NaN	NaN	NaN	NaN	NaN	NaN	18.4454			8972500	2	2	2	1.8	1.8	1.8	76.243	1	0	8615500	0	0	0	0	356970		0	0	0	0	0	0	0		0	1	0	0	0	0	1
Q9WV69	Dematin	Dmtn	2	0	NaN	NaN	23.097	NaN	NaN	NaN	NaN	NaN			8971900	2	2	2	4.4	4.4	4.4	45.468	2	0	8971900	0	0	0	0	0		0	2	0	0	0	0	0		0	2	0	0	0	0	0
P57784	U2 small nuclear ribonucleoprotein A	Snrpa1	2	0	NaN	NaN	22.5781	21.25	NaN	NaN	NaN	NaN			8755700	2	2	2	9.8	9.8	9.8	28.357	3	0	7121800	1633900	0	0	0	0		0	2	1	0	0	0	0		0	2	1	0	0	0	0
Q9Z138	Tyrosine-protein kinase transmembrane receptor ROR2	Ror2	2	0	NaN	NaN	NaN	NaN	NaN	NaN	NaN	NaN			8421700	2	2	2	4.9	4.9	4.9	105	2	0	0	0	0	0	0	0		0	0	0	0	0	0	0		0	0	0	0	0	0	0
Q9D8T4	Golgi apparatus membrane protein TVP23 homolog B	Tvp23b	2	0	NaN	NaN	NaN	NaN	NaN	NaN	NaN	NaN			8230100	2	2	2	19	19	19	23.305	2	0	0	0	0	0	0	0		0	0	0	0	0	0	0		0	0	0	0	0	0	0
Q8BWG9	Calcium release-activated calcium channel protein 1	Orai1	2	0	NaN	NaN	NaN	NaN	NaN	NaN	NaN	NaN			8177000	2	2	2	13.2	13.2	13.2	33.061	2	0	0	0	0	0	0	0		0	0	0	0	0	0	0		0	0	0	0	0	0	0
P70295	Ancient ubiquitous protein 1	Aup1	2	0	NaN	NaN	NaN	NaN	NaN	NaN	NaN	NaN			8137500	2	2	2	6.1	6.1	6.1	46.121	1	0	0	0	0	0	0	0		0	0	0	0	0	0	0		0	0	0	0	0	0	0
O09126	Semaphorin-4D	Sema4d	3	0	NaN	NaN	NaN	NaN	NaN	NaN	NaN	20.6422			7675200	3	3	3	4.3	4.3	4.3	95.639	3	0	0	0	0	0	0	771570		0	0	0	0	0	0	0		0	0	0	0	0	0	1
Q9CYR0	Single-stranded DNA-binding protein, mitochondrial	Ssbp1	2	0	NaN	NaN	22.8716	NaN	NaN	NaN	NaN	NaN			7674100	2	2	2	15.8	15.8	15.8	17.319	2	0	7674100	0	0	0	0	0		0	1	1	0	0	0	0		0	1	1	0	0	0	0
Q8BRK8	5-AMP-activated protein kinase catalytic subunit alpha-2	Prkaa2	2	0	NaN	NaN	NaN	NaN	NaN	NaN	NaN	NaN			7592300	2	2	2	5.1	5.1	5.1	62.022	2	0	0	0	0	0	0	0		0	0	0	0	0	0	0		0	0	0	0	0	0	0
P59041	DnaJ homolog subfamily C member 30	Dnajc30	2	0	NaN	NaN	NaN	NaN	NaN	NaN	NaN	NaN			7497300	2	2	2	12.8	12.8	12.8	24.762	2	0	0	0	0	0	0	0		0	0	0	0	0	0	0		0	0	0	0	0	0	0
Q0VBL3		Rbm15	2	0	NaN	NaN	NaN	NaN	NaN	NaN	NaN	20.1014			7257400	2	2	2	3.1	3.1	3.1	105.72	2	0	0	0	0	0	0	1124900		0	0	0	0	0	0	0		0	0	0	0	0	0	1
Q5SSH7	Zinc finger ZZ-type and EF-hand domain-containing protein 1	Zzef1	2	0	NaN	NaN	NaN	NaN	NaN	NaN	NaN	NaN			7242100	2	2	2	1	1	1	328.31	2	0	0	0	0	0	0	0		0	0	0	0	0	0	0		0	0	0	0	0	0	0
P97333	Neuropilin-1	Nrp1	2	0	NaN	NaN	NaN	NaN	NaN	NaN	NaN	NaN			7076700	2	2	2	4	4	4	103	2	0	0	0	0	0	0	0		0	0	0	0	0	0	0		0	0	0	0	0	0	0
P63011	Ras-related protein Rab-3A	Rab3a	2	0	NaN	NaN	NaN	NaN	NaN	NaN	NaN	NaN			6928500	3	2	2	17.7	14.1	14.1	24.97	2	0	0	0	0	0	0	0		0	0	0	0	0	0	0		0	0	0	0	0	0	0
Q9JHW4	Selenocysteine-specific elongation factor	Eefsec	2	0	NaN	NaN	NaN	NaN	NaN	NaN	NaN	NaN			6627300	2	2	2	4.8	4.8	4.8	63.538	2	0	0	0	0	0	0	0		0	0	0	0	0	0	0		0	0	0	0	0	0	0
Q99MN1	Lysine--tRNA ligase	Kars	2	0	NaN	NaN	22.652	NaN	NaN	NaN	NaN	NaN			6590600	2	2	2	3	3	3	67.839	2	0	6590600	0	0	0	0	0		0	2	0	0	0	0	0		0	2	0	0	0	0	0
P16056	Hepatocyte growth factor receptor	Met	2	0	NaN	NaN	NaN	NaN	NaN	NaN	NaN	19.2571			6103100	2	2	2	2.8	2.8	2.8	153.55	2	0	0	0	0	0	0	545860		0	0	0	0	0	0	0		0	0	0	0	0	0	1
O35658	Complement component 1 Q subcomponent-binding protein, mitochondrial	C1qbp	2	0	NaN	NaN	21.7517	21.2612	NaN	NaN	NaN	NaN			6044500	2	2	2	14	14	14	31.013	2	0	4225700	1818800	0	0	0	0		0	2	0	0	0	0	0		0	2	1	0	0	0	0
Q99K23	Ufm1-specific protease 2	Ufsp2	2	0	NaN	NaN	NaN	NaN	NaN	NaN	NaN	NaN			5905400	2	2	2	8	8	8	52.515	2	0	0	0	0	0	0	0		0	0	0	0	0	0	0		0	0	0	0	0	0	0
Q8VDM6	Heterogeneous nuclear ribonucleoprotein U-like protein 1	Hnrnpul1	2	0	NaN	NaN	NaN	NaN	NaN	NaN	NaN	NaN			5577700	2	2	2	3.1	3.1	3.1	96.001	2	0	0	0	0	0	0	0		0	0	1	0	0	0	0		0	0	1	0	0	0	0
Q8K1X1	WD repeat-containing protein 11	Wdr11	2	0	NaN	NaN	NaN	NaN	NaN	NaN	NaN	NaN			5517600	2	2	2	2.6	2.6	2.6	135.94	2	0	0	0	0	0	0	0		0	0	0	0	0	0	0		0	0	0	0	0	0	0
Q3TRM4	Neuropathy target esterase	Pnpla6	2	0	NaN	NaN	NaN	NaN	NaN	NaN	NaN	NaN			5237800	2	2	2	2.4	2.4	2.4	149.54	2	0	0	0	0	0	0	0		0	0	0	0	0	0	0		0	0	0	0	0	0	0
Q8CFI0	E3 ubiquitin-protein ligase NEDD4-like	Nedd4l	2	0	NaN	NaN	NaN	NaN	NaN	NaN	NaN	20.4481			5151000	3	2	2	4.8	3.8	3.8	115.42	2	0	0	0	0	0	0	940580		0	0	0	0	0	0	0		0	0	0	0	0	0	1
Q8BGB2	Tetratricopeptide repeat protein 7A	Ttc7a	2	0	NaN	NaN	NaN	NaN	NaN	NaN	NaN	20.0621			5054300	2	2	2	2.9	2.9	2.9	96.155	2	0	0	0	0	0	0	1094700		0	0	0	0	0	0	0		0	0	0	0	0	0	1
Q9CRD0	OCIA domain-containing protein 1	Ociad1	2	0	NaN	NaN	22.2497	NaN	NaN	NaN	NaN	NaN			4987000	2	2	2	16.2	16.2	16.2	27.61	2	0	4987000	0	0	0	0	0		0	2	0	0	0	0	0		0	2	0	0	0	0	0
Q6ZQ08	CCR4-NOT transcription complex subunit 1	Cnot1	2	0	NaN	NaN	NaN	NaN	NaN	NaN	NaN	NaN			4901200	2	2	2	1.4	1.4	1.4	266.8	2	0	0	0	0	0	0	0		0	0	0	0	0	0	0		0	0	0	0	0	0	0
Q9CQC6	Basic leucine zipper and W2 domain-containing protein 1	Bzw1	2	0	NaN	NaN	NaN	NaN	NaN	NaN	NaN	NaN			4833300	2	2	2	4.5	4.5	4.5	48.043	2	0	0	0	0	0	0	0		0	0	0	0	0	0	0		0	0	0	0	0	0	0
Q99MR6	Serrate RNA effector molecule homolog	Srrt	2	0	NaN	NaN	21.4333	20.8865	NaN	NaN	NaN	NaN			4770500	2	2	2	2.4	2.4	2.4	100.45	2	0	2831900	1938500	0	0	0	0		0	0	1	0	0	0	0		0	1	1	0	0	0	0
Q8R1A4;Q8C147	Dedicator of cytokinesis protein 7;Dedicator of cytokinesis protein 8	Dock7;Dock8	2	0	NaN	NaN	NaN	NaN	NaN	NaN	NaN	NaN			4611200	2	2	2	1.6	1.6	1.6	241.44	2	0	0	0	0	0	0	0		0	0	0	0	0	0	0		0	0	0	0	0	0	0
Q8QZY9	Splicing factor 3B subunit 4	Sf3b4	2	0	NaN	NaN	22.124	NaN	NaN	NaN	NaN	NaN			4570700	2	2	2	5.2	5.2	5.2	44.355	4	0	4570700	0	0	0	0	0		0	2	1	0	0	0	0		0	2	1	0	0	0	0
P23249	Putative helicase MOV-10	Mov10	2	0	NaN	NaN	NaN	NaN	NaN	NaN	NaN	NaN			4264700	2	2	2	2.2	2.2	2.2	113.58	2	0	0	0	0	0	0	0		0	0	0	0	0	0	0		0	0	0	0	0	0	0
Q9Z0V7	Mitochondrial import inner membrane translocase subunit Tim17-B	Timm17b	2	0	NaN	NaN	21.4166	NaN	20.3501	NaN	NaN	NaN			4135800	2	2	2	21.5	21.5	21.5	18.352	2	0	2799300	0	1336600	0	0	0		0	1	0	0	0	0	0		0	1	0	1	0	0	0
Q9DCU6	39S ribosomal protein L4, mitochondrial	Mrpl4	2	0	NaN	NaN	NaN	NaN	NaN	19.9102	NaN	NaN			4021900	2	2	2	9.2	9.2	9.2	33.073	2	0	0	0	0	985310	0	0		0	0	0	0	0	0	0		0	0	0	0	1	0	0
Q6DFV3	Rho GTPase-activating protein 21	Arhgap21	2	0	NaN	NaN	NaN	NaN	NaN	NaN	NaN	NaN			3577300	2	2	2	1.5	1.5	1.5	215.74	2	0	0	0	0	0	0	0		0	0	0	0	0	0	0		0	0	0	0	0	0	0
Q9DC61	Mitochondrial-processing peptidase subunit alpha	Pmpca	3	0	NaN	NaN	20.9144	19.603	18.7615	NaN	NaN	NaN			3217000	3	3	3	5.7	5.7	5.7	58.278	3	0	1748600	1119700	348700	0	0	0		0	2	0	0	1	0	0		0	2	1	1	1	0	0
Q8R0G9	Nuclear pore complex protein Nup133	Nup133	2	0	NaN	NaN	NaN	NaN	NaN	NaN	NaN	NaN			3024800	2	2	2	3.5	3.5	3.5	128.62	2	0	0	0	0	0	0	0		0	0	0	0	0	0	0		0	0	0	0	0	0	0
Q99KC8	von Willebrand factor A domain-containing protein 5A	Vwa5a	2	0	NaN	NaN	NaN	NaN	NaN	NaN	NaN	NaN			2933300	2	2	2	3.5	3.5	3.5	87.142	2	0	0	0	0	0	0	0		0	0	0	0	0	0	0		0	0	0	0	0	0	0
Q64514	Tripeptidyl-peptidase 2	Tpp2	3	0	NaN	NaN	NaN	NaN	NaN	NaN	NaN	NaN			2722300	3	3	3	4.7	4.7	4.7	139.88	4	0	0	0	0	0	0	0		0	1	0	0	0	0	0		0	1	0	0	0	0	0
Q9D2V8	Major facilitator superfamily domain-containing protein 10	Mfsd10	2	0	NaN	NaN	NaN	NaN	NaN	NaN	NaN	NaN			2469300	2	2	2	5.9	5.9	5.9	49.369	2	0	0	0	0	0	0	0		0	0	0	0	0	0	0		0	0	0	0	0	0	0
Q9R1P4	Proteasome subunit alpha type-1	Psma1	2	0	NaN	NaN	NaN	21.0387	NaN	NaN	NaN	NaN			2154100	2	2	2	10.6	10.6	10.6	29.546	2	0	0	2154100	0	0	0	0		0	1	1	0	0	0	0		0	1	1	0	0	0	0
P52019	Squalene monooxygenase	Sqle	2	0	NaN	NaN	NaN	NaN	NaN	NaN	NaN	NaN			2117800	2	2	2	5.4	5.4	5.4	63.769	2	0	0	0	0	0	0	0		0	0	0	0	0	0	0		0	0	0	0	0	0	0
Q99104	Unconventional myosin-Va	Myo5a	2	0	NaN	NaN	NaN	NaN	NaN	NaN	NaN	NaN			1942000	4	2	2	2.9	1.7	1.7	215.54	2	0	0	0	0	0	0	0		0	0	0	0	0	0	0		0	0	0	0	0	0	0
Q62009;CON__Q2KJC7	Periostin	Postn	2	0	NaN	NaN	NaN	NaN	NaN	NaN	NaN	20.7881		+	1810700	2	2	2	3	3	3	93.142	1	0	0	0	0	0	0	1810700		0	0	0	0	0	0	0		0	0	0	0	0	0	1
Q9ERK4	Exportin-2	Cse1l	2	0	NaN	NaN	NaN	NaN	NaN	NaN	NaN	NaN			1257900	2	2	2	3.4	3.4	3.4	110.45	2	0	0	0	0	0	0	0		0	0	0	0	0	0	0		0	0	0	0	0	0	0
P10107	Annexin A1	Anxa1	2	0	NaN	NaN	NaN	NaN	NaN	NaN	NaN	NaN			1095200	2	2	2	6.1	6.1	6.1	38.734	2	0	0	0	0	0	0	0		0	0	0	0	0	0	0		0	0	0	0	0	0	0
O88685	26S protease regulatory subunit 6A	Psmc3	2	0	NaN	NaN	NaN	NaN	NaN	NaN	NaN	NaN			1000500	2	2	2	5.7	5.7	5.7	49.548	2	0	0	0	0	0	0	0		0	1	0	0	0	0	0		0	1	0	0	0	0	0
Q8R2Q4	Ribosome-releasing factor 2, mitochondrial	Gfm2	3	0	NaN	NaN	NaN	NaN	NaN	NaN	NaN	NaN			543990	3	3	3	5.6	5.6	5.6	86.108	2	0	0	0	0	0	0	0		0	0	0	0	0	0	0		0	0	0	0	0	0	0
Q91X05	Podocin	Nphs2	12	2.06299	8.71436	30.3322	30.9846	27.9395	30.5909	19.6549	19.0763	18.5417			5598500000	12	12	12	36.4	36.4	36.4	42.336	81	1378200000	1579400000	918860000	1598000000	4742800	2789500	736280		21	18	14	21	0	0	0		12	11	11	11	3	2	1
P39447	Tight junction protein ZO-1	Tjp1	85	2.38428	6.43497	32.62	32.6129	32.1775	32.67	25.8486	22.7232	26.0669			25959000000	85	85	84	57.8	57.8	57.3	194.74	472	5896100000	6933400000	3949000000	8254800000	52543000	7110900	67842000		118	99	94	114	6	0	7		81	76	76	79	17	8	19
Q9WVQ1	Membrane-associated guanylate kinase, WW and PDZ domain-containing protein 2	Magi2	33	1.60174	5.53863	29.4924	28.1581	27.7535	29.5809	NaN	20.8825	NaN			2135700000	33	33	32	31.5	31.5	30.8	140.92	103	455900000	642520000	471700000	510040000	0	404940	0		30	21	22	26	0	0	0		29	26	29	30	0	1	0
B5TVM2	Immunoglobulin-like domain-containing receptor 2	Ildr2	11	0	4.09084	26.5182	26.3136	26.1791	26.6574	NaN	NaN	NaN			366600000	11	11	11	18.5	18.5	18.5	73.235	29	94464000	110570000	50492000	107420000	0	0	0		9	5	7	7	0	0	0		11	7	8	11	0	0	0
Q80TS7	Dendrin	Ddn	12	0	3.59355	27.4862	27.8519	27.5631	27.8269	NaN	NaN	NaN			884460000	12	12	12	20.4	20.4	20.4	76.406	36	189980000	241250000	191370000	250720000	0	0	0		9	7	9	11	0	0	0		10	9	11	12	0	0	0
Q60598	Src substrate cortactin	Cttn	15	2.12052	3.4988	27.1466	27.6299	26.8347	25.7616	23.2765	22.4664	22.0378			607950000	15	15	15	32.2	32.2	32.2	61.249	29	173710000	103900000	122790000	140670000	1613600	1619200	5575900		7	8	5	5	0	0	0		11	11	11	11	1	2	4
O54724	Polymerase I and transcript release factor	Ptrf	4	1.60597	3.49372	NaN	24.6646	23.7091	NaN	21.8178	19.8586	20.403			46342000	4	4	4	18.4	18.4	18.4	43.953	9	0	22982000	14780000	0	7346100	446790	786930		0	5	3	0	1	0	0		0	4	2	0	2	1	1
Q9CSB4	Partitioning defective 3 homolog B	Pard3b	32	0	3.41485	28.0068	28.0566	27.5866	28.219	NaN	NaN	NaN			1087500000	32	32	32	26.9	26.9	26.9	132.78	92	284580000	251910000	236810000	294420000	0	0	0		26	18	20	27	0	0	0		29	24	28	29	0	0	0
Q80W68	Kin of IRRE-like protein 1	Kirrel	20	0	3.14609	28.7331	28.4904	28.1454	28.8199	NaN	NaN	NaN			1638400000	20	20	20	34.9	34.9	34.9	87.175	90	442540000	397070000	307670000	474020000	0	0	0		25	19	18	22	0	0	0		18	19	20	19	0	0	0
P97816	Protein S100-G	S100g	4	1.47583	3.05168	24.3635	28.4509	27.6306	25.2997	24.4067	21.9665	23.0328			690900000	4	4	4	44.3	44.3	44.3	8.97	8	29440000	336810000	199070000	22336000	48537000	2917400	14951000		0	4	3	1	0	0	0		4	4	4	2	4	2	3
Q3UIJ9	Myocardial zonula adherens protein	Myzap	7	0	2.78295	24.1766	24.6412	24.7238	24.276	NaN	NaN	NaN			96492000	7	7	7	17.6	17.6	17.6	53.896	18	22894000	24234000	25552000	22397000	0	0	0		4	3	6	5	0	0	0		7	4	6	7	0	0	0
Q9Z0U1	Tight junction protein ZO-2	Tjp2	31	1.05374	2.76915	27.291	27.4249	27.4718	27.6954	24.2279	21.4145	25.1524			1186900000	32	31	30	36.6	35.9	35.2	131.28	70	194900000	206210000	172960000	226800000	36594000	3820000	45742000		9	13	11	10	0	0	5		19	18	17	21	12	5	17
Q9D855	Cytochrome b-c1 complex subunit 7	Uqcrb	8	0.916226	2.70783	25.0641	27.8188	27.6012	25.1763	25.9767	20.5919	22.5356			651010000	8	8	8	49.5	49.5	49.5	13.527	38	37740000	241940000	220600000	24864000	78262000	947360	4949700		3	11	11	4	6	0	0		5	8	8	4	7	1	2
Q8R4N0	Citrate lyase subunit beta-like protein, mitochondrial	Clybl	10	0.771367	2.5708	24.7771	27.3943	26.6818	23.7563	25.7754	20.2957	21.0034			427750000	10	10	10	36.1	36.1	36.1	37.548	31	28371000	147060000	97819000	28510000	48466000	775930	1432600		4	10	8	1	6	1	0		6	9	9	7	8	2	1
Q9CQZ5	NADH dehydrogenase [ubiquinone] 1 alpha subcomplex subunit 6	Ndufa6	7	1.02996	2.40903	25.1789	27.8729	26.8541	24.5842	26.1107	22.0687	22.3517			533440000	7	7	7	58.8	58.8	58.8	15.283	25	40332000	254210000	106430000	32002000	64152000	4036000	5455700		4	7	4	3	4	0	1		5	6	4	5	4	2	2
P0DP28;P0DP27;P0DP26;Q9D6P8	Calmodulin-like protein 3	Calml3	10	0.914738	2.39578	24.9058	29.4043	28.5384	25.7304	26.4833	23.2644	23.6447			1355400000	10	10	10	61.1	61.1	61.1	16.837	31	10450000	596930000	430990000	79796000	175070000	4505600	14187000		2	10	11	3	4	0	0		3	9	10	6	7	1	4
P50518	V-type proton ATPase subunit E 1	Atp6v1e1	9	1.36973	2.25831	25.2354	27.5912	26.9041	24.6416	24.8319	22.648	23.1731			483980000	9	9	9	35.8	35.8	35.8	26.157	32	25967000	182250000	152990000	26803000	59390000	3805100	13712000		4	12	10	2	2	1	0		7	8	8	6	6	1	4
P21619	Lamin-B2	Lmnb2	11	1.04751	2.2568	23.7805	26.2605	25.9486	24.0493	24.649	21.0658	21.306			224690000	12	11	11	23.7	21.8	21.8	67.317	32	11491000	71858000	58558000	22564000	29917000	2387800	2591100		3	8	8	4	7	0	0		5	8	10	8	8	2	2
P08228	Superoxide dismutase [Cu-Zn]	Sod1	5	1.14458	2.18623	26.1145	28.0976	28.1526	25.5017	26.1195	23.2714	23.7735			868290000	5	5	5	41.6	41.6	41.6	15.942	23	75171000	266710000	311620000	46659000	106320000	5678700	7007200		3	6	7	2	2	0	1		5	5	5	4	5	2	2
P20152	Vimentin	Vim	29	0.83678	2.18328	26.8986	29.0209	28.8038	26.8069	27.3422	22.932	24.6473			1706400000	29	29	24	56.9	56.9	48.9	53.687	68	106780000	644670000	438120000	133650000	147140000	28544000	48765000		7	26	15	9	3	0	2		18	27	18	16	12	5	7
Q9JIY7	N-acetyltransferase 8	Nat8	5	0.336256	2.13536	NaN	26.1561	NaN	22.0315	19.816	20.3568	21.1865			224810000	5	5	2	22	22	12.3	25.638	9	0	65910000	0	2854800	252240	730330	6356500		1	3	0	0	0	0	0		1	4	0	2	1	1	4
Q9WVA2;Q4FZG7	Mitochondrial import inner membrane translocase subunit Tim8 A;Putative mitochondrial import inner membrane translocase subunit Tim8 A-B	Timm8a1;Timm8a2	2	0	2.10825	21.8272	25.6315	24.5547	21.1333	21.1784	NaN	NaN			85019000	2	2	2	41.2	41.2	41.2	11.042	5	4377200	48963000	21961000	1287800	8430700	0	0		0	3	2	0	0	0	0		1	2	2	1	2	0	0
P99027	60S acidic ribosomal protein P2	Rplp2	8	0.868305	2.10377	24.9884	28.2978	26.9923	24.9021	26.1564	22.3815	22.9803			656490000	8	8	8	80.9	80.9	80.9	11.651	39	39375000	332500000	130550000	30580000	74550000	4436600	10540000		5	11	9	4	6	0	0		5	8	8	5	6	2	4
Q9Z2U1	Proteasome subunit alpha type-5	Psma5	3	0	2.08701	NaN	22.7463	21.1405	NaN	NaN	NaN	NaN			10297000	3	3	3	14.5	14.5	14.5	26.411	4	0	6019600	4076000	0	0	0	0		0	3	1	0	0	0	0		0	3	2	0	0	0	0
P12787	Cytochrome c oxidase subunit 5A, mitochondrial	Cox5a	5	0.894137	2.07592	27.3543	30.6577	29.4403	27.3856	28.5348	24.8395	25.6314			3433800000	5	5	5	22.6	22.6	22.6	16.101	39	131750000	1817900000	766280000	145380000	330010000	19028000	43446000		3	9	8	4	7	1	3		3	5	5	4	4	2	4
P08905	Lysozyme C-2	Lyz2	3	0.904335	2.0551	23.7576	26.8797	25.9855	23.6445	24.4597	21.0731	22.2381			267750000	3	3	3	18.9	18.9	18.9	16.689	13	14436000	117930000	64981000	13946000	28432000	1697700	5804500		1	4	3	1	1	0	2		2	3	3	2	2	1	2
O35143	ATPase inhibitor, mitochondrial	Atpif1	5	0.699661	2.0368	24.7472	27.6636	28.0847	24.0752	26.4798	21.9965	23.0932			680170000	5	5	5	25.5	25.5	25.5	12.159	12	24023000	360020000	173690000	4850600	68675000	919760	8194200		1	5	3	1	2	0	0		2	5	4	1	4	1	3
Q9CWZ3	RNA-binding protein 8A	Rbm8a	3	0	2.01284	NaN	NaN	21.4775	NaN	19.4647	NaN	NaN			6179900	3	3	3	32.2	32.2	32.2	19.889	3	0	2536300	2920000	0	723530	0	0		0	2	1	0	0	0	0		0	2	1	0	1	0	0
P43275	Histone H1.1	Hist1h1a	5	0.80497	2.0035	22.9075	26.9337	23.1653	21.1876	22.1528	21.7776	21.0232			160690000	8	5	5	37.1	29.1	29.1	21.785	13	3871100	108930000	12944000	8955900	7978000	4652800	5653300		0	5	2	0	3	2	1		1	5	3	2	2	1	2
Q9CQX8	28S ribosomal protein S36, mitochondrial	Mrps36	5	0.971208	1.98964	24.3435	27.0289	26.278	23.4746	24.9654	22.0494	22.5305			307300000	5	5	5	70.6	70.6	70.6	11.101	11	17428000	133020000	86766000	14083000	31258000	3035500	4605600		2	2	5	0	1	0	0		4	3	5	3	4	1	1
Q9D0J8	Parathymosin	Ptms	2	0.729697	1.96527	24.092	26.341	25.3012	NaN	25.355	21.9825	22.5009			197230000	2	2	2	22.8	22.8	22.8	11.43	4	5793500	145760000	28320000	0	13904000	1318500	2128800		1	2	0	0	1	0	0		1	2	1	0	1	1	1
P14211	Calreticulin	Calr	12	0.655005	1.96508	25.182	28.4909	27.9147	25.0595	26.6532	21.8012	24.0358			912120000	12	12	12	37.5	37.5	37.5	47.994	29	51025000	354090000	222910000	48699000	109190000	3166800	25988000		1	12	8	1	4	0	0		4	11	10	4	8	2	4
P97450	ATP synthase-coupling factor 6, mitochondrial	Atp5j	9	0.818961	1.92465	26.6132	29.7005	28.9078	26.3846	27.751	24.1182	25.1044			1974700000	9	9	9	55.6	55.6	55.6	12.496	56	97666000	931170000	489800000	80084000	220730000	11466000	29417000		6	14	13	7	8	1	3		6	8	7	6	6	3	5
P52760	Ribonuclease UK114	Hrsp12	10	0.89446	1.86685	27.6761	29.9717	29.6605	27.586	28.49	25.0802	25.7619			3073500000	10	10	10	79.3	79.3	79.3	14.255	89	206620000	1034400000	897970000	198230000	373940000	30087000	47914000		11	15	20	9	14	2	8		8	10	10	8	9	7	7
Q9DCS3	Trans-2-enoyl-CoA reductase, mitochondrial	Mecr	7	0.698106	1.85591	23.1126	26.164	25.3988	23.1208	24.7335	21.193	20.5243			189390000	7	7	7	27.3	27.3	27.3	40.342	13	14659000	76776000	27577000	8423000	31157000	1022300	5945500		0	7	3	0	3	0	0		4	7	5	3	6	1	2
Q9DCU9	4-hydroxy-2-oxoglutarate aldolase, mitochondrial	Hoga1	5	0.704981	1.85247	23.2577	26.1753	25.6635	23.0248	24.0052	20.9612	21.0115			196380000	5	5	5	14.3	14.3	14.3	34.644	18	4631100	78372000	64151000	3370900	26911000	899540	936930		2	5	5	1	2	0	0		3	5	5	1	5	1	1
P35564	Calnexin	Canx	9	0.909943	1.8504	24.8066	26.6891	26.5731	24.1423	24.2001	21.8047	23.1645			340550000	9	9	9	17.1	17.1	17.1	67.277	16	40081000	75887000	72903000	25915000	36785000	956850	4217200		1	5	5	2	1	0	1		5	9	7	5	5	1	2
Q78IK4	MICOS complex subunit Mic27	Apool	9	0.728963	1.84644	24.7219	27.2775	26.393	24.9501	25.3946	21.5578	22.8309			441220000	9	9	9	38.1	38.1	38.1	29.26	38	19297000	187840000	81631000	26222000	50087000	2165400	5813900		3	10	9	3	6	0	0		6	9	8	6	7	1	3
Q9CPP6	NADH dehydrogenase [ubiquinone] 1 alpha subcomplex subunit 5	Ndufa5	4	0.89139	1.81962	23.744	25.9216	25.7535	22.6993	24.0103	21.6461	21.4661			177860000	4	4	4	31.9	31.9	31.9	13.36	18	21806000	54654000	59199000	6203000	18297000	3646600	1345600		3	4	6	1	2	1	0		4	3	4	2	3	2	1
Q60605	Myosin light polypeptide 6	Myl6	5	0.921343	1.80224	24.5777	27.2205	26.7468	24.6901	25.8386	22.5667	23.2113			420810000	5	5	5	40.4	40.4	40.4	16.93	17	15135000	155190000	117200000	26106000	69009000	4083200	9020600		1	4	4	3	3	0	1		3	4	5	4	5	1	2
Q8CC35	Synaptopodin	Synpo	6	2.64818	1.7797	24.6073	24.4914	24.0964	23.5925	22.6304	22.5608	NaN			96782000	6	6	6	11.9	11.9	11.9	99.55	13	20637000	37147000	17006000	16157000	1828400	1700900	0		4	3	4	2	0	0	0		5	6	4	4	1	1	0
O35326	Serine/arginine-rich splicing factor 5	Srsf5	2	0	1.7709	19.0394	23.5589	NaN	NaN	NaN	NaN	19.5283			13653000	3	2	2	14.1	10.8	10.8	30.891	2	547070	12028000	0	0	0	0	1077400		0	2	0	0	0	0	0		1	2	0	0	0	0	1
Q9DCJ5	NADH dehydrogenase [ubiquinone] 1 alpha subcomplex subunit 8	Ndufa8	4	0.765207	1.7623	25.1957	28.6192	26.9237	25.0486	26.1409	23.09	23.6723			768870000	4	4	4	35.5	35.5	35.5	19.992	16	35904000	448920000	122670000	25512000	64231000	6872900	18513000		2	6	2	2	2	0	0		3	4	3	2	2	1	3
P46412	Glutathione peroxidase 3	Gpx3	7	0.863617	1.75801	25.8374	28.8622	28.0562	26.369	27.1054	24.2142	24.3102			1190800000	7	7	7	30.5	30.5	30.5	25.424	31	45285000	684840000	155320000	76789000	153870000	8729500	9049000		3	8	4	4	5	1	2		5	7	6	5	6	2	2
Q8BK30	NADH dehydrogenase [ubiquinone] flavoprotein 3, mitochondrial	Ndufv3	3	0.645925	1.71983	23.2219	26.8903	25.8809	23.1106	24.8219	21.4714	21.7458			260180000	3	3	3	26	26	26	11.813	15	10124000	121990000	60374000	7758300	34616000	3665000	5313300		4	4	2	1	3	0	0		3	3	2	1	3	2	2
P09405	Nucleolin	Ncl	16	0.540243	1.71157	23.1663	26.9092	26.1317	22.107	23.789	20.4032	22.6772			261470000	16	16	16	25.7	25.7	25.7	76.722	31	7217200	123970000	74454000	5309400	20678000	1103400	8493600		1	15	9	0	2	0	0		5	16	13	3	8	1	6
P55302	Alpha-2-macroglobulin receptor-associated protein	Lrpap1	7	0.636115	1.7017	20.575	25.4036	24.6558	21.1389	21.8816	20.3433	20.8819			85621000	7	7	7	16.7	16.7	16.7	42.215	11	2866000	31396000	36865000	1161700	8977100	385580	813510		0	4	6	0	1	0	0		2	4	6	1	5	1	1
Q9CR61	NADH dehydrogenase [ubiquinone] 1 beta subcomplex subunit 7	Ndufb7	3	0.809093	1.69248	24.1408	26.3807	25.3279	22.7368	24.8075	21.8322	22.0072			201730000	3	3	3	35	35	35	16.331	7	16457000	86973000	36213000	12139000	27009000	4807200	4168800		1	3	2	0	1	0	0		2	3	2	2	2	2	1
Q8K0D5	Elongation factor G, mitochondrial	Gfm1	3	0.558603	1.67786	NaN	22.5127	24.3758	NaN	NaN	NaN	21.1243			35606000	3	3	3	4.4	4.4	4.4	83.549	3	0	10745000	14487000	0	0	0	1494700		0	2	1	0	0	0	0		0	2	1	0	0	0	1
Q99KR3	Beta-lactamase-like protein 2	Lactb2	7	0.691345	1.66092	25.3618	28.0642	26.988	25.4395	26.0118	22.9686	23.3624			711440000	7	7	7	29.2	29.2	29.2	32.754	21	51310000	165810000	160240000	47281000	77574000	8624000	12979000		1	5	6	2	2	1	0		4	4	6	4	5	2	4
P57016	Ladinin-1	Lad1	13	0.849411	1.64294	24.8988	26.9053	25.6302	24.2576	24.875	22.4344	22.4239			315610000	13	13	13	29	29	29	58.863	34	30998000	137710000	48651000	28818000	30939000	3494100	2299600		9	9	8	1	4	0	1		11	11	9	9	9	3	1
Q9D3D9	ATP synthase subunit delta, mitochondrial	Atp5d	2	0.813501	1.62816	26.8602	28.9706	29.2938	26.9225	28.1907	24.9531	25.3369			1959400000	2	2	2	13.7	13.7	13.7	17.6	18	120940000	547450000	658780000	130330000	291070000	30782000	42880000		2	3	3	2	4	0	2		2	2	2	2	2	2	2
Q9D6J6	NADH dehydrogenase [ubiquinone] flavoprotein 2, mitochondrial	Ndufv2	7	0.651208	1.62313	24.0474	27.4279	26.7065	24.1754	25.337	21.8607	23.4529			425580000	7	7	7	33.9	33.9	33.9	27.285	41	13175000	208650000	114700000	14901000	41393000	2006400	9797300		4	12	11	3	4	1	3		3	7	6	4	4	1	3
Q99K51	Plastin-3	Pls3	5	1.28104	1.62266	23.0659	24.6034	23.6475	23.1834	22.8097	20.7782	21.2825			77875000	8	5	5	14.6	9	9	70.741	13	11223000	19383000	15940000	13730000	9892500	1099000	1652300		3	2	3	2	2	0	0		3	3	3	2	3	1	1
CON__Q9DCV7;Q9DCV7	Keratin, type II cytoskeletal 7	Krt7	7	1.09456	1.62062	22.9913	25.4717	24.9864	23.3388	23.5491	21.905	21.631		+	127940000	10	7	6	22.3	17.5	14.9	50.708	15	6983600	58627000	27352000	7943400	20749000	885150	2415700		1	6	4	1	2	0	1		4	7	6	4	6	1	3
Q6ZWV7	60S ribosomal protein L35	Rpl35	4	1.38533	1.60956	24.1138	25.3047	24.8082	23.6771	23.8334	22.3297	22.4361			128280000	4	4	4	26	26	26	14.552	6	14386000	48504000	33935000	13381000	11226000	2883800	3967400		1	3	1	0	0	0	1		2	4	3	2	1	2	1
P26350	Prothymosin alpha;Prothymosin alpha, N-terminally processed;Thymosin alpha	Ptma	3	0.564412	1.58908	22.7617	26.6154	24.9344	22.3046	22.8836	NaN	21.3868			168900000	3	3	3	26.1	26.1	26.1	12.254	13	11524000	78193000	53217000	6505800	9761100	0	3406000		2	3	3	2	1	0	1		3	2	3	3	2	0	2
P17742	Peptidyl-prolyl cis-trans isomerase A;Peptidyl-prolyl cis-trans isomerase A, N-terminally processed	Ppia	7	0.553696	1.5847	25.0187	27.8083	27.5425	25.323	26.5375	21.6275	25.0326			719620000	7	7	7	35.4	35.4	35.4	17.971	39	47658000	270920000	164150000	37001000	88261000	7641400	29211000		3	10	11	3	5	1	4		7	6	6	6	7	3	7
P99029	Peroxiredoxin-5, mitochondrial	Prdx5	6	0.694633	1.58461	27.2138	29.6799	28.7164	27.1068	27.9769	24.4701	25.6688			2378900000	6	6	6	24.3	24.3	24.3	21.897	47	151500000	875510000	589650000	97515000	298370000	14813000	51289000		5	7	9	5	8	1	5		5	5	6	5	5	3	5
P34884	Macrophage migration inhibitory factor	Mif	3	1.08518	1.57351	25.2982	27.7965	26.7371	25.3192	25.7781	23.6396	24.4423			555000000	3	3	3	23.5	23.5	23.5	12.504	13	39402000	231370000	98406000	38972000	64537000	17448000	25827000		1	3	2	1	3	2	1		2	3	2	2	2	2	2
P26041	Moesin	Msn	12	0.62658	1.56527	24.4573	26.7951	26.1635	23.6049	24.671	21.743	22.5595			323040000	21	12	11	34.3	20.1	18.7	67.766	30	19856000	117100000	54029000	20019000	29332000	1463000	8166700		2	8	6	2	3	1	1		6	8	7	6	6	2	4
Q64433	10 kDa heat shock protein, mitochondrial	Hspe1	7	0.737426	1.55434	27.3801	30.4003	29.6796	27.3183	28.7888	25.8047	26.3717			3435600000	7	7	7	62.7	62.7	62.7	10.963	37	135310000	1880800000	711110000	114480000	352450000	38574000	63904000		2	9	6	5	4	3	4		5	7	6	4	6	4	5
Q8BVI4	Dihydropteridine reductase	Qdpr	6	0.504168	1.54684	24.313	26.5326	25.6171	23.348	24.8824	20.9429	21.7726			284890000	6	6	6	38.2	38.2	38.2	25.57	31	20094000	115640000	49262000	17693000	25715000	2865100	4093800		3	11	7	2	3	0	0		5	6	5	5	4	3	2
Q01768	Nucleoside diphosphate kinase B	Nme2	5	0.738656	1.54478	26.2417	28.8639	27.8115	26.2011	26.7837	23.8217	25.0617			1208100000	5	5	2	40.1	40.1	15.8	17.363	37	77429000	511720000	257470000	58069000	122660000	11296000	19651000		4	11	6	4	5	1	2		4	5	5	5	5	2	4
Q9CRB9	MICOS complex subunit Mic19	Chchd3	10	0.892833	1.53635	25.9682	28.5859	27.6648	26.0928	26.8003	24.213	24.8986			1006100000	10	10	10	32.2	32.2	32.2	26.334	29	83097000	357490000	250960000	79787000	134430000	27406000	38016000		4	6	5	3	7	1	2		8	7	7	6	9	7	6
Q3UIU2	NADH dehydrogenase [ubiquinone] 1 beta subcomplex subunit 6	Ndufb6	3	0.688513	1.52914	23.8995	25.8783	25.1221	23.8535	23.8184	21.0816	22.2563			226940000	3	3	3	25.8	25.8	25.8	15.515	17	23057000	51521000	48961000	18234000	25189000	4450200	8634400		2	7	3	1	1	0	0		3	3	3	2	3	2	3
Q60648	Ganglioside GM2 activator	Gm2a	7	0.448618	1.52756	23.6204	27.2908	26.1076	23.3857	24.8417	NaN	21.2082			319550000	7	7	7	30.1	30.1	30.1	20.824	16	24559000	122390000	99146000	11586000	39763000	0	616950		0	6	4	0	5	0	0		5	6	7	3	6	0	1
P70168	Importin subunit beta-1	Kpnb1	2	0.756147	1.52023	21.9478	24.3347	22.7699	22.1106	21.828	19.5781	20.3596			53180000	2	2	2	2.7	2.7	2.7	97.183	5	3570100	18673000	6311900	3996700	5140400	791170	1515600		1	1	1	1	0	0	0		1	1	1	1	1	1	1
Q9DCX2	ATP synthase subunit d, mitochondrial	Atp5h	13	0.65851	1.51787	26.814	29.8208	28.7151	26.7167	28.1224	24.6602	25.6585			2186000000	13	13	13	75.2	75.2	75.2	18.749	66	124000000	1014300000	446560000	104130000	261660000	21867000	43894000		6	19	14	7	11	3	4		10	12	11	10	11	6	7
P09671	Superoxide dismutase [Mn], mitochondrial	Sod2	7	0.683254	1.50953	26.6136	29.0655	28.3717	26.292	27.4694	24.3878	24.9133			1527700000	7	7	7	29.7	29.7	29.7	24.603	37	95130000	638220000	312920000	82837000	173200000	18412000	29085000		5	8	12	2	4	1	2		6	7	6	4	6	3	6
P30275	Creatine kinase U-type, mitochondrial	Ckmt1	5	0.852323	1.49961	24.5356	27.0376	25.9779	24.1675	25.0493	22.964	22.8819			327360000	5	5	5	13.9	13.9	13.9	47.003	13	12534000	186580000	53554000	9090800	30844000	4612600	4318000		2	4	2	1	2	0	0		2	4	3	2	4	2	2
Q9DCT2	NADH dehydrogenase [ubiquinone] iron-sulfur protein 3, mitochondrial	Ndufs3	9	0.621523	1.49928	25.3518	28.3235	27.3441	25.4414	26.4955	22.8728	24.5335			820320000	9	9	9	33.5	33.5	33.5	30.149	29	31320000	451930000	135060000	34781000	71356000	3704300	12653000		3	9	7	1	4	1	1		4	9	7	5	5	1	4
P56376	Acylphosphatase-1	Acyp1	2	0	1.49335	NaN	23.3668	22.6544	NaN	NaN	NaN	NaN			22844000	2	2	2	27.3	27.3	27.3	11.241	2	0	9227600	7720300	0	2424500	0	0		0	1	1	0	0	0	0		0	2	2	0	1	0	0
P31786	Acyl-CoA-binding protein	Dbi	8	0.869184	1.48548	26.6765	28.7119	28.4612	26.3642	27.0352	24.7506	25.2918			1371900000	8	8	8	70.1	70.1	70.1	10	47	81796000	595850000	311720000	49015000	129290000	19207000	31282000		4	11	10	5	5	2	4		5	8	5	4	5	4	4
P58771	Tropomyosin alpha-1 chain	Tpm1	15	0.766642	1.48235	26.3922	29.007	28.9459	26.6454	27.545	24.907	25.4809			1671500000	15	15	5	41.9	41.9	20.1	32.68	55	76578000	609660000	532830000	111850000	160000000	21216000	31140000		4	16	16	7	5	2	2		8	14	13	9	8	4	5
P48758	Carbonyl reductase [NADPH] 1	Cbr1	11	0.669989	1.4716	25.3594	27.1394	26.772	24.6991	26.1144	22.6486	23.3635			487870000	11	11	11	50.2	50.2	50.2	30.641	35	46748000	152510000	140770000	27216000	67445000	5905900	10468000		4	10	9	0	8	0	0		9	10	10	6	8	4	5
Q6AW69	Cingulin-like protein 1	Cgnl1	10	0.738447	1.46885	22.5751	24.6479	24.5787	22.2353	23.8816	20.3869	21.5414			87762000	10	10	10	9.1	9.1	9.1	148.23	16	7830600	24537000	26768000	7472900	9768100	764650	4042200		1	5	7	0	2	0	1		4	7	7	4	3	1	4
Q9CQR2	40S ribosomal protein S21	Rps21	3	0.722359	1.4649	22.0176	24.7906	24.6647	22.2946	23.3047	21.0134	20.7112			86915000	3	3	3	47	47	47	9.1413	13	3925600	38962000	21968000	3907900	9984400	2099700	1702500		0	5	4	1	2	0	0		2	3	3	2	3	2	2
P09103	Protein disulfide-isomerase	P4hb	19	0.541544	1.46372	26.0668	28.4663	27.746	25.5435	26.8261	22.7344	25.0244			1050200000	19	19	19	38.9	38.9	38.9	57.058	72	60864000	343510000	237700000	51632000	125170000	4383400	19695000		6	18	18	7	12	0	1		12	15	16	12	15	4	8
Q63ZW7	InaD-like protein	Inadl	5	0.79252	1.46244	23.3489	23.6058	23.1333	23.1356	22.4361	19.322	21.9908			65301000	5	5	5	4.9	4.9	4.9	198.51	19	12136000	14207000	6406600	10786000	5619000	190690	4230100		4	5	3	3	1	0	1		4	4	2	3	3	1	3
P16045	Galectin-1	Lgals1	2	0.883454	1.46206	22.1814	25.0808	23.7508	23.1516	22.6455	21.0501	21.1971			86067000	2	2	2	17.8	17.8	17.8	14.866	9	6023100	31753000	20673000	8657900	9201900	1180300	1352100		0	3	2	1	2	0	0		2	2	2	2	2	1	1
Q9DCS9	NADH dehydrogenase [ubiquinone] 1 beta subcomplex subunit 10	Ndufb10	5	0.79235	1.45789	25.0405	27.579	26.5231	25.0067	26.0364	23.3715	23.529			513080000	5	5	5	36.4	36.4	36.4	21.024	28	34823000	214090000	123020000	32595000	70381000	5043100	5589400		3	10	5	1	6	1	1		5	5	5	4	5	2	2
P58281	Dynamin-like 120 kDa protein, mitochondrial;Dynamin-like 120 kDa protein, form S1	Opa1	12	0.680682	1.44808	24.1683	26.5049	25.1344	23.5945	24.7402	21.7205	22.3207			230080000	12	12	12	15.2	15.2	15.2	111.34	24	15872000	99219000	33070000	16221000	26362000	2986300	4328600		3	8	6	3	3	0	0		3	9	4	5	5	2	3
Q8K1Z0	Ubiquinone biosynthesis protein COQ9, mitochondrial	Coq9	8	0.505363	1.44762	24.3035	27.275	26.5928	23.8103	25.8253	21.3458	23.7496			415720000	8	8	8	28.8	28.8	28.8	35.082	29	25858000	163560000	88623000	14447000	58771000	2064100	13394000		2	6	7	3	5	0	4		4	7	7	4	5	1	6
Q64523;Q6GSS7	Histone H2A type 2-C;Histone H2A type 2-A	Hist2h2ac;Hist2h2aa1	6	0.815152	1.44529	29.8612	32.5844	31.5593	29.9054	31.1019	28.3726	29.0427			15616000000	6	6	2	35.7	35.7	14	13.988	65	758310000	8764100000	2467200000	632290000	1716100000	270850000	334960000		8	12	9	7	9	7	6		4	5	4	3	5	4	4
P67778	Prohibitin	Phb	12	0.673756	1.43897	26.7914	29.1933	28.417	26.4746	27.3711	24.4305	25.4833			1664300000	12	12	12	50	50	50	29.82	66	81597000	594900000	325900000	79850000	253740000	12597000	26763000		9	11	10	8	12	3	7		10	11	10	9	10	5	8
P53395	Lipoamide acyltransferase component of branched-chain alpha-keto acid dehydrogenase complex, mitochondrial	Dbt	17	0.720081	1.43224	25.4757	27.6143	27.0839	25.4747	26.4114	23.2966	23.9355			637850000	17	17	17	37.1	37.1	37.1	53.246	47	40458000	239590000	145200000	20211000	87028000	7152000	12242000		4	15	12	2	8	2	1		8	15	14	7	13	5	5
Q9WVE8	Protein kinase C and casein kinase substrate in neurons protein 2	Pacsin2	6	0.856457	1.43137	22.7759	24.8497	24.578	22.7288	24.0556	21.5862	21.3084			97604000	6	6	6	15.4	15.4	15.4	55.832	12	2621600	35643000	28380000	10879000	11372000	1584700	3538800		0	5	6	0	1	0	0		2	6	6	3	2	1	2
Q99PL5	Ribosome-binding protein 1	Rrbp1	11	0.668307	1.42794	23.2798	26.2143	25.1228	23.2798	23.5318	NaN	21.8028			165190000	11	11	11	6.9	6.9	6.9	172.88	18	3449600	64302000	49066000	2797000	18554000	0	1257000		1	8	4	0	4	0	0		3	8	8	1	8	0	1
P07356	Annexin A2	Anxa2	17	0.828723	1.42646	25.9858	27.3906	27.0416	25.7742	25.6454	NaN	23.4997			580430000	17	17	17	48.7	48.7	48.7	38.676	44	53981000	187010000	178230000	58980000	31353000	0	7419300		5	9	14	6	5	0	1		10	15	15	11	8	0	2
Q9EQX4	Allograft inflammatory factor 1-like	Aif1l	4	1.09657	1.41786	23.9696	25.1762	25.3164	23.8709	22.8507	NaN	NaN			130730000	4	4	4	33.3	33.3	33.3	17.024	9	20812000	47031000	44199000	10552000	3065300	0	0		1	3	3	1	1	0	0		3	3	4	3	1	0	0
P39061	Collagen alpha-1(XVIII) chain;Endostatin	Col18a1	8	0.434091	1.4177	NaN	25.3762	24.6971	22.8582	24.1338	21.6518	NaN			101050000	8	8	8	7.3	7.3	7.3	182.17	7	0	44024000	35419000	3865900	13885000	2863400	0		0	4	2	0	1	0	0		0	6	6	2	3	3	0
Q9WTP7	GTP:AMP phosphotransferase AK3, mitochondrial	Ak3	12	0.813561	1.4169	25.7863	28.236	27.4719	25.7476	26.5242	24.2608	24.439			872480000	12	12	12	51.5	51.5	51.5	25.426	52	58749000	317850000	235780000	49342000	106850000	10622000	18839000		8	10	11	6	8	4	1		10	11	12	9	11	6	8
Q9CZX8	40S ribosomal protein S19	Rps19	5	0.886216	1.40335	23.2939	25.6608	24.6154	22.9576	24.0968	21.7689	22.2488			130980000	5	5	5	33.8	33.8	33.8	16.085	10	2460900	68700000	36526000	4402900	11144000	2809100	2037300		1	5	1	1	1	1	0		2	5	4	3	3	3	2
P62259	14-3-3 protein epsilon	Ywhae	7	0.560067	1.39943	24.4046	27.0235	26.162	24.6322	25.1472	21.7421	23.4893			396770000	10	7	7	40.8	31	31	29.174	33	19051000	132900000	80165000	26492000	40309000	2018800	15842000		3	8	9	4	3	0	2		6	7	7	6	5	2	5
Q9CQ75	NADH dehydrogenase [ubiquinone] 1 alpha subcomplex subunit 2	Ndufa2	5	0.783253	1.39447	25.4557	27.8743	27.0165	24.9032	26.2368	23.7533	24.3116			616870000	5	5	5	41.4	41.4	41.4	10.916	12	36012000	287900000	130150000	27426000	69623000	9307100	13355000		1	5	3	0	2	1	0		3	5	5	3	4	3	3
Q3TLP5	Enoyl-CoA hydratase domain-containing protein 2, mitochondrial	Echdc2	7	0.541516	1.39247	24.4319	26.9982	26.2891	24.7792	25.6514	23.0534	21.9694			413030000	7	7	7	37.8	37.8	37.8	31.852	46	26908000	149880000	90604000	25868000	42122000	5656000	1890800		3	11	7	4	7	2	2		7	7	7	5	6	2	2
P09055	Integrin beta-1	Itgb1	10	0.635964	1.39165	25.5128	27.2227	25.3464	25.3866	24.7379	21.9403	24.7299			445350000	10	10	10	12.5	12.5	12.5	88.231	28	63876000	132590000	38573000	56407000	31435000	925750	24477000		4	10	3	4	2	0	2		8	9	6	7	7	1	5
Q8CGP2;Q8CGP1;Q64475;P10853;Q6ZWY9;Q64525;Q64478;P10854;P70696	Histone H2B type 1-P;Histone H2B type 1-K;Histone H2B type 1-B;Histone H2B type 1-F/J/L;Histone H2B type 1-C/E/G;Histone H2B type 2-B;Histone H2B type 1-H;Histone H2B type 1-M;Histone H2B type 1-A	Hist1h2bp;Hist1h2bk;Hist1h2bb;Hist1h2bf;Hist1h2bc;Hist2h2bb;Hist1h2bh;Hist1h2bm;Hist1h2ba	9	0.82422	1.37326	30.5895	33.2012	32.2903	30.9066	31.745	29.2041	29.734			25803000000	9	9	4	50.8	50.8	15.1	13.992	100	1942700000	7932100000	5365100000	2315200000	4222400000	783050000	1151000000		10	17	16	14	16	9	8		6	7	7	7	8	6	7
Q71RI9	Kynurenine--oxoglutarate transaminase 3	Ccbl2	8	0.322958	1.37022	25.3699	26.3348	25.5329	24.4091	25.951	19.8857	22.5598			499630000	8	8	8	22.4	22.4	22.4	51.126	39	39496000	87158000	60707000	19639000	56321000	732980	6017100		5	7	6	3	7	0	1		6	7	7	4	7	1	3
P56391	Cytochrome c oxidase subunit 6B1	Cox6b1	4	0.733182	1.36316	26.5274	28.8172	28.5804	26.4768	27.7327	24.8681	25.479			1488500000	4	4	4	29.1	29.1	29.1	10.071	23	84420000	444500000	412270000	108530000	230040000	30761000	41469000		3	3	5	2	4	2	0		3	4	4	4	4	4	3
Q9JHJ0	Tropomodulin-3	Tmod3	6	0.474814	1.35873	23.1716	25.7957	24.415	22.3986	23.4752	NaN	NaN			110660000	6	6	6	19	19	19	39.502	13	9412600	58864000	25674000	3482000	9880300	0	0		1	5	4	1	2	0	0		3	5	5	1	2	0	0
Q9DB77	Cytochrome b-c1 complex subunit 2, mitochondrial	Uqcrc2	19	0.658333	1.35381	28.5363	31.0225	30.1757	28.5286	29.5854	26.6034	27.1938			5991200000	19	19	19	45.9	45.9	45.9	48.234	126	428040000	2226100000	1205900000	355370000	854950000	86267000	126640000		17	23	19	16	19	6	8		18	18	18	17	18	13	16
Q8BWF0	Succinate-semialdehyde dehydrogenase, mitochondrial	Aldh5a1	10	0.551503	1.3528	23.7753	26.8173	25.5171	23.7598	25.2998	21.7439	22.5493			276340000	10	10	10	22.9	22.9	22.9	55.968	25	11297000	124370000	66378000	14921000	27105000	2786900	4297800		2	9	7	1	4	0	0		3	9	6	3	5	2	2
Q61581	Insulin-like growth factor-binding protein 7	Igfbp7	2	0	1.34971	NaN	23.6573	22.3636	NaN	21.6608	NaN	NaN			21942000	2	2	2	10.3	10.3	10.3	28.969	4	0	17169000	1293100	0	3480700	0	0		0	2	1	0	1	0	0		0	2	1	0	1	0	0
P97823	Acyl-protein thioesterase 1	Lypla1	3	0.569785	1.33977	23.1999	26.4756	25.5191	23.3962	24.0985	21.8573	22.2537			222920000	3	3	3	13.9	13.9	13.9	24.687	9	17682000	45063000	47714000	17888000	31168000	3088600	4421400		1	2	3	1	1	0	0		3	3	3	3	3	2	2
P38647	Stress-70 protein, mitochondrial	Hspa9	37	0.703158	1.33696	28.1899	30.7006	30.0611	28.0329	28.9702	26.6897	26.9269			4807800000	37	37	37	50.5	50.5	50.5	73.46	196	227090000	1830300000	1152000000	227450000	665860000	82198000	106510000		18	44	42	18	32	12	12		26	34	32	26	32	17	20
P27773	Protein disulfide-isomerase A3	Pdia3	22	0.699292	1.33361	27.0788	29.2824	28.6284	26.6816	27.6167	25.092	25.7437			1868300000	22	22	22	45.7	45.7	45.7	56.678	81	145950000	669290000	453590000	90914000	212900000	23414000	49355000		9	21	15	8	10	2	6		17	22	21	15	19	9	14
P99028	Cytochrome b-c1 complex subunit 6, mitochondrial	Uqcrh	2	0.766723	1.33353	23.3581	25.5878	24.8123	22.8212	23.1232	NaN	21.9733			121910000	2	2	2	27	27	27	10.435	7	4260900	53928000	42425000	3478700	10304000	0	1464000		1	3	2	0	1	0	0		2	2	2	2	2	0	1
P31428	Dipeptidase 1	Dpep1	10	0.85172	1.3306	26.8675	26.4343	26.5318	26.6962	26.3618	24.1483	23.7972			663510000	10	10	10	34.6	34.6	34.6	45.722	54	147940000	81169000	70094000	130450000	103970000	15722000	8473300		12	6	5	8	11	3	2		9	6	7	10	8	7	5
P63038	60 kDa heat shock protein, mitochondrial	Hspd1	35	0.67966	1.32504	29.0613	31.6088	30.8845	28.8192	30.0304	27.4417	27.8847			8790900000	35	35	35	63.2	63.2	63.2	60.955	205	525380000	3353100000	2163000000	482120000	1080400000	169010000	188150000		24	56	45	17	25	10	8		30	33	32	25	28	20	22
Q922R8	Protein disulfide-isomerase A6	Pdia6	8	0.326077	1.31666	22.0431	26.6751	24.4109	20.8641	23.1084	NaN	20.4327			154560000	8	8	8	20.9	20.9	20.9	48.1	17	9133300	88832000	24798000	3584500	20478000	0	588670		1	8	3	0	3	0	1		3	7	4	2	4	0	2
P70296	Phosphatidylethanolamine-binding protein 1;Hippocampal cholinergic neurostimulating peptide	Pebp1	5	0.605504	1.31195	25.0994	27.3146	26.6614	24.5897	25.5474	23.0466	23.4664			489490000	5	5	5	44.9	44.9	44.9	20.83	21	36850000	159320000	99676000	17465000	69397000	2931000	9802300		3	4	4	1	5	0	0		5	4	4	2	5	2	3
Q9WUR9	Adenylate kinase 4, mitochondrial	Ak4	9	0.614568	1.30725	26.0394	28.5909	27.7392	26.0427	26.8017	24.0788	24.8983			1147000000	9	9	9	54.7	54.7	54.7	25.061	46	76726000	486820000	240380000	72842000	131580000	8403400	18149000		6	14	10	3	6	1	2		6	9	8	7	8	4	4
P20029	78 kDa glucose-regulated protein	Hspa5	26	0.62482	1.30457	26.7474	29.4403	28.5715	26.3465	27.7233	25.1616	25.4859			1847900000	28	26	26	48.9	48.9	48.9	72.421	115	104060000	835480000	419180000	73540000	207730000	21788000	28482000		13	35	25	7	17	2	5		16	25	22	14	18	9	9
Q9D051	Pyruvate dehydrogenase E1 component subunit beta, mitochondrial	Pdhb	11	0.645956	1.30257	26.3352	28.5541	28.1058	26.1599	27.1169	24.1984	25.3043			1255000000	11	11	11	31.5	31.5	31.5	38.937	61	70287000	458510000	269410000	56885000	142280000	16038000	31675000		8	13	12	6	11	0	4		9	10	10	8	10	5	6
O89023	Tripeptidyl-peptidase 1	Tpp1	2	0.736271	1.29457	22.4411	24.158	24.0705	22.9225	23.4798	20.4964	21.1634			75651000	2	2	2	3.7	3.7	3.7	61.341	6	4952800	30724000	17687000	5265300	7747700	918530	1637100		0	1	2	1	1	0	0		1	2	2	1	1	1	1
P11352	Glutathione peroxidase 1	Gpx1	10	0.690798	1.29191	26.1544	28.5813	27.7341	25.8825	26.8339	24.4021	25.0269			1071000000	10	10	10	52.7	52.7	52.7	22.329	59	63176000	411370000	238070000	61363000	128890000	19470000	26737000		7	10	8	7	10	6	4		8	10	9	8	9	4	5
Q9CPQ8	ATP synthase subunit g, mitochondrial	Atp5l	5	0.623091	1.2875	25.9721	28.178	27.1877	25.664	26.5668	23.5246	24.8183			845560000	5	5	5	47.6	47.6	47.6	11.424	45	54509000	326950000	162850000	54635000	111240000	10107000	31667000		5	10	6	6	9	1	4		4	4	4	3	5	3	3
Q9D1I5	Methylmalonyl-CoA epimerase, mitochondrial	Mcee	2	0	1.28379	21.4988	23.6662	23.5529	NaN	21.6222	NaN	NaN			31809000	2	2	2	23.6	23.6	23.6	19.017	5	3367500	20532000	1596100	0	6313300	0	0		0	2	2	0	1	0	0		2	2	2	0	2	0	0
P29758	Ornithine aminotransferase, mitochondrial	Oat	11	0.769792	1.27667	25.6132	27.957	27.169	25.5581	26.3728	23.9929	24.7283			715320000	11	11	11	33.3	33.3	33.3	48.354	39	50452000	278120000	141710000	47156000	90576000	14589000	23952000		2	11	6	6	8	0	2		9	11	9	8	9	6	8
Q9CPY7	Cytosol aminopeptidase	Lap3	14	0.544177	1.27661	24.7765	26.8654	26.2709	24.3635	25.664	21.9843	23.6798			388270000	14	14	14	32	32	32	56.141	41	32448000	122970000	84960000	26519000	48360000	2592500	7533500		3	11	11	3	6	0	2		10	14	11	8	10	2	4
P97855	Ras GTPase-activating protein-binding protein 1	G3bp1	3	0.532802	1.27214	NaN	23.2079	20.8117	NaN	20.7748	19.706	20.3767			20014000	3	3	3	7.7	7.7	7.7	51.828	4	0	12873000	690180	0	1298200	295010	439040		0	3	0	0	0	0	0		0	3	1	0	1	1	1
P20108	Thioredoxin-dependent peroxide reductase, mitochondrial	Prdx3	8	0.596318	1.26947	25.8641	28.1999	27.6046	25.9401	26.8517	23.5798	25.0782			945020000	8	8	8	31.5	31.5	31.5	28.127	44	91313000	209380000	268690000	47522000	187630000	10490000	23954000		5	10	6	5	7	2	3		6	7	8	6	8	5	5
Q9R257	Heme-binding protein 1	Hebp1	2	0	1.26679	NaN	23.3969	22.5267	NaN	21.695	NaN	NaN			20483000	2	2	2	20	20	20	21.067	3	0	14596000	3769600	0	2118000	0	0		0	2	1	0	0	0	0		0	2	1	0	1	0	0
P12658	Calbindin	Calb1	8	0.501012	1.26676	24.3066	27.4405	26.4267	24.6663	25.1931	NaN	22.7174			419240000	8	8	8	34.9	34.9	34.9	29.994	25	23994000	179670000	106870000	23746000	33574000	0	5094000		2	9	4	2	5	0	0		7	8	7	5	7	0	2
P62852	40S ribosomal protein S25	Rps25	4	0.79134	1.2643	23.7004	25.9993	25.1331	23.4394	24.426	22.2305	22.6765			178500000	4	4	4	28	28	28	13.742	17	15267000	55780000	47428000	10535000	28100000	4199000	8850600		3	2	4	1	3	1	2		3	3	4	3	4	2	4
P62984;P62983;P0CG49;P0CG50	Ubiquitin-60S ribosomal protein L40;Ubiquitin;60S ribosomal protein L40;Ubiquitin-40S ribosomal protein S27a;Ubiquitin;40S ribosomal protein S27a;Polyubiquitin-B;Ubiquitin;Polyubiquitin-C;Ubiquitin;Ubiquitin-related 1;Ubiquitin-related 2	Uba52;Rps27a;Ubb;Ubc	5	0.731669	1.26324	25.5339	27.5088	26.6123	25.4635	25.4011	23.574	24.334			579730000	5	5	5	36.7	36.7	36.7	14.728	23	51432000	177940000	114290000	45931000	54644000	12133000	18904000		3	5	4	3	3	2	0		3	4	4	3	4	2	2
Q9CQR4	Acyl-coenzyme A thioesterase 13;Acyl-coenzyme A thioesterase 13, N-terminally processed	Acot13	4	0.661532	1.25917	25.536	28.0251	27.0059	25.2618	26.0662	23.9017	24.2968			700060000	4	4	4	34.3	34.3	34.3	15.183	23	58044000	222080000	166750000	51831000	66795000	13650000	21114000		3	4	5	2	4	2	1		3	3	4	4	4	2	2
Q07417	Short-chain specific acyl-CoA dehydrogenase, mitochondrial	Acads	12	0.45669	1.2588	26.4097	28.0993	27.6087	26.0042	26.8355	22.8512	25.2567			1112600000	12	12	12	32	32	32	44.889	64	65230000	341600000	217930000	55200000	141800000	4225800	28252000		6	16	13	5	11	0	4		10	12	11	9	12	3	7
Q91XE0	Glycine N-acyltransferase	Glyat	13	0.662056	1.24799	27.171	29.069	28.2924	27.1531	27.6658	25.1368	25.5748			1833500000	13	13	13	39.2	39.2	39.2	34.098	96	160510000	493350000	368730000	148580000	226740000	22538000	45337000		13	20	18	11	11	4	6		12	11	13	12	11	8	9
Q925I1	ATPase family AAA domain-containing protein 3	Atad3	8	0.528547	1.24244	23.3327	25.9797	24.2342	22.5566	23.6898	21.3021	21.5763			150120000	8	8	8	17.1	17.1	17.1	66.741	19	12585000	43712000	36940000	9900500	14179000	730850	3185300		1	8	4	1	2	0	0		5	7	7	4	4	1	2
P35505	Fumarylacetoacetase	Fah	5	0.476854	1.24199	24.5248	26.7828	26.1837	24.2744	25.2817	22.1954	22.8467			382460000	5	5	5	16.7	16.7	16.7	46.175	19	31790000	78864000	82725000	25345000	49642000	4027500	10589000		2	4	4	2	4	0	0		5	4	5	4	5	3	5
Q8BMF4	Dihydrolipoyllysine-residue acetyltransferase component of pyruvate dehydrogenase complex, mitochondrial	Dlat	13	0.617681	1.24089	26.3157	28.8036	28.008	26.0034	27.3356	24.7294	25.0218			1262400000	13	13	13	23.1	23.1	23.1	67.941	66	87197000	482210000	296230000	62421000	164350000	20490000	23970000		6	16	13	6	13	1	3		10	11	11	9	10	6	7
P56395	Cytochrome b5	Cyb5a	5	0.653094	1.24074	26.8363	28.8901	27.751	26.5571	27.0233	24.7514	25.3288			1411200000	5	5	5	47.8	47.8	47.8	15.241	28	142780000	588700000	248950000	97694000	162670000	32747000	19999000		4	6	4	4	4	1	1		5	5	5	4	4	4	3
Q9ET22	Dipeptidyl peptidase 2	Dpp7	2	0	1.23589	NaN	22.4158	21.5986	NaN	20.7713	NaN	NaN			10560000	2	2	2	5.1	5.1	5.1	56.253	3	0	5595200	3175600	0	1789700	0	0		0	2	1	0	0	0	0		0	2	1	0	1	0	0
P00796;P06281	Renin-2;Renin-2 heavy chain;Renin-2 light chain;Renin-1	Ren2;Ren1	6	0.412131	1.23588	23.2114	26.2904	24.7647	22.9901	23.4282	21.0257	21.9019			211110000	6	6	6	14.5	14.5	14.5	44.282	18	22294000	63160000	46114000	11796000	14989000	4827100	6513000		1	6	5	0	2	0	0		4	5	6	3	5	2	2
P27661	Histone H2AX	H2afx	2	0.873463	1.2326	19.6104	22.6888	21.311	20.7407	20.5944	19.1015	20.005			15977000	5	2	1	37.8	21.7	5.6	15.142	4	590480	5686000	4549100	1912400	1339300	347890	889970		0	3	0	0	1	0	0		1	2	1	1	1	1	1
Q64105	Sepiapterin reductase	Spr	7	0.479151	1.22906	23.7885	26.1557	24.9532	23.5988	24.646	21.484	21.9044			216520000	7	7	7	35.6	35.6	35.6	27.883	28	26936000	72137000	32588000	18105000	22957000	6109000	8082700		3	8	5	3	6	0	0		7	6	7	6	6	3	3
Q3TC72	Fumarylacetoacetate hydrolase domain-containing protein 2A	Fahd2	4	0.514956	1.2262	23.4901	26.0673	24.8995	23.2123	24.5156	21.4849	21.9025			184430000	4	4	4	15	15	15	34.69	12	14322000	64562000	36787000	13168000	28675000	1264600	3769300		1	3	3	1	1	1	0		4	4	4	4	4	1	2
Q61029;Q61033	Lamina-associated polypeptide 2, isoforms beta/delta/epsilon/gamma;Lamina-associated polypeptide 2, isoforms alpha/zeta	Tmpo	5	0.575461	1.22544	21.9441	25.316	22.2028	23.1272	21.3039	20.9521	21.634			82257000	5	5	5	20.8	20.8	20.8	50.372	12	2953200	40815000	14880000	6705500	2193100	1650000	2382000		1	5	3	1	0	0	1		1	5	3	1	1	1	1
Q3UZZ6	Sulfotransferase 1 family member D1	Sult1d1	5	0.54243	1.22331	22.4493	25.6534	24.737	23.1654	22.1896	22.0441	21.8567			142830000	5	5	5	12.9	12.9	12.9	35.083	7	5685500	67825000	23887000	6337900	5339400	1975100	2987600		0	3	2	0	1	0	0		2	5	3	1	4	1	2
Q9Z2I0	LETM1 and EF-hand domain-containing protein 1, mitochondrial	Letm1	17	0.732597	1.22298	25.3751	27.3747	26.5696	25.6324	25.8225	23.635	24.1226			553360000	17	17	17	28.2	28.2	28.2	82.988	67	46837000	215080000	116150000	44853000	46371000	8450500	11841000		7	17	13	8	9	3	2		12	16	15	13	10	6	7
P57780	Alpha-actinin-4	Actn4	43	0.781012	1.21714	28.1775	30.1727	29.3339	28.4342	28.571	26.6391	26.8757			3814200000	43	43	35	51.4	51.4	42.3	104.98	221	298990000	1179800000	737200000	363290000	410920000	56728000	91480000		24	48	37	25	28	11	14		35	38	41	36	35	16	25
Q9DBR7	Protein phosphatase 1 regulatory subunit 12A	Ppp1r12a	3	0	1.21642	NaN	22.1319	21.5646	NaN	20.6318	NaN	NaN			9322300	3	3	3	3.5	3.5	3.5	114.99	4	0	3815500	4542800	0	963940	0	0		0	2	2	0	0	0	0		0	2	2	0	1	0	0
Q9D2G2	Dihydrolipoyllysine-residue succinyltransferase component of 2-oxoglutarate dehydrogenase complex, mitochondrial	Dlst	11	0.644505	1.21523	26.4536	28.9568	28.3185	26.1683	27.2482	25.4086	25.0938			1486100000	11	11	11	34.4	34.4	34.4	48.994	82	82942000	523900000	356900000	83417000	198580000	34117000	29452000		8	20	16	6	13	5	6		7	10	11	8	10	5	6
Q9D6R2	Isocitrate dehydrogenase [NAD] subunit alpha, mitochondrial	Idh3a	9	0.629701	1.215	26.3761	29.0994	28.0832	26.1398	27.4736	25.1013	25.3189			1416800000	9	9	9	23	23	23	39.638	47	77231000	591750000	285270000	81448000	186590000	31009000	36636000		5	12	8	5	6	3	3		6	9	8	8	8	7	7
P62806	Histone H4	Hist1h4a	14	0.755321	1.2123	30.4	32.9129	32.1679	30.6328	31.5304	29.1468	29.9471			23865000000	14	14	14	66	66	66	11.367	156	1650100000	6262700000	6314800000	2179200000	3513300000	650500000	1203700000		13	36	27	17	27	9	11		10	12	13	12	13	10	12
P62270	40S ribosomal protein S18	Rps18	4	1.03493	1.2086	23.176	25.0693	24.4233	22.8437	23.3419	21.8912	22.5915			103130000	4	4	4	25.7	25.7	25.7	17.718	13	5570200	47836000	28593000	4424100	6248800	2286200	3714600		1	2	2	1	4	1	1		1	3	4	1	3	1	1
Q9D6S7	Ribosome-recycling factor, mitochondrial	Mrrf	3	0.535013	1.20079	22.0531	24.2055	23.302	NaN	22.6385	NaN	21.3337			43211000	3	3	3	17.2	17.2	17.2	29.05	7	3151800	23581000	11122000	0	3735500	0	1621000		0	3	3	0	1	0	0		1	3	2	0	1	0	1
P97807	Fumarate hydratase, mitochondrial	Fh	20	0.683156	1.19977	27.5232	29.7056	28.9123	27.2679	28.1798	25.9764	26.1791			2509600000	20	20	20	43.4	43.4	43.4	54.356	118	225440000	813060000	553500000	165210000	358130000	67628000	50630000		16	21	20	14	17	5	12		16	18	16	14	17	11	11
Q8K3J1	NADH dehydrogenase [ubiquinone] iron-sulfur protein 8, mitochondrial	Ndufs8	4	0.662658	1.19803	24.0606	25.698	26.0392	24.1401	24.8531	22.4338	22.7303			238990000	4	4	4	17	17	17	24.038	12	17945000	66510000	86101000	10010000	31012000	2480000	3152000		2	3	3	1	2	0	0		2	3	4	2	3	1	1
P09242	Alkaline phosphatase, tissue-nonspecific isozyme	Alpl	9	0.840805	1.19443	25.0168	26.8963	26.5611	25.1888	25.8255	23.6388	24.0136			430080000	9	9	9	20.8	20.8	20.8	57.514	23	29421000	160120000	100390000	27258000	43955000	9355100	12609000		3	8	6	2	2	0	1		6	8	8	4	4	4	3
Q8VC30	Bifunctional ATP-dependent dihydroxyacetone kinase/FAD-AMP lyase (cyclizing);ATP-dependent dihydroxyacetone kinase;FAD-AMP lyase (cyclizing)	Dak	13	0.446529	1.18993	26.402	28.2767	26.8476	26.4807	26.4797	23.1721	25.1416			1136000000	13	13	13	29.1	29.1	29.1	59.69	62	80503000	213950000	160530000	70022000	124610000	11893000	27415000		6	12	11	7	11	0	1		10	11	12	10	11	5	8
Q99L13	3-hydroxyisobutyrate dehydrogenase, mitochondrial	Hibadh	11	0.704564	1.18916	26.0986	28.3141	27.6128	26.1637	26.8351	24.6799	24.9314			997530000	11	11	11	37.9	37.9	37.9	35.44	68	74599000	338930000	220290000	64819000	136200000	25760000	28612000		8	12	12	7	12	3	5		7	9	8	7	9	5	8
Q9CQA3	Succinate dehydrogenase [ubiquinone] iron-sulfur subunit, mitochondrial	Sdhb	14	0.610547	1.18585	26.9984	29.4391	28.4038	26.6858	27.5541	25.3747	25.7714			1907300000	14	14	14	40.1	40.1	40.1	31.814	66	138170000	617150000	453400000	89564000	241970000	28863000	43902000		8	13	9	8	10	2	3		10	13	12	9	13	6	7
Q8K370	Acyl-CoA dehydrogenase family member 10	Acad10	14	0.541674	1.18439	25.2958	26.4584	25.986	24.9038	25.5024	23.4284	22.3962			395870000	14	14	14	16.4	16.4	16.4	118.98	44	33429000	95425000	67821000	27981000	52585000	9509700	5441000		5	9	6	4	8	0	0		9	11	11	10	10	5	4
O35459	Delta(3,5)-Delta(2,4)-dienoyl-CoA isomerase, mitochondrial	Ech1	10	0.662706	1.18353	25.7812	27.9614	27.3881	25.9351	26.6182	24.1104	24.7913			834940000	10	10	10	30.6	30.6	30.6	36.118	49	56438000	259020000	210550000	59561000	97465000	14913000	26937000		3	15	12	2	7	2	2		8	9	10	7	10	5	6
Q9CQ92	Mitochondrial fission 1 protein	Fis1	4	0.60071	1.1833	23.8956	26.1162	25.1057	23.2423	24.4201	22.0951	22.3904			194450000	4	4	4	27	27	27	17.008	14	13812000	78122000	34679000	7983800	22273000	1466300	4423400		2	4	2	2	2	0	1		2	4	3	2	3	1	1
Q9CQC7	NADH dehydrogenase [ubiquinone] 1 beta subcomplex subunit 4	Ndufb4	5	0.497865	1.18316	25.6788	28.0098	26.8847	25.2561	26.4048	23.3131	24.2675			752410000	5	5	5	46.5	46.5	46.5	15.081	27	50620000	260620000	128980000	42671000	102210000	9817200	11909000		5	5	3	2	4	3	1		4	5	5	5	5	4	2
P46638;P62492	Ras-related protein Rab-11B;Ras-related protein Rab-11A	Rab11b;Rab11a	9	0.32777	1.18205	24.1265	27.0549	26.2785	24.4159	24.8399	NaN	21.4517			393970000	9	9	9	46.3	46.3	46.3	24.489	34	14701000	142920000	91487000	28254000	47959000	0	1047700		2	8	8	4	6	0	0		4	8	8	7	8	0	2
Q9DCW4	Electron transfer flavoprotein subunit beta	Etfb	16	0.591907	1.17924	27.6348	30.0293	29.2261	27.3143	28.5851	26.0042	26.3959			3039100000	16	16	16	56.5	56.5	56.5	27.623	72	242870000	945480000	703200000	207990000	463440000	79386000	92371000		7	16	15	6	11	6	4		11	12	12	12	15	8	8
Q9JM76	Actin-related protein 2/3 complex subunit 3	Arpc3	5	0.49075	1.17755	23.0087	25.6544	24.6265	23.7828	23.3819	21.2135	22.2072			169240000	5	5	5	30.9	30.9	30.9	20.524	12	10967000	54865000	26784000	17671000	14895000	1290000	4760400		0	4	3	2	1	0	0		3	5	5	4	4	1	3
Q91VM9	Inorganic pyrophosphatase 2, mitochondrial	Ppa2	10	0.409497	1.17544	24.657	27.2208	25.9522	24.1749	25.5601	21.7862	23.4259			430640000	10	10	10	33.3	33.3	33.3	38.114	33	20072000	191360000	54967000	11534000	38009000	2774500	9943400		3	13	6	1	2	1	1		5	10	8	5	6	3	6
O88322	Nidogen-2	Nid2	9	0.656124	1.1712	23.8618	26.5338	25.2014	23.7736	24.6839	22.4679	22.9834			230940000	9	9	9	9.2	9.2	9.2	153.91	19	13435000	99325000	39275000	13651000	28186000	2983800	5545900		2	7	4	2	2	0	1		4	9	8	6	8	3	4
Q91YI0	Argininosuccinate lyase	Asl	12	0.515671	1.16658	24.545	27.087	26.0325	24.3748	24.9787	22.4533	23.6966			389340000	12	12	12	30.2	30.2	30.2	51.739	33	27243000	129090000	70053000	25036000	29844000	3182300	16151000		3	9	7	2	3	1	2		8	10	12	10	6	2	9
Q9WVM8	Kynurenine/alpha-aminoadipate aminotransferase, mitochondrial	Aadat	17	0.440008	1.16591	28.8999	29.7318	29.8021	28.7204	29.4983	25.9185	26.4373			5356300000	17	17	17	39.3	39.3	39.3	47.597	111	532130000	755340000	905020000	428300000	817770000	37386000	68297000		14	20	19	12	22	1	2		15	14	16	13	15	9	10
P97449	Aminopeptidase N	Anpep	18	0.535172	1.1635	26.1077	28.2966	26.9035	25.9376	26.7277	23.865	24.569			923910000	18	18	18	20.2	20.2	20.2	109.65	74	59766000	362640000	111970000	71242000	142170000	13853000	23649000		9	19	12	6	12	1	3		14	18	17	13	18	4	7
P43276	Histone H1.5	Hist1h1b	6	0.799608	1.16344	25.3146	28.3312	26.9633	25.6153	25.9208	24.9037	25.3087			743610000	8	6	6	28.7	21.5	21.5	22.576	27	39714000	351210000	131760000	49005000	68608000	31750000	40415000		3	6	4	3	4	2	4		4	6	5	4	5	4	4
Q8JZQ2	AFG3-like protein 2	Afg3l2	12	0.466391	1.16223	23.5418	25.7806	24.6025	22.1457	23.3471	21.0972	22.094			148310000	12	12	11	16.1	16.1	15.1	89.518	19	6974700	60660000	25054000	1920000	22720000	1082100	2159400		2	8	3	0	1	0	1		3	10	7	2	4	1	1
P01027	Complement C3;Complement C3 beta chain;C3-beta-c;Complement C3 alpha chain;C3a anaphylatoxin;Acylation stimulating protein;Complement C3b alpha chain;Complement C3c alpha chain fragment 1;Complement C3dg fragment;Complement C3g fragment;Complement C3d fragment;Complement C3f fragment;Complement C3c alpha chain fragment 2	C3	15	0.326361	1.15308	24.2718	26.4893	25.9634	23.9259	25.284	20.5315	23.3531			371540000	15	15	15	12.3	12.3	12.3	186.48	48	23660000	88337000	58556000	21703000	36816000	1267900	11029000		5	10	10	3	5	0	1		8	12	11	9	10	1	6
Q8BH95	Enoyl-CoA hydratase, mitochondrial	Echs1	12	0.616748	1.1479	26.6585	29.0845	28.3567	26.6726	27.507	25.1749	25.7497			1657300000	12	12	12	40	40	40	31.474	70	73989000	682870000	316810000	90532000	209590000	32903000	41290000		6	15	14	7	11	4	6		6	12	9	6	9	6	7
Q01853	Transitional endoplasmic reticulum ATPase	Vcp	15	0.444472	1.14512	25.0643	27.4638	26.4557	24.7791	25.8072	22.4627	24.0529			544690000	15	15	15	24.2	24.2	24.2	89.321	48	32132000	223310000	88476000	21135000	53490000	3390900	9906400		3	17	11	1	6	1	1		10	15	12	7	9	2	5
Q91WU0	Carboxylic ester hydrolase	Ces1f	11	0.335031	1.14417	24.4731	26.0385	25.875	24.2667	24.5027	21.0546	22.9312			409660000	11	11	9	28.7	28.7	23.9	61.612	30	26288000	68779000	57245000	21484000	30115000	2122000	6981700		3	5	7	3	4	0	0		8	7	8	6	8	1	5
P24472	Glutathione S-transferase A4	Gsta4	5	0.724772	1.1408	23.2791	25.6852	24.9112	23.526	24.3276	22.5722	22.1323			155800000	6	5	5	32.9	29.3	29.3	25.564	16	9342200	59570000	42679000	8427800	25224000	493490	1896100		1	5	4	1	3	0	1		3	4	5	3	5	1	2
Q9DBT9	Dimethylglycine dehydrogenase, mitochondrial	Dmgdh	18	0.388863	1.13892	25.5517	26.7698	25.942	25.2124	26.0399	21.9799	23.4439			535650000	18	18	18	31.5	31.5	31.5	97.254	51	38267000	107890000	68109000	39885000	56134000	4118700	6773800		5	10	5	4	9	0	1		10	14	12	11	13	3	5
P13745	Glutathione S-transferase A1;Glutathione S-transferase A1, N-terminally processed	Gsta1	9	0.663406	1.13855	27.2285	29.1103	28.5514	27.2744	27.8841	25.5071	25.9847			1973600000	9	9	0	37.7	37.7	0	25.608	52	157270000	608610000	468940000	150330000	224350000	41236000	59878000		6	12	9	5	7	3	2		8	9	8	7	8	7	7
P17751	Triosephosphate isomerase	Tpi1	9	0.572323	1.13657	26.4524	28.8123	27.9831	26.4092	27.1951	24.6362	25.5493			1369100000	9	9	9	50.6	50.6	50.6	26.712	47	102850000	371190000	331220000	91468000	153480000	34526000	51816000		4	9	7	5	7	3	4		6	8	7	5	6	5	5
O88338	Cadherin-16	Cdh16	16	0.627368	1.13359	27.2795	29.7201	28.9395	27.3457	28.3173	25.9085	26.371			2537800000	16	16	16	32.2	32.2	32.2	89.859	130	160830000	931480000	548380000	157960000	342230000	50377000	76300000		15	27	27	12	19	6	9		12	15	14	11	15	9	11
Q9Z1P6	NADH dehydrogenase [ubiquinone] 1 alpha subcomplex subunit 7	Ndufa7	7	0.536216	1.12694	25.6495	28.0198	27.6443	25.1976	26.7863	24.7447	24.0053			828880000	7	7	7	49.6	49.6	49.6	12.575	29	78395000	274550000	228970000	20237000	126620000	21075000	9412500		3	8	6	2	6	1	0		3	6	4	3	5	2	2
P26043	Radixin	Rdx	7	0.448381	1.12457	23.4239	26.296	25.7128	22.8973	24.3074	21.9754	22.4189			223670000	18	7	7	30.7	13.7	13.7	68.542	19	27839000	70429000	56980000	7757000	19073000	2712400	6859400		1	7	5	0	2	0	0		4	6	7	3	5	1	5
P48036	Annexin A5	Anxa5	11	0.382655	1.12322	23.545	26.8731	26.4645	23.0055	25.7971	22.5365	22.4753			331590000	11	11	11	39.8	39.8	39.8	35.752	22	13730000	70086000	119110000	11257000	63815000	10704000	18435000		0	4	9	0	8	0	0		5	9	11	5	9	7	4
P48774	Glutathione S-transferase Mu 5	Gstm5	2	0.994704	1.12155	21.7433	NaN	21.7009	21.641	21.41	19.5972	20.7134			16819000	3	2	2	12.5	8.5	8.5	26.635	5	3364200	1330300	3266700	3134000	3374800	701670	1647600		1	1	1	1	0	0	1		1	1	1	1	1	1	1
Q9JK42	[Pyruvate dehydrogenase (acetyl-transferring)] kinase isozyme 2, mitochondrial	Pdk2	5	0.368741	1.1192	21.8097	25.4585	22.4606	22.3617	20.2632	NaN	21.6656			79950000	5	5	4	15	15	12.8	46.04	10	3107600	31890000	11791000	3837000	335500	0	2544900		0	5	1	1	1	0	0		1	4	4	2	2	0	1
Q8BWM0	Prostaglandin E synthase 2;Prostaglandin E synthase 2 truncated form	Ptges2	4	0.657456	1.11773	21.9621	24.1458	23.2839	21.5243	22.1633	20.5549	20.8393			51749000	4	4	4	19.5	19.5	19.5	43.323	16	3972400	17932000	10708000	2633700	6546600	809160	1244800		3	3	5	1	1	0	0		3	3	4	2	3	1	1
Q9CQH0	PDZK1-interacting protein 1	Pdzk1ip1	4	0.485931	1.11723	24.0743	26.3894	25.3556	23.693	24.574	21.9208	22.8604			252680000	4	4	4	29.8	29.8	29.8	12.298	20	17799000	97842000	33276000	17843000	24081000	2394600	6943200		3	4	3	1	3	1	2		4	4	4	3	3	2	3
Q9EQP2	EH domain-containing protein 4	Ehd4	7	0.376623	1.11492	23.3664	25.0966	24.1936	22.9736	23.4538	20.4625	21.3907			152960000	8	7	6	21.6	20	17.9	61.48	26	8856300	42939000	20555000	8838100	15630000	878320	1751200		3	4	4	4	2	0	0		4	7	5	5	6	1	2
P48678	Prelamin-A/C;Lamin-A/C	Lmna	30	0.711441	1.11408	26.7881	29.0391	28.3904	26.6558	27.4668	25.608	25.9491			1615900000	30	30	30	46.5	46.5	46.5	74.237	116	101000000	665440000	355580000	100670000	181210000	33704000	45493000		11	25	26	11	21	2	5		16	25	26	19	23	14	15
P56382	ATP synthase subunit epsilon, mitochondrial	Atp5e	2	0.568764	1.11371	24.7192	27.6722	26.8564	24.9473	26.0875	23.5823	24.4731			553260000	2	2	2	30.8	30.8	30.8	5.8378	9	33603000	232380000	118550000	31205000	80545000	6584400	22809000		1	2	2	1	1	0	1		2	2	2	2	2	1	2
P15864	Histone H1.2	Hist1h1c	6	0.684388	1.11237	26.5177	29.2349	28.2843	26.9644	27.7549	25.6833	26.0007			1678400000	13	6	4	35.4	19.3	13.2	21.266	31	106430000	568980000	356770000	125210000	235700000	49744000	67328000		4	6	6	2	4	3	3		4	4	5	3	4	4	4
Q8R3G9	Tetraspanin-8	Tspan8	2	0.943301	1.10797	22.4012	24.3294	23.8141	22.0566	22.4263	21.5223	21.7273			63755000	2	2	2	6	6	6	25.582	5	4227600	22113000	17298000	5189600	5566100	2543300	3037700		1	1	2	1	0	0	0		1	2	2	2	1	1	1
P68254	14-3-3 protein theta	Ywhaq	3	0.510221	1.10522	23.047	25.2061	24.0993	22.89	23.4024	20.9369	21.7895			116960000	6	3	3	28.6	18.4	18.4	27.778	10	9660800	42780000	19231000	6681600	9530200	1715800	3115800		0	4	1	1	1	0	1		2	3	3	1	1	1	1
Q80XN0	D-beta-hydroxybutyrate dehydrogenase, mitochondrial	Bdh1	8	0.344276	1.10521	25.6035	27.3495	26.367	25.2989	26.4604	22.269	23.5476			717880000	8	8	8	24.2	24.2	24.2	38.299	45	40696000	196920000	88664000	30004000	86922000	4299200	10932000		4	10	7	6	7	1	1		6	8	6	7	6	2	3
P63017	Heat shock cognate 71 kDa protein	Hspa8	28	0.531325	1.10059	27.8503	30.5284	29.6238	27.7897	28.9339	26.4193	26.963			4206700000	28	28	18	51.4	51.4	34.5	70.87	179	241090000	1711900000	892000000	225170000	491570000	63504000	114180000		22	39	36	17	25	12	11		21	27	25	18	20	15	18
P05202	Aspartate aminotransferase, mitochondrial	Got2	20	0.632041	1.09909	27.9264	30.5797	29.5579	27.9378	28.8548	26.8415	27.2034			4160700000	20	20	20	40.5	40.5	40.5	47.411	120	194460000	2118800000	673130000	179170000	430730000	113040000	98223000		14	31	21	12	17	5	7		14	19	18	14	17	14	12
P02088	Hemoglobin subunit beta-1	Hbb-b1	8	0.651199	1.09433	32.843	34.4125	33.9947	32.7164	33.5569	30.876	31.5925			86020000000	8	8	4	61.9	61.9	35.4	15.84	322	8415000000	19443000000	19722000000	7756400000	11419000000	2193900000	3196400000		39	58	55	36	51	22	22		8	8	8	8	8	8	8
P70441	Na(+)/H(+) exchange regulatory cofactor NHE-RF1	Slc9a3r1	18	0.499872	1.09204	26.604	28.7538	28.4896	26.4155	27.3398	24.4961	25.9837			1567500000	18	18	18	63.4	63.4	63.4	38.6	74	112280000	466950000	431390000	90901000	152490000	13289000	58535000		6	15	18	8	11	2	6		13	16	17	12	15	4	10
Q9WTP6	Adenylate kinase 2, mitochondrial;Adenylate kinase 2, mitochondrial, N-terminally processed	Ak2	10	0.345816	1.08989	24.4218	27.1447	25.5094	24.1452	25.5052	22.0328	22.4748			415770000	10	10	10	46.9	46.9	46.9	26.468	27	33461000	132430000	77749000	23855000	51447000	1479500	6564400		2	10	5	1	4	0	1		4	8	8	4	6	1	3
CON__P05784;P05784	Keratin, type I cytoskeletal 18	Krt18	9	0.578226	1.08547	23.335	26.3986	24.8423	23.5827	24.7071	22.3565	22.821		+	197860000	11	9	9	27	23.6	23.6	47.538	17	6580000	113720000	32685000	8888400	27513000	3178800	3725000		1	7	3	1	4	0	1		2	8	6	3	6	2	2
P42125	Enoyl-CoA delta isomerase 1, mitochondrial	Eci1	10	0.555588	1.08432	26.3117	28.4637	27.6538	26.2179	27.0497	24.5819	25.1024			1143800000	10	10	10	35.6	35.6	35.6	32.25	47	86000000	414750000	170780000	79223000	117730000	23174000	36915000		4	12	6	5	8	3	3		7	10	7	7	6	6	6
Q9DCJ9	N-acetylneuraminate lyase	Npl	4	0.37589	1.08231	NaN	24.2768	23.3218	21.2367	22.0012	NaN	NaN			40944000	4	4	4	12.8	12.8	12.8	35.13	5	0	27751000	7442400	1179700	2612100	0	0		0	3	2	0	0	0	0		0	4	3	1	1	0	0
P09411	Phosphoglycerate kinase 1	Pgk1	17	0.504114	1.08211	26.8816	28.8474	28.3446	26.7624	27.4105	24.8634	25.6824			1744500000	17	17	17	48.2	48.2	48.2	44.55	81	105760000	636900000	367840000	107170000	189300000	21592000	39653000		10	17	18	10	10	2	5		14	16	16	13	13	8	11
Q8VCR7	Alpha/beta hydrolase domain-containing protein 14B	Abhd14b	3	0.372763	1.08191	23.1658	25.5262	24.8931	23.1285	23.6317	21.0128	21.7729			184620000	3	3	3	20.5	20.5	20.5	22.45	15	18104000	51663000	38061000	15680000	18473000	1774600	4803400		2	3	3	2	2	0	1		3	2	3	3	3	1	3
O70251	Elongation factor 1-beta	Eef1b	4	0.560488	1.08066	22.0042	24.4617	24.3625	21.9103	23.4466	20.8694	21.6305			75225000	4	4	4	19.6	19.6	19.6	24.693	5	1783300	53544000	9775400	1617400	3854500	548020	1209200		0	3	1	0	1	0	0		1	4	2	1	1	1	1
P32020	Non-specific lipid-transfer protein	Scp2	13	0.761701	1.07896	27.5933	28.9308	28.9009	27.7192	27.4912	26.1325	26.4397			2252600000	13	13	13	19.7	19.7	19.7	59.125	63	187490000	543590000	511970000	214350000	199200000	64061000	77733000		6	11	10	6	7	5	6		9	10	11	9	10	9	10
Q9CZU6	Citrate synthase, mitochondrial	Cs	14	0.544449	1.07725	28.172	29.978	29.202	28.2488	28.7863	26.1887	26.7266			3755700000	14	14	14	26.7	26.7	26.7	51.736	72	287020000	1029100000	700620000	348030000	458140000	70829000	99032000		8	15	13	11	8	3	5		11	12	12	12	12	9	10
Q9CQV8	14-3-3 protein beta/alpha;14-3-3 protein beta/alpha, N-terminally processed	Ywhab	7	0.499998	1.07515	24.2166	26.2398	25.5409	23.9414	24.1975	22.1098	23.3277			265210000	10	7	6	43.9	33.7	30.1	28.086	19	20962000	56427000	49801000	20051000	27293000	4500900	10592000		2	5	5	1	1	0	1		5	6	6	6	4	4	5
P61458	Pterin-4-alpha-carbinolamine dehydratase	Pcbd1	4	0.322852	1.07314	22.7064	25.7192	25.3036	22.1117	22.7487	NaN	NaN			123620000	4	4	4	29.8	29.8	29.8	11.985	12	4717300	59067000	43044000	2775600	7139900	0	0		1	4	4	1	1	0	0		2	4	4	3	2	0	0
E9Q557	Desmoplakin	Dsp	6	0.619111	1.06772	22.2817	23.6956	24.1585	NaN	21.3539	22.2088	21.8134			63927000	6	6	6	2.3	2.3	2.3	332.91	13	1779600	13691000	17484000	0	1836500	2224700	3430200		1	3	5	0	0	1	1		3	4	5	0	2	1	3
O08585	Clathrin light chain A	Clta	2	0.511862	1.06612	22.1762	24.0704	25.2152	22.5558	23.8632	21.0668	21.651			97674000	2	2	2	4.3	4.3	4.3	25.604	5	7052800	8706100	39077000	7727800	14806000	1519700	2789800		0	1	2	1	1	0	0		2	1	2	2	2	1	1
Q9WV98	Mitochondrial import inner membrane translocase subunit Tim9	Timm9	2	0	1.06473	NaN	24.8583	23.9857	NaN	23.3573	NaN	NaN			57775000	2	2	2	25.8	25.8	25.8	10.344	4	0	37558000	12275000	0	7940900	0	0		0	2	1	0	1	0	0		0	2	1	0	1	0	0
P36552	Oxygen-dependent coproporphyrinogen-III oxidase, mitochondrial	Cpox	2	0.443563	1.06461	20.0939	22.7162	21.1779	NaN	20.4072	NaN	NaN			12914000	2	2	2	4.1	4.1	4.1	49.714	3	746110	7240100	3158100	0	1014800	0	0		0	2	1	0	0	0	0		1	2	2	0	1	0	0
Q9WVA4	Transgelin-2	Tagln2	8	0.516457	1.06411	24.8172	26.7362	26.3662	25.1234	25.5662	22.6133	24.2237			427630000	8	8	8	45.2	45.2	45.2	22.395	32	32021000	128530000	91689000	29740000	45104000	3908000	16193000		2	8	8	2	6	0	2		7	8	7	6	6	3	5
P47738	Aldehyde dehydrogenase, mitochondrial	Aldh2	19	0.615824	1.06399	28.18	30.0962	29.329	28.0646	28.7019	26.5878	26.8717			3727800000	19	19	18	43.5	43.5	42	56.537	129	291700000	1212100000	636450000	277740000	444100000	88143000	114860000		13	30	22	12	17	5	11		17	19	16	17	16	14	15
O08638	Myosin-11	Myh11	23	0.529517	1.06355	24.3553	26.7833	25.5835	24.8596	24.9327	22.4026	23.9861			339260000	31	23	21	16.8	13.2	12.3	227.03	62	20057000	134330000	50246000	27419000	24262000	2801200	11879000		5	21	8	6	6	1	1		10	21	16	12	9	3	8
P67984	60S ribosomal protein L22	Rpl22	2	0.598867	1.06125	23.1391	25.3445	24.3643	22.3914	23.7246	21.7024	21.9981			112850000	2	2	2	18.8	18.8	18.8	14.759	8	8807800	40675000	21057000	7071000	14161000	4040300	5108500		1	2	1	0	2	0	0		2	2	2	2	2	2	2
P07901	Heat shock protein HSP 90-alpha	Hsp90aa1	11	0.411018	1.05919	24.4126	26.7378	24.9576	24.3184	24.4578	21.7521	23.4803			320900000	19	11	11	29.2	19.6	19.6	84.787	31	25990000	106210000	31085000	18666000	24740000	2326700	5835400		4	8	3	2	3	0	2		6	8	4	5	6	2	3
Q62426	Cystatin-B	Cstb	2	0.433411	1.05863	21.5322	24.5911	23.8311	21.0949	22.151	NaN	20.8615			56523000	2	2	2	32.7	32.7	32.7	11.045	3	4375500	21184000	10572000	888220	7128800	0	2660200		0	2	1	0	0	0	0		2	2	2	1	2	0	2
Q64012	RNA-binding protein Raly	Raly	3	0.596891	1.05827	21.4928	24.5941	23.0747	21.4017	22	21.0887	20.8696			53651000	3	3	3	9.6	9.6	9.6	33.188	4	1385500	24634000	10043000	2610900	4730700	791250	1604900		0	2	2	0	0	0	0		1	3	3	2	2	1	2
P18760	Cofilin-1	Cfl1	7	0.603665	1.05664	24.2537	26.8214	26.167	24.2403	25.1298	23.1136	23.8808			340360000	7	7	5	48.2	48.2	37.3	18.559	24	25672000	129820000	76601000	15274000	36500000	6996500	13072000		2	6	4	2	3	1	3		5	5	5	2	4	2	3
P45952	Medium-chain specific acyl-CoA dehydrogenase, mitochondrial	Acadm	26	0.514999	1.05532	29.0142	30.6591	30.5368	28.711	29.9633	27.3947	27.2066			6812800000	26	26	26	44.4	44.4	44.4	46.481	110	469430000	2062900000	1526700000	393930000	1058500000	138730000	107880000		12	23	20	10	21	5	7		16	19	19	16	24	12	13
P14733	Lamin-B1	Lmnb1	24	0.486971	1.05498	24.9406	28.1608	26.828	24.6147	25.9469	24.2107	24.1238			648610000	24	24	23	42.9	42.9	41	66.785	55	14112000	345570000	113040000	11437000	65823000	15287000	23160000		2	24	14	1	6	2	2		4	22	16	7	10	6	7
O35129	Prohibitin-2	Phb2	13	0.607078	1.05336	26.5159	28.6616	27.628	26.3898	27.2072	24.8492	25.5334			1225800000	13	13	13	51.2	51.2	51.2	33.296	81	92185000	476320000	234890000	76368000	129680000	16611000	26158000		11	14	16	7	17	1	3		11	11	12	11	11	7	8
Q9WUR2	Enoyl-CoA delta isomerase 2, mitochondrial	Eci2	4	0.510184	1.05117	22.7941	24.4623	23.7413	22.7789	23.3519	20.6662	21.2692			86942000	7	4	4	17.6	11.5	11.5	43.267	10	6844100	25231000	14922000	5878600	11049000	1080700	1759800		1	3	1	1	1	0	0		2	3	3	2	2	1	1
O09174	Alpha-methylacyl-CoA racemase	Amacr	11	0.332394	1.04917	25.2566	26.6118	26.5751	25.5363	25.9112	22.1348	23.6645			654540000	11	11	11	36	36	36	41.704	46	39418000	138220000	93271000	54506000	67136000	3837800	13620000		4	8	9	7	6	0	2		10	10	10	11	10	3	7
P07309	Transthyretin	Ttr	3	0	1.03807	20.7058	22.4343	23.7723	NaN	21.2661	NaN	NaN			24228000	3	3	3	35.4	35.4	35.4	15.776	3	2165300	1438100	15802000	0	4822500	0	0		0	2	1	0	0	0	0		1	2	1	0	2	0	0
P43274	Histone H1.4	Hist1h1e	13	0.661716	1.03765	29.173	31.6955	30.958	29.6727	30.3879	28.2475	28.8524			10210000000	13	13	5	34.2	34.2	15.5	21.977	98	560160000	3926700000	2076100000	784980000	1116600000	309540000	477560000		13	16	16	11	16	8	9		11	11	13	12	11	13	12
Q9DBJ1	Phosphoglycerate mutase 1	Pgam1	8	0.51362	1.03639	25.6286	27.7722	27.0973	25.5058	26.424	23.7795	24.6933			742090000	8	8	4	37.8	37.8	25.2	28.832	37	56176000	154280000	179000000	59136000	109370000	11700000	21547000		5	5	7	2	7	1	2		7	6	8	7	7	4	6
Q9QUM9	Proteasome subunit alpha type-6	Psma6	3	0.700456	1.03238	21.5861	23.7573	23.1492	21.3783	22.1061	20.6293	20.8144			42125000	3	3	3	14.2	14.2	14.2	27.372	7	2701100	13032000	8635200	3209600	5056300	1103200	1913600		1	3	2	0	1	0	0		2	3	2	2	2	1	2
P01942	Hemoglobin subunit alpha	Hba	9	0.661245	1.02713	32.9298	34.3917	34.0613	32.6934	33.6638	31.2281	31.6342			87449000000	9	9	7	51.4	51.4	45.1	15.085	295	7962700000	25409000000	17228000000	6457700000	13705000000	2446400000	2973600000		41	46	50	31	44	26	24		8	9	8	7	8	8	8
Q8VDM4	26S proteasome non-ATPase regulatory subunit 2	Psmd2	5	0.325971	1.02643	20.3377	23.3717	21.7291	NaN	20.2362	NaN	19.4833			24158000	5	5	5	7	7	7	100.2	7	1624800	12342000	3222300	0	780130	0	526660		0	4	1	0	0	0	0		2	4	2	0	1	0	1
P57746	V-type proton ATPase subunit D	Atp6v1d	5	0.379415	1.02422	22.5805	25.7388	25.0068	22.7528	24.2458	NaN	21.4845			135900000	5	5	5	25.5	25.5	25.5	28.369	14	7174800	58027000	34026000	7078400	19563000	0	1747800		1	4	3	1	3	0	0		3	5	5	3	4	0	2
O35988	Syndecan-4	Sdc4	2	0	1.01992	NaN	23.8929	23.0505	21.0525	21.6454	NaN	NaN			29720000	2	2	2	15.2	15.2	15.2	21.482	4	0	19848000	3410800	853890	5607500	0	0		0	2	1	0	1	0	0		0	2	1	1	2	0	0
P47802	Metaxin-1	Mtx1	5	0.483927	1.01892	23.7859	25.7119	25.276	24.3937	24.5716	22.082	22.6615			225590000	5	5	5	17.7	17.7	17.7	35.623	15	16934000	52207000	37131000	22991000	34469000	6005800	4537000		1	3	3	2	3	0	0		3	4	4	3	5	3	2
Q91X17	Uromodulin;Uromodulin, secreted form	Umod	4	0.756917	1.01764	24.6764	26.171	24.7099	24.085	24.4724	22.8898	23.2511			221240000	4	4	4	5.1	5.1	5.1	70.844	17	21102000	102780000	23795000	14953000	20588000	4046100	7716800		2	5	2	2	2	1	1		2	4	3	3	3	1	2
Q3THE2	Myosin regulatory light chain 12B	Myl12b	6	0.507869	1.01663	24.5847	26.8654	26.7016	24.4777	25.157	NaN	23.5248			383820000	6	6	2	40.1	40.1	12.2	19.779	48	25692000	136050000	124320000	26560000	40463000	0	5005200		5	9	9	7	9	1	2		5	6	6	6	6	1	4
P08249	Malate dehydrogenase, mitochondrial	Mdh2	16	0.542599	1.0158	28.8437	31.0727	30.583	28.744	29.8212	27.3346	28.1416			7237700000	16	16	16	46.7	46.7	46.7	35.611	140	440480000	2848900000	1443200000	360180000	854820000	153900000	229280000		14	29	22	12	22	8	13		10	12	11	9	14	11	10
Q91XE4	N-acyl-aromatic-L-amino acid amidohydrolase (carboxylate-forming)	Acy3	7	0.46232	1.01446	25.2311	26.8666	26.8882	25.6953	25.9642	23.2764	24.1283			594350000	7	7	7	30.8	30.8	30.8	35.286	23	38262000	124690000	130630000	50042000	64483000	8149500	16041000		2	6	4	4	3	0	0		6	7	6	7	7	4	6
Q61171	Peroxiredoxin-2	Prdx2	8	0.501144	1.01394	26.0454	28.1997	27.4033	25.6998	26.9864	24.0797	25.2117			934680000	8	8	8	40.4	40.4	40.4	21.778	45	72723000	340710000	154500000	55502000	148800000	13709000	39494000		5	10	7	4	7	2	5		7	8	8	7	8	5	7
Q06185	ATP synthase subunit e, mitochondrial	Atp5i	3	0.463938	1.00982	26.3974	28.3809	27.4706	26.1604	26.5754	24.3479	25.2481			1170800000	3	3	3	50.7	50.7	50.7	8.2355	20	84632000	320450000	167690000	66300000	91541000	21102000	47010000		2	5	4	3	4	0	1		3	3	3	3	3	3	3
P45878	Peptidyl-prolyl cis-trans isomerase FKBP2	Fkbp2	2	0.513133	1.0084	22.486	24.4272	23.961	21.7702	22.7016	20.8364	21.3485			73564000	2	2	2	28.6	28.6	28.6	15.344	10	6633200	22362000	16722000	4044300	7886300	576780	3045300		1	2	2	1	1	0	1		2	2	2	2	2	1	2
Q8CHT0	Delta-1-pyrroline-5-carboxylate dehydrogenase, mitochondrial	Aldh4a1	18	0.573255	1.0078	28.2912	30.4488	29.5385	28.0741	28.9342	27.0009	27.0731			4617900000	18	18	18	36.5	36.5	36.5	61.84	135	332240000	1535200000	801730000	300410000	646420000	148340000	193650000		14	23	23	14	25	11	11		12	15	13	11	15	11	10
Q9CQQ7	ATP synthase F(0) complex subunit B1, mitochondrial	Atp5f1	15	0.440667	1.00288	27.8902	29.3338	28.7441	28.117	28.2154	25.5358	26.441			3118800000	15	15	15	43.4	43.4	43.4	28.948	63	260580000	724390000	478720000	277710000	339700000	44774000	77406000		8	12	11	8	8	1	3		11	12	10	11	14	7	8
O70492	Sorting nexin-3	Snx3	3	0.508055	1.00257	20.6756	24.0275	21.42	20.7636	21.1042	19.5463	20.576			31234000	3	3	3	16.7	16.7	16.7	18.757	3	1271200	16378000	3567300	1436100	2302700	265620	1107100		0	2	0	0	0	0	0		1	2	1	1	1	1	1
Q9DB20	ATP synthase subunit O, mitochondrial	Atp5o	10	0.564778	1.00198	27.7619	30.1034	29.0276	27.4789	28.6843	26.315	26.9715			3120100000	10	10	10	52.1	52.1	52.1	23.363	57	209980000	1251300000	517590000	184690000	424760000	52842000	113120000		6	12	11	7	9	3	4		8	9	10	8	10	5	9
Q6PDM2	Serine/arginine-rich splicing factor 1	Srsf1	6	0.738127	1.00028	23.2262	25.5543	25.0158	23.6078	24.3615	23.1808	23.232			159150000	6	6	6	23.4	23.4	23.4	27.744	18	7972200	57323000	39954000	9786000	27627000	7635700	6952100		0	5	4	1	6	1	1		4	4	5	4	6	4	3
Q9JMH6	Thioredoxin reductase 1, cytoplasmic	Txnrd1	3	0.592083	0.999287	20.8802	23.8662	21.4073	20.7065	20.8313	20.0913	20.4103			29118000	3	3	3	5.9	5.9	5.9	67.083	2	1411400	6119700	3666500	1109400	1319000	472860	735780		0	1	1	0	0	0	0		1	1	2	1	1	1	1
Q3V0K9	Plastin-1	Pls1	8	0.384269	0.998918	23.5161	25.208	24.5698	24.5215	23.8782	21.4383	22.1918			206070000	8	8	5	18.4	18.4	12.9	70.407	26	13052000	65594000	38196000	20286000	17835000	463760	1015200		1	6	7	3	3	0	0		5	7	8	6	5	1	1
P63101	14-3-3 protein zeta/delta	Ywhaz	11	0.474353	0.998493	27.5171	29.4369	28.7532	27.4972	27.9383	25.5093	26.4903			2619300000	11	11	8	40.4	40.4	30.2	27.771	58	182840000	835810000	507690000	192040000	345380000	56321000	104380000		7	13	11	8	7	0	4		9	11	10	8	11	7	9
Q78JN3		Eci3	7	0.542365	0.993851	27.5332	27.6341	28.4641	27.4958	27.3521	25.6473	25.3069			1739800000	7	7	4	30.3	30.3	22.7	35.23	75	222090000	220460000	392930000	126210000	205090000	49362000	30233000		9	10	11	11	10	8	5		6	6	6	5	6	6	6
P08113	Endoplasmin	Hsp90b1	23	0.481045	0.989551	25.9775	28.2552	27.3053	25.5988	26.6337	24.4912	24.7088			928700000	23	23	21	30.2	30.2	28.4	92.475	69	52668000	351950000	180950000	48728000	86793000	8108200	22600000		5	22	13	6	10	1	2		12	22	19	14	15	5	8
Q9QXS6	Drebrin	Dbn1	3	0	0.988754	NaN	22.0659	20.996	NaN	20.5422	NaN	NaN			8008600	3	3	3	6.7	6.7	6.7	77.286	4	0	5687000	1341900	0	979740	0	0		0	3	1	0	0	0	0		0	3	1	0	1	0	0
P43277	Histone H1.3	Hist1h1d	2	0.676346	0.986479	25.2392	27.9889	26.6266	25.5358	26.2653	24.7097	25.1493			645440000	12	2	2	33.5	9	9	22.099	11	37679000	291410000	98576000	46280000	70127000	26105000	35404000		1	3	1	1	2	1	1		1	2	1	1	2	1	1
A2ASQ1	Agrin;Agrin N-terminal 110 kDa subunit;Agrin C-terminal 110 kDa subunit;Agrin C-terminal 90 kDa fragment;Agrin C-terminal 22 kDa fragment	Agrn	2	0	0.982653	18.3929	21.7933	20.6647	18.8482	18.9421	NaN	NaN			6616600	2	2	2	1.9	1.9	1.9	207.54	3	404120	3326700	1521500	648810	715340	0	0		0	2	1	0	0	0	0		1	2	1	1	1	0	0
P14869	60S acidic ribosomal protein P0	Rplp0	5	0.472674	0.982633	23.9146	26.0178	24.8908	23.9318	24.4035	22.0198	22.8159			215030000	5	5	5	25.6	25.6	25.6	34.216	15	18936000	54913000	36549000	16635000	23043000	1676800	8358600		1	4	2	1	1	1	2		2	4	3	3	2	1	3
P26040	Ezrin	Ezr	23	0.459589	0.975645	26.7094	29.2523	28.2837	26.6435	27.6946	25.0056	26.1713			1813600000	23	23	13	37.2	37.2	21.7	69.406	81	115800000	489440000	408520000	115840000	212440000	22447000	61876000		6	20	15	7	12	2	5		16	20	20	14	17	7	14
Q61696;P17879	Heat shock 70 kDa protein 1A;Heat shock 70 kDa protein 1B	Hspa1a;Hspa1b	5	0.26	0.972906	NaN	25.0468	23.8669	21.2001	22.8765	NaN	20.5438			75950000	9	5	3	19.3	10.5	6.2	70.078	12	0	45060000	15644000	1679600	5878100	0	915810		1	5	3	0	1	0	0		1	5	3	1	1	0	1
Q99PT1	Rho GDP-dissociation inhibitor 1	Arhgdia	5	0.457396	0.970272	23.9217	25.6968	24.9901	23.5746	24.6071	21.6964	22.7475			192030000	5	5	5	44.1	44.1	44.1	23.407	19	13594000	79842000	32923000	8020700	21123000	2163600	5721300		2	6	5	2	1	0	1		3	5	4	2	3	2	2
P35486	Pyruvate dehydrogenase E1 component subunit alpha, somatic form, mitochondrial	Pdha1	17	0.507888	0.968565	26.5988	29.0101	28.1091	26.3486	27.6402	25.4117	25.5939			1517800000	17	17	17	33.1	33.1	33.1	43.231	66	88980000	495510000	348170000	110470000	237040000	35020000	33812000		6	15	16	7	13	1	2		11	15	14	11	13	8	8
Q7TPR4	Alpha-actinin-1	Actn1	16	0.310086	0.968254	23.0442	26.8954	25.4308	24.872	24.1237	NaN	22.2241			296500000	24	16	16	33.2	23.9	23.9	103.07	31	9819100	127940000	40086000	23577000	26737000	0	5186000		2	9	6	3	3	0	0		6	13	11	10	9	0	3
Q80Y14	Glutaredoxin-related protein 5, mitochondrial	Glrx5	2	0.552188	0.967255	21.9375	24.6707	23.8377	21.7745	22.5335	21.2758	21.5842			69204000	2	2	2	17.1	17.1	17.1	16.292	11	3215200	21379000	17826000	4818400	7211700	2867700	2516700		1	2	2	1	2	1	1		1	1	2	2	2	2	1
Q64521	Glycerol-3-phosphate dehydrogenase, mitochondrial	Gpd2	11	0.442658	0.966997	23.9324	26.3585	24.681	24.0503	24.4637	21.8718	23.2214			235940000	11	11	11	20.1	20.1	20.1	80.953	28	15658000	75693000	32220000	13920000	22659000	917880	13060000		2	11	4	3	3	0	1		5	10	7	6	5	1	3
P30115	Glutathione S-transferase A3	Gsta3	2	0.349762	0.961808	22.1741	25.3368	24.26	21.9221	23.6291	NaN	21.0323			93217000	4	2	2	18.1	9.5	9.5	25.36	5	7357100	40974000	19911000	6117300	5256200	0	2457800		0	2	2	0	1	0	0		2	2	2	2	1	0	2
Q99LP6	GrpE protein homolog 1, mitochondrial	Grpel1	3	0.440432	0.957434	21.0618	23.9547	23.873	21.5305	22.524	20.3601	20.8874			53555000	3	3	3	18.4	18.4	18.4	24.307	6	4743000	8763600	16045000	4035800	9677400	1689700	989900		0	1	2	0	2	0	0		3	2	2	2	2	2	2
P04117	Fatty acid-binding protein, adipocyte	Fabp4	2	0.311005	0.957169	NaN	22.8226	21.456	NaN	20.4524	20.2072	NaN			20696000	2	2	2	19.7	19.7	19.7	14.65	4	0	7733200	4227600	0	1418200	1130600	0		0	1	2	0	0	0	0		0	1	2	0	1	1	0
Q91Z53	Glyoxylate reductase/hydroxypyruvate reductase	Grhpr	7	0.492767	0.956523	25.1277	26.9751	26.0851	25.2691	25.5517	23.4962	23.7869			475740000	7	7	7	25.3	25.3	25.3	35.328	26	40903000	114260000	85161000	33611000	52914000	10424000	12340000		3	6	6	1	2	1	2		7	5	7	6	6	4	4
Q6IRU5	Clathrin light chain B	Cltb	4	0.521497	0.956105	23.1942	24.8019	25.5629	21.8723	23.3709	22.6722	22.9845			124350000	4	4	4	10.5	10.5	10.5	25.171	8	4336800	25422000	50078000	3963400	26335000	2103100	3242600		0	2	4	0	2	0	0		1	3	4	2	4	1	1
Q9DCZ4	Apolipoprotein O	Apoo	3	0.418339	0.956098	23.6513	25.3861	24.2152	23.2721	23.9078	21.4224	22.0069			152550000	3	3	3	16.7	16.7	16.7	22.604	12	12264000	46111000	18129000	9428900	14650000	2616200	3922800		2	2	2	1	1	1	1		2	3	2	1	1	1	1
Q9DCY0	Glycine N-acyltransferase-like protein Keg1	Keg1	13	0.503771	0.954775	28.0328	29.8372	28.9838	28.1391	28.594	26.416	26.6308			3435700000	13	13	13	43.7	43.7	43.7	33.723	72	264050000	1019200000	524730000	275130000	408430000	83222000	106870000		7	14	12	8	11	4	4		9	12	12	9	10	9	11
Q7TMF3	NADH dehydrogenase [ubiquinone] 1 alpha subcomplex subunit 12	Ndufa12	8	0.623181	0.951207	25.6163	27.7288	26.9515	25.6411	26.1891	24.4985	24.8499			687820000	8	8	8	51	51	51	17.086	35	58399000	254020000	76701000	53133000	82395000	21601000	21174000		4	9	6	4	4	2	3		6	8	6	6	7	6	5
Q8BLF1	Neutral cholesterol ester hydrolase 1	Nceh1	9	0.210037	0.947696	24.2489	26.1644	24.873	25.2626	24.7556	19.7291	24.0212			532080000	9	9	9	29.7	29.7	29.7	45.739	27	23613000	50433000	24554000	30775000	35203000	155510	18522000		2	5	1	3	2	0	3		7	6	5	7	6	1	6
P62075	Mitochondrial import inner membrane translocase subunit Tim13	Timm13	4	0.303202	0.947416	23.2792	26.4452	25.6629	23.462	24.5048	NaN	NaN			198570000	4	4	4	53.7	53.7	53.7	10.458	13	7960300	93406000	53734000	12183000	22981000	0	0		1	4	4	1	3	0	0		2	4	4	2	4	0	0
P19536	Cytochrome c oxidase subunit 5B, mitochondrial	Cox5b	7	0.452398	0.943915	26.824	29.6537	28.2659	26.506	27.8178	25.9199	25.7578			2019900000	7	7	7	35.9	35.9	35.9	13.813	57	114360000	1010500000	226950000	79660000	233460000	56281000	44507000		7	13	7	4	10	3	3		6	7	5	6	6	6	5
P38060	Hydroxymethylglutaryl-CoA lyase, mitochondrial	Hmgcl	5	0.477736	0.942921	24.2559	26.6918	25.5487	24.2891	25.168	22.9845	23.197			316670000	5	5	5	18.8	18.8	18.8	34.238	25	13861000	123620000	60540000	20730000	40779000	5037300	6181500		1	5	7	2	5	1	1		3	5	5	4	5	2	2
Q8R1I1	Cytochrome b-c1 complex subunit 9	Uqcr10	3	0.338084	0.941983	23.6031	26.4399	25.7044	24.6377	23.9662	22.381	23.224			354760000	3	3	3	50	50	50	7.4454	10	20544000	89174000	37581000	17217000	27046000	4633100	14283000		0	3	2	1	0	0	0		3	3	3	2	3	1	3
P84244;P84228;P68433;P02301	Histone H3.3;Histone H3.2;Histone H3.1;Histone H3.3C	H3f3a;Hist1h3b;Hist1h3a;H3f3c	4	0.475502	0.938177	28.984	31.6955	30.4599	29.2079	30.5771	27.8629	28.3097			9275500000	4	4	4	19.9	19.9	19.9	15.328	21	621070000	3649100000	1638300000	796780000	954540000	251720000	319160000		2	6	4	1	4	2	1		3	4	3	3	3	3	2
P14131	40S ribosomal protein S16	Rps16	4	0.590914	0.933927	21.429	24.0162	23.0317	21.409	22.1237	20.4359	21.636			44461000	4	4	4	26	26	26	16.445	6	3489800	18681000	5009000	1768900	4520800	643210	2239900		0	2	2	0	2	0	0		2	3	3	1	3	1	1
O08749	Dihydrolipoyl dehydrogenase, mitochondrial	Dld	17	0.431838	0.932654	27.4306	29.6243	28.9912	27.2631	28.3379	25.6849	26.5634			2734400000	17	17	17	32.6	32.6	32.6	54.272	87	199790000	850020000	562660000	118910000	363470000	50477000	73919000		10	20	18	6	17	3	5		11	16	13	10	13	8	10
P56389	Cytidine deaminase	Cda	3	0.391596	0.930118	22.1773	25.473	24.6657	22.2174	23.8867	21.7127	21.6015			117760000	3	3	3	27.4	27.4	27.4	16.131	19	2459400	47812000	26623000	3880100	19325000	1953300	2414100		1	5	4	1	4	0	1		1	3	3	2	3	1	2
Q61937	Nucleophosmin	Npm1	4	0.561423	0.926487	23.5857	25.9187	25.3989	23.3951	24.2888	22.5101	23.4271			190670000	4	4	4	21.2	21.2	21.2	32.56	19	13779000	60508000	48481000	13156000	20923000	3336000	11473000		4	5	4	1	2	0	2		3	4	4	4	3	1	3
Q99N23	Carbonic anhydrase 15	Ca15	3	0.410052	0.921438	22.0359	24.7417	22.9581	23.2753	22.3056	20.857	21.5427			86578000	3	3	3	10.2	10.2	10.2	35.482	6	8535900	21136000	9228200	10888000	6062400	1984800	1585200		0	2	1	1	0	0	0		3	2	3	3	2	2	1
Q9CPQ3	Mitochondrial import receptor subunit TOM22 homolog	Tomm22	2	0.412111	0.920465	21.3805	23.9393	22.8958	21.1495	21.9304	19.7582	20.8134			45186000	2	2	2	23.2	23.2	23.2	15.537	13	3396000	15159000	9136400	2192100	3766200	835620	1736400		1	3	2	1	2	1	1		2	2	2	1	1	1	1
P70349	Histidine triad nucleotide-binding protein 1	Hint1	2	0.508973	0.919402	23.8616	25.8078	25.1449	23.6368	24.6909	22.3888	22.7814			195490000	2	2	2	16.7	16.7	16.7	13.777	9	14627000	63754000	35754000	13092000	24726000	4422700	7485900		1	2	1	1	1	1	1		2	2	2	2	2	1	2
Q8BHN3	Neutral alpha-glucosidase AB	Ganab	17	0.232931	0.919235	24.4371	26.7612	24.2878	24.6042	25.0723	20.8282	22.8023			446520000	17	17	17	19.9	19.9	19.9	106.91	33	22816000	81935000	34648000	36928000	24918000	2105500	6523400		1	8	1	3	4	0	0		9	14	11	15	8	2	5
P57759	Endoplasmic reticulum resident protein 29	Erp29	3	0.380886	0.919104	21.5581	24.0793	23.4178	NaN	22.1861	NaN	NaN			41020000	3	3	3	16	16	16	28.823	7	1913100	21311000	10078000	0	5096500	0	0		0	3	1	1	1	0	0		1	3	2	1	2	0	0
Q9JHI5	Isovaleryl-CoA dehydrogenase, mitochondrial	Ivd	13	0.430521	0.918984	27.1596	29.147	28.5284	27.0249	28.1067	25.487	25.8949			2156800000	13	13	13	31.6	31.6	31.6	46.325	73	166770000	638340000	380210000	115950000	316970000	39429000	52376000		7	16	12	8	10	5	6		13	12	12	11	13	9	10
P06745	Glucose-6-phosphate isomerase	Gpi	15	0.347665	0.918431	25.3652	26.9977	26.1005	25.7616	25.7201	22.5104	24.6342			615350000	15	15	15	31.7	31.7	31.7	62.766	47	44912000	137510000	78114000	52511000	53446000	3410600	24508000		6	7	6	8	6	0	4		11	11	12	11	10	2	7
Q6P1B1	Xaa-Pro aminopeptidase 1	Xpnpep1	7	0.369122	0.917622	23.0222	25.1379	23.641	22.8417	23.3363	20.6703	21.9096			117120000	7	7	7	14.4	14.4	14.4	69.59	18	6947400	39177000	10346000	8103800	11673000	823140	3332700		3	5	1	2	2	0	0		4	7	4	5	5	1	3
Q91VD9	NADH-ubiquinone oxidoreductase 75 kDa subunit, mitochondrial	Ndufs1	25	0.517348	0.917099	27.6183	29.9328	28.9133	27.4994	28.3937	26.4315	26.7469			2932300000	25	25	25	40	40	40	79.776	150	224090000	1089800000	503900000	171490000	355050000	76328000	95060000		15	32	27	15	24	9	10		22	25	21	20	23	19	18
P07724	Serum albumin	Alb	13	0.333226	0.915675	28.3608	30.3787	30.2099	28.1237	29.181	26.4981	26.9197			6018000000	13	13	13	18.6	18.6	18.6	68.692	89	377930000	1386100000	1231400000	289210000	661370000	96792000	122290000		9	16	13	8	15	2	8		12	12	13	12	13	10	12
P56480	ATP synthase subunit beta, mitochondrial	Atp5b	24	0.513732	0.91434	30.8663	33.507	32.5122	30.8583	32.0299	29.9131	30.4918			33853000000	24	24	24	55.8	55.8	55.8	56.3	472	1922900000	13364000000	6486600000	1903800000	4233400000	934770000	1479600000		49	103	84	45	68	31	39		21	23	22	22	23	19	21
Q60936	Atypical kinase ADCK3, mitochondrial	Adck3	7	0.296994	0.914052	22.8067	25.7834	24.4262	22.7458	23.6877	NaN	20.8418			134620000	7	7	7	14.3	14.3	14.3	71.742	23	7965000	51882000	29892000	6709500	19820000	0	630000		1	8	7	0	5	0	0		4	6	6	5	6	0	1
P19783	Cytochrome c oxidase subunit 4 isoform 1, mitochondrial	Cox4i1	9	0.359616	0.913341	28.352	30.5352	29.4487	28.0855	29.0719	26.1122	27.2351			5080600000	9	9	9	47.3	47.3	47.3	19.53	96	342460000	1608200000	755300000	279610000	588550000	56540000	123420000		9	18	17	8	14	5	7		8	8	8	8	8	7	7
Q91V76	Ester hydrolase C11orf54 homolog		5	0.378556	0.911358	23.4839	26.3022	25.7645	24.1733	24.7926	22.113	23.3454			274200000	5	5	5	12.7	12.7	12.7	34.995	18	6561700	92386000	61540000	17062000	26966000	3047600	8899200		1	6	3	1	1	0	2		3	5	5	3	3	2	3
Q8BFZ9	Erlin-2	Erlin2	7	0.27156	0.910995	23.4462	26.0302	24.6402	23.1726	23.7721	20.4365	23.0575			227310000	7	7	7	25.6	25.6	25.6	37.872	22	14446000	50333000	34177000	12493000	21825000	371310	5298700		1	6	4	0	4	0	2		6	6	7	5	7	1	3
P08122	Collagen alpha-2(IV) chain;Canstatin	Col4a2	4	0.313567	0.91003	24.7758	25.6797	25.7566	24.9978	24.6994	21.8882	23.4268			412320000	4	4	4	2.8	2.8	2.8	167.32	19	20345000	54360000	56575000	35476000	27935000	3534500	7569600		2	3	3	2	3	0	2		2	3	3	3	3	2	3
Q9JK53	Prolargin	Prelp	2	0.343314	0.90979	NaN	23.5064	21.5973	NaN	NaN	NaN	21.3945			21731000	2	2	2	5.6	5.6	5.6	43.292	2	0	11367000	2374500	0	0	0	2675300		0	1	1	0	0	0	0		0	2	2	0	0	0	1
P49722	Proteasome subunit alpha type-2	Psma2	2	0.403979	0.906981	19.7837	22.6063	22.0856	20.1002	20.6292	NaN	19.0572			17163000	2	2	2	17.9	17.9	17.9	25.926	4	1254100	6402000	4127000	881920	1942400	0	250050		0	2	1	0	1	0	0		2	2	2	1	2	0	1
Q99LC5	Electron transfer flavoprotein subunit alpha, mitochondrial	Etfa	12	0.471038	0.904816	28.2913	30.6033	29.7879	28.1904	29.2855	27.009	27.429			4938400000	12	12	12	40.8	40.8	40.8	35.009	110	349270000	1495900000	1056700000	285750000	681870000	130470000	169870000		14	21	17	13	14	9	10		11	10	11	10	12	10	10
P54071	Isocitrate dehydrogenase [NADP], mitochondrial	Idh2	16	0.588718	0.904228	29.1036	31.0368	30.0103	29.0285	29.4963	27.9291	28.0031			6981700000	17	16	16	33.6	31.6	31.6	50.906	150	582850000	2296000000	996680000	468020000	823020000	253200000	274070000		17	25	22	19	18	12	14		16	15	14	14	15	12	16
P52503	NADH dehydrogenase [ubiquinone] iron-sulfur protein 6, mitochondrial	Ndufs6	5	0.412452	0.902595	23.9082	26.5157	26.0485	23.6407	25.3764	23.5906	22.6076			288670000	5	5	5	41.4	41.4	41.4	13.02	19	25172000	79859000	89809000	11252000	56140000	579520	2536800		3	4	4	1	4	0	1		3	4	4	3	4	1	1
P62077	Mitochondrial import inner membrane translocase subunit Tim8 B	Timm8b	4	0.395289	0.901163	23.0191	25.0735	25.3087	22.9391	23.2942	NaN	NaN			112520000	4	4	4	47	47	47	9.2864	6	1049100	64116000	32684000	938960	12605000	0	0		0	3	3	0	0	0	0		1	4	4	1	2	0	0
Q3UEB3	Poly(U)-binding-splicing factor PUF60	Puf60	2	0	0.899709	NaN	21.4892	NaN	NaN	19.9486	NaN	NaN			6415800	2	2	2	6.7	6.7	6.7	60.248	2	0	4496600	0	0	913540	0	0		0	1	0	0	0	0	0		0	2	0	0	1	0	0
Q9CR21	Acyl carrier protein, mitochondrial	Ndufab1	2	0.594898	0.899688	24.5235	NaN	26.1041	24.8409	24.4488	24.0641	NaN			224770000	2	2	2	11.5	11.5	11.5	17.37	7	24505000	51688000	77838000	22682000	27554000	14160000	0		1	3	1	1	1	0	0		2	2	2	1	2	2	0
P60710	Actin, cytoplasmic 1;Actin, cytoplasmic 1, N-terminally processed	Actb	23	0.496685	0.899655	32.0331	34.1367	33.1351	32.2008	32.6586	30.6806	31.0471			61809000000	23	23	1	60.5	60.5	4.5	41.736	431	4505600000	18618000000	9302900000	4798000000	7345800000	1822700000	2298200000		42	82	63	48	61	30	36		18	20	18	16	22	15	18
P63323	40S ribosomal protein S12	Rps12	2	0.420007	0.898636	22.3928	25.2582	24.3237	21.7628	23.0327	21.8052	21.6524			113810000	2	2	2	22.7	22.7	22.7	14.525	25	6078400	45914000	22707000	3098200	11377000	2844000	3612300		3	5	6	1	3	1	1		1	2	2	1	2	1	1
P84104	Serine/arginine-rich splicing factor 3	Srsf3	3	0.453202	0.895233	22.0236	23.9174	23.0873	21.3404	23.0236	21.0007	21.0666			44496000	3	3	3	23.2	23.2	23.2	19.329	7	2749600	15650000	13015000	2248900	5499100	1675400	3658700		1	3	2	0	1	0	0		1	3	2	1	1	1	2
Q05793	Basement membrane-specific heparan sulfate proteoglycan core protein;Endorepellin;LG3 peptide	Hspg2	31	0.489298	0.89004	26.7831	28.9105	28.1655	26.9208	27.5797	25.2903	26.189			1666400000	31	31	31	10.6	10.6	10.6	398.29	123	108550000	587390000	296050000	115160000	180750000	19768000	59452000		17	30	22	13	14	4	8		18	28	24	18	23	10	18
Q9CPQ1	Cytochrome c oxidase subunit 6C	Cox6c	6	0.359946	0.889581	27.2421	30.2112	28.0558	27.1398	27.9368	25.5171	26.504			2833500000	6	6	6	61.8	61.8	61.8	8.4689	63	167030000	1101200000	316210000	179560000	291010000	46786000	104050000		7	13	8	7	9	4	5		6	6	6	6	6	6	5
P97429	Annexin A4	Anxa4	3	0.689	0.885885	24.1114	23.1947	23.6463	NaN	23.1229	NaN	21.7367			64825000	3	3	3	13.2	13.2	13.2	35.915	6	26939000	14530000	9163300	0	4891400	0	2326400		0	2	2	0	1	0	0		1	3	2	0	1	0	2
P84089	Enhancer of rudimentary homolog	Erh	2	0.537279	0.880469	23.325	25.6918	24.7765	23.2058	23.8807	22.1935	23.0893			153140000	2	2	2	21.2	21.2	21.2	12.259	9	10105000	57540000	27762000	9255900	15868000	3197400	8701900		1	2	2	0	1	1	1		2	2	2	2	2	1	2
Q9JKR6	Hypoxia up-regulated protein 1	Hyou1	6	0.360395	0.879327	21.4761	24.9074	23.3902	21.9155	22.6074	NaN	20.8902			64166000	6	6	6	9	9	9	111.18	9	4554800	26654000	13815000	2163000	6885300	0	332860		0	5	2	0	1	0	0		3	6	5	2	4	0	1
Q60928	Gamma-glutamyltranspeptidase 1;Gamma-glutamyltranspeptidase 1 heavy chain;Gamma-glutamyltranspeptidase 1 light chain	Ggt1	11	0.455069	0.876847	25.4627	27.6295	26.2277	25.7251	25.7083	24.0924	24.4592			655750000	11	11	11	22.4	22.4	22.4	61.562	43	46964000	288520000	67087000	40498000	59298000	9853200	14328000		5	11	6	3	6	2	3		7	10	7	6	7	3	5
Q9D880	Mitochondrial import inner membrane translocase subunit TIM50	Timm50	7	0.32595	0.872151	23.6547	25.674	24.3778	23.1391	23.9021	21.0901	22.5874			180560000	7	7	7	25.8	25.8	25.8	39.776	23	9456000	72051000	23911000	7468800	15264000	1209400	4234800		2	6	4	0	3	0	0		5	7	6	5	5	1	2
Q9JII6	Alcohol dehydrogenase [NADP(+)]	Akr1a1	16	0.445734	0.869368	28.1572	30.0836	29.1355	28.0149	28.8381	26.4942	27.016			3873300000	16	16	16	50.2	50.2	50.2	36.586	95	284200000	1280800000	616010000	252750000	459400000	88265000	133670000		12	19	14	11	12	6	8		13	16	15	13	14	13	14
Q9JIF7	Coatomer subunit beta	Copb1	7	0.380592	0.869341	23.3691	24.8174	23.6852	23.5226	23.0019	20.9769	22.4472			129280000	7	7	7	10.9	10.9	10.9	107.06	12	8743500	30145000	13788000	11388000	8960900	959830	3139600		1	2	1	2	1	0	1		3	5	4	4	4	1	2
Q9D0F9	Phosphoglucomutase-1	Pgm1	11	0.37181	0.86795	24.3992	25.3328	24.8331	24.1887	24.4881	22.0912	22.4064			229360000	11	11	11	24	24	24	61.417	32	20689000	34860000	32684000	20413000	21229000	1984000	2956900		4	8	3	4	3	0	1		7	9	6	7	5	1	2
P97461	40S ribosomal protein S5;40S ribosomal protein S5, N-terminally processed	Rps5	5	0.769208	0.867752	23.1219	25.0522	23.7189	23.2141	23.3246	22.0687	22.688			101440000	5	5	5	31.9	31.9	31.9	22.889	12	9597200	51243000	10117000	7003400	7258400	3039200	4668500		2	4	1	1	1	1	1		4	4	2	2	1	1	1
Q11136	Xaa-Pro dipeptidase	Pepd	2	0	0.864872	NaN	22.4044	NaN	NaN	21.5396	NaN	NaN			8599700	2	2	2	7.1	7.1	7.1	55.028	3	0	8106300	0	0	493460	0	0		0	2	0	0	0	0	0		0	2	0	0	1	0	0
P24369	Peptidyl-prolyl cis-trans isomerase B	Ppib	7	0.298304	0.86308	22.6555	25.432	24.9934	22.5996	24.2726	21.0907	21.8166			152520000	7	7	7	33.3	33.3	33.3	23.713	12	9982500	44592000	27226000	7447700	30308000	777600	4430900		0	5	4	0	2	0	0		4	6	5	3	5	1	2
Q9QWR8	Alpha-N-acetylgalactosaminidase	Naga	2	0	0.862696	NaN	21.8968	NaN	NaN	20.9158	20.3226	NaN			11011000	2	2	2	6.7	6.7	6.7	47.234	4	0	1426800	0	0	2867800	709100	0		0	2	0	1	1	0	0		0	2	0	1	2	1	0
Q91VR2	ATP synthase subunit gamma, mitochondrial	Atp5c1	13	0.46167	0.855711	27.2278	29.5403	28.2954	26.8761	27.9146	25.919	26.3688			2154700000	13	13	13	35.9	35.9	35.9	32.886	86	175480000	737200000	360290000	134480000	275310000	59198000	83885000		9	18	14	9	12	3	6		9	9	10	8	11	7	9
Q9CQZ6	NADH dehydrogenase [ubiquinone] 1 beta subcomplex subunit 3	Ndufb3	3	0.35881	0.853637	24.8766	26.7971	25.8998	24.5475	25.3624	22.9081	23.5841			438300000	3	3	3	18.3	18.3	18.3	11.692	13	36427000	119250000	66437000	22264000	53187000	5089800	14219000		1	3	3	1	2	0	0		3	3	3	2	3	1	2
Q9DB15	39S ribosomal protein L12, mitochondrial	Mrpl12	4	0.27083	0.849965	22.5451	25.7682	24.9251	22.4685	23.1224	NaN	NaN			118630000	4	4	4	34.3	34.3	34.3	21.708	9	6223300	57428000	31789000	5782400	12148000	0	0		1	4	3	0	1	0	0		3	4	4	2	3	0	0
Q8CFA2	Aminomethyltransferase, mitochondrial	Amt	2	0	0.848168	NaN	22.6375	NaN	NaN	20.2991	NaN	NaN			17998000	2	2	2	5	5	5	44.008	3	0	4110700	0	0	812800	0	0		0	1	0	0	0	0	0		0	1	0	0	1	0	0
Q9DCM2	Glutathione S-transferase kappa 1	Gstk1	11	0.545721	0.846063	25.9861	27.4233	26.8009	26.1385	26.4359	24.3112	25.0791			732000000	11	11	11	51.8	51.8	51.8	25.704	48	65921000	193710000	157260000	71264000	88831000	14287000	22076000		5	15	10	4	5	1	2		9	10	11	9	8	3	5
P52196	Thiosulfate sulfurtransferase	Tst	6	0.489656	0.845305	26.02	27.471	26.8816	25.9836	26.4327	24.4438	24.7226			759340000	6	6	6	24.2	24.2	24.2	33.466	27	44995000	213970000	132690000	62730000	88515000	15861000	14599000		4	7	4	3	2	1	1		4	6	5	5	6	4	3
Q9D1Q6	Endoplasmic reticulum resident protein 44	Erp44	2	0.522534	0.843445	NaN	22.9662	22.7817	NaN	22.0138	NaN	21.1378			29995000	2	2	2	6.9	6.9	6.9	46.852	3	0	11033000	6245300	0	4098300	0	1648400		0	0	2	0	0	0	0		0	1	2	0	1	0	1
O88844	Isocitrate dehydrogenase [NADP] cytoplasmic	Idh1	21	0.573829	0.839302	28.3676	29.9966	29.4272	28.407	28.7223	26.9644	27.6716			4046600000	21	21	20	52.4	52.4	50.2	46.674	135	354640000	1153400000	702370000	315000000	500860000	110210000	222090000		15	26	22	16	16	9	14		17	21	18	17	18	12	19
Q9D6J5	NADH dehydrogenase [ubiquinone] 1 beta subcomplex subunit 8, mitochondrial	Ndufb8	3	0.496952	0.838778	24.5233	26.4968	25.4855	24.3024	24.7764	NaN	23.2531			260200000	3	3	3	19.4	19.4	19.4	21.876	18	22483000	87749000	49239000	20184000	38043000	0	4263600		3	6	3	2	2	1	0		3	3	3	3	3	1	1
Q8CG76	Aflatoxin B1 aldehyde reductase member 2	Akr7a2	8	0.432962	0.837583	25.0943	27.1823	26.5472	25.326	25.9822	23.5018	24.6463			541130000	8	8	8	26.4	26.4	26.4	40.612	33	38586000	184120000	98900000	21434000	72344000	8605400	13340000		3	8	6	4	3	0	3		5	7	6	5	7	4	3
Q9CZ13	Cytochrome b-c1 complex subunit 1, mitochondrial	Uqcrc1	12	0.406755	0.832688	27.7078	29.8649	28.9566	27.5634	28.3709	26.2031	26.8277			3251200000	12	12	12	25.4	25.4	25.4	52.851	85	178500000	1498900000	448020000	170930000	287670000	48230000	70238000		9	17	15	9	12	4	6		9	12	10	8	9	6	7
P63276	40S ribosomal protein S17	Rps17	2	0.506518	0.830227	20.9246	23.7196	22.6135	21.3072	22.2047	20.3469	21.0687			36415000	2	2	2	32.6	32.6	32.6	15.524	11	4182300	10635000	3919000	3726700	6186700	997860	1878100		1	3	2	1	2	0	0		2	2	2	2	2	1	1
P51174	Long-chain specific acyl-CoA dehydrogenase, mitochondrial	Acadl	13	0.364882	0.827781	27.4312	29.416	28.8425	27.3872	28.3083	25.7296	26.3785			2718000000	13	13	13	31.9	31.9	31.9	47.907	76	208150000	635640000	546340000	168350000	402840000	43265000	49602000		8	12	11	11	15	4	4		10	13	12	11	11	8	8
Q9QXX4	Calcium-binding mitochondrial carrier protein Aralar2	Slc25a13	16	0.348104	0.827264	27.0478	28.4103	27.35	27.4275	27.0951	24.7444	25.8033			1891500000	19	16	16	28.1	23.8	23.8	74.466	75	150530000	363070000	165790000	188430000	152620000	19286000	37767000		10	14	10	10	10	0	4		12	14	13	12	12	8	7
Q8BL97	Serine/arginine-rich splicing factor 7	Srsf7	5	1.04401	0.825474	23.4203	25.1371	24.5711	23.618	23.5312	23.2275	23.3105			129150000	5	5	5	21	21	21	30.817	14	12433000	50165000	27945000	11861000	5556700	8132300	9085700		1	3	4	1	2	2	1		3	5	4	2	2	3	2
Q8R086	Sulfite oxidase, mitochondrial	Suox	8	0.425596	0.824965	24.4222	26.4504	25.3355	24.3255	25.0019	22.9621	23.318			294680000	8	8	8	20.5	20.5	20.5	60.755	25	26081000	73220000	41613000	25049000	21726000	4456000	14952000		4	6	4	2	3	0	0		4	6	5	4	4	2	4
P51885	Lumican	Lum	3	0	0.824873	NaN	23.2282	22.5553	NaN	22.0669	NaN	NaN			20383000	3	3	3	9.8	9.8	9.8	38.265	5	0	12878000	4381500	0	3123200	0	0		0	2	2	0	1	0	0		0	2	2	0	1	0	0
Q8BML9		Qars	2	0.35458	0.813233	20.3043	22.1917	20.913	20.4551	20.2011	18.5618	19.2226			18172000	2	2	2	4.4	4.4	4.4	87.676	7	1554400	2287100	2534400	686340	575520	206440	352240		1	1	1	1	1	0	0		2	1	2	1	1	1	1
Q6PB66	Leucine-rich PPR motif-containing protein, mitochondrial	Lrpprc	39	0.437904	0.810603	27.3392	28.7067	27.7639	27.6036	27.5991	25.4987	26.1291			1887200000	39	39	39	30.1	30.1	30.1	156.61	135	194670000	451070000	228760000	214440000	168930000	26834000	71759000		17	22	18	23	15	2	9		30	31	31	31	27	18	23
P35700	Peroxiredoxin-1	Prdx1	12	0.388297	0.810074	27.2931	29.54	28.5926	27.0888	27.9132	25.6923	26.7206			2440400000	12	12	11	44.7	44.7	40.7	22.176	65	156660000	792550000	428330000	128170000	258910000	41098000	106130000		7	15	11	6	8	3	6		10	12	10	9	11	6	9
P47963	60S ribosomal protein L13	Rpl13	8	0.414559	0.808256	24.2489	26.5908	25.4062	24.4404	25.221	23.0145	23.4256			305200000	8	8	8	34.6	34.6	34.6	24.305	23	24881000	126170000	40512000	23279000	26661000	4302700	11540000		1	6	3	3	4	1	2		4	5	4	4	4	3	5
Q64442	Sorbitol dehydrogenase	Sord	11	0.354456	0.806947	27.4455	29.4228	28.3699	27.3173	27.8566	25.4824	26.5604			2547700000	11	11	11	35.6	35.6	35.6	38.249	76	173790000	763510000	365830000	156740000	243230000	47273000	100440000		11	14	10	7	11	4	7		11	10	11	10	10	9	10
Q8BKZ9	Pyruvate dehydrogenase protein X component, mitochondrial	Pdhx	9	0.301663	0.806889	23.0502	26.1434	25.4129	23.0725	24.5054	22.2481	NaN			182890000	9	9	9	23.4	23.4	23.4	53.998	26	5224100	88890000	47893000	6131400	13883000	2916100	0		1	10	4	2	4	1	0		2	9	7	4	4	2	0
Q9Z1G3	V-type proton ATPase subunit C 1	Atp6v1c1	6	0.434423	0.80608	24.0858	24.9598	24.9824	24.5315	24.2399	22.1853	23.0355			202540000	6	6	6	17.5	17.5	17.5	43.887	19	13312000	59110000	34007000	16862000	22950000	3288500	6494700		3	5	2	2	3	0	1		5	6	5	4	5	3	3
Q8CAQ8	MICOS complex subunit Mic60	Immt	46	0.376844	0.805424	28.2061	30.1945	29.4631	28.0685	28.7403	26.718	27.143			4440100000	46	46	46	62.4	62.4	62.4	83.899	207	289080000	1375400000	711160000	256510000	472730000	65888000	118080000		23	44	35	19	33	5	12		32	40	34	32	35	19	26
Q9R0X4;Q32MW3	Acyl-coenzyme A thioesterase 9, mitochondrial;Acyl-coenzyme A thioesterase 10, mitochondrial	Acot9;Acot10	8	0.257106	0.803872	23.3576	25.3004	23.7125	23.5371	23.4218	20.8703	21.9867			184670000	8	8	8	23.9	23.9	23.9	50.56	21	9848800	32938000	19500000	13798000	11894000	1419900	1935400		1	5	5	1	1	0	0		4	6	6	5	4	1	2
P10493	Nidogen-1	Nid1	12	0.608114	0.802601	24.1684	26.4098	25.31	24.357	24.4944	23.3727	24.1024			258720000	12	12	12	13.4	13.4	13.4	136.54	28	16176000	108950000	47106000	16211000	21719000	9086000	12014000		3	12	4	2	1	0	3		6	12	8	4	5	5	4
P14152	Malate dehydrogenase, cytoplasmic	Mdh1	10	0.325986	0.802449	27.2843	29.3582	28.4377	27.0623	27.6214	25.1656	26.6816			2450300000	10	10	10	33.5	33.5	33.5	36.511	54	169430000	750790000	352350000	106930000	226610000	36311000	92838000		8	11	6	2	9	4	4		7	9	7	6	7	7	7
Q91Y97	Fructose-bisphosphate aldolase B	Aldob	18	0.360085	0.797053	29.4358	31.5929	30.5086	29.3612	30.0212	27.6702	28.6804			10693000000	18	18	17	38.7	38.7	36.8	39.507	138	815130000	3460200000	1191100000	690110000	1256300000	248690000	538860000		15	29	24	14	17	10	12		15	18	15	14	16	15	15
Q9CR51	V-type proton ATPase subunit G 1	Atp6v1g1	4	0.283913	0.796964	22.9545	26.7842	26.1189	23.488	24.4106	NaN	23.4157			262370000	4	4	4	25.4	25.4	25.4	13.724	10	3086400	127800000	72066000	14883000	20057000	0	12076000		0	3	4	1	1	0	1		1	4	3	2	2	0	2
P16406	Glutamyl aminopeptidase	Enpep	14	0.280301	0.796251	23.968	26.7782	24.269	24.3169	23.8954	21.7775	23.9057			307040000	14	14	14	18.3	18.3	18.3	107.96	38	12055000	129760000	24289000	10185000	9241200	3085200	10535000		2	15	2	2	1	0	1		5	13	7	6	4	3	6
P80314	T-complex protein 1 subunit beta	Cct2	11	0.567514	0.794341	24.2315	26.417	25.6182	24.2869	24.9759	23.7371	23.637			275470000	11	11	11	29.2	29.2	29.2	57.477	38	17650000	100660000	55098000	19572000	31026000	12280000	11307000		2	11	11	2	6	3	1		6	10	10	8	7	7	7
Q8VCF0	Mitochondrial antiviral-signaling protein	Mavs	2	0	0.79352	NaN	23.3681	21.528	NaN	NaN	NaN	NaN			17152000	2	2	2	5.6	5.6	5.6	53.398	2	0	7195900	2293600	0	0	0	0		0	1	0	0	0	0	0		0	1	1	0	0	0	0
CON__P35527			26	1.00669	0.792194	30.0062	30.3583	30.5041	29.2875	29.0833	28.6654	29.1473		+	7543900000	27	26	26	58.4	58.4	58.4	62.129	196	1133000000	1449100000	1593000000	670150000	524040000	478280000	611690000		28	28	42	23	16	18	18		25	25	24	23	20	20	22
P05064	Fructose-bisphosphate aldolase A	Aldoa	15	0.364859	0.789648	25.9963	28.0443	27.2197	25.8613	26.4958	24.2595	25.3232			965510000	16	15	15	53.3	51.4	51.4	39.355	59	45216000	319530000	177160000	50518000	70300000	10284000	45282000		8	11	12	6	6	0	3		12	13	13	10	11	4	8
P17182	Alpha-enolase	Eno1	23	0.385083	0.789121	28.4297	30.2103	29.4602	28.1796	28.9213	26.6148	27.5184			4599200000	23	23	23	57.1	57.1	57.1	47.14	154	358180000	1031000000	766440000	320090000	532350000	86332000	207520000		15	33	24	17	27	8	12		18	23	22	19	22	13	18
Q91WN4	Kynurenine 3-monooxygenase	Kmo	7	0.245834	0.786793	24.8383	25.7153	24.9288	24.9832	24.808	21.5113	23.3851			398940000	7	7	7	17.3	17.3	17.3	54.531	29	29566000	47804000	32679000	31050000	30636000	1861000	7591500		4	5	3	4	3	0	2		7	5	6	6	5	1	4
P97328	Ketohexokinase	Khk	2	0.316185	0.786435	24.1061	25.8481	25.4698	24.0082	24.4603	22.3049	22.9706			276580000	2	2	2	8.1	8.1	8.1	32.75	12	16810000	72161000	53414000	9763100	22813000	2998100	4755900		1	2	2	1	2	1	1		2	2	2	1	2	1	1
P62900	60S ribosomal protein L31	Rpl31	2	0.370903	0.785596	22.6335	24.4886	24.2557	22.0044	23.6955	NaN	21.415			76889000	2	2	2	15.2	15.2	15.2	14.463	5	3632600	22982000	24067000	1888800	18336000	0	2584900		0	2	2	0	1	0	0		1	2	2	1	2	0	1
O88291	DBIRD complex subunit ZNF326	Znf326	2	0.423565	0.781725	19.9905	22.3408	20.3285	NaN	20.1338	NaN	19.595			11187000	2	2	2	4.8	4.8	4.8	65.225	2	1065700	4069500	1702700	0	1300000	0	615920		0	1	0	0	0	0	1		1	1	1	0	1	0	2
Q8CGA3	Large neutral amino acids transporter small subunit 4	Slc43a2	4	0.197684	0.78136	21.1783	27.2697	22.2709	22.6376	21.973	20.7701	23.001			213580000	4	4	4	6.3	6.3	6.3	62.43	12	3531300	92086000	2958200	5126700	5921800	2096800	6335300		0	2	1	1	0	0	1		2	2	1	2	2	2	2
Q61545	RNA-binding protein EWS	Ewsr1	2	0	0.779224	NaN	23.2545	NaN	NaN	21.884	NaN	22.1499			29538000	2	2	2	4.4	4.4	4.4	68.461	5	0	10007000	0	0	3870300	0	4653600		0	1	0	0	1	0	1		0	1	0	0	1	0	1
Q9Z2I8	Succinyl-CoA ligase [GDP-forming] subunit beta, mitochondrial	Suclg2	22	0.439599	0.77915	27.7394	30.0541	29.1089	27.6049	28.5385	26.6835	27.2219			3335200000	22	22	22	53.8	53.8	53.8	46.839	140	218710000	1127100000	603060000	168460000	404630000	83786000	143110000		15	30	26	12	18	7	13		17	21	19	16	19	11	17
O08600	Endonuclease G, mitochondrial	Endog	2	0.229617	0.777916	NaN	22.7761	20.3335	NaN	20.7613	NaN	NaN			12098000	2	2	2	9.2	9.2	9.2	32.19	2	0	6972000	650500	0	3246200	0	0		0	1	0	0	1	0	0		0	2	1	0	2	0	0
Q9QXT0	Protein canopy homolog 2	Cnpy2	2	0	0.777444	21.7808	23.6909	22.7273	NaN	21.9556	NaN	NaN			28156000	2	2	2	14.3	14.3	14.3	20.767	4	2501200	18305000	4350400	0	2999500	0	0		0	2	2	0	0	0	0		1	2	2	0	1	0	0
P63158	High mobility group protein B1	Hmgb1	5	0.396608	0.777178	23.9593	26.2982	25.3489	23.9118	24.1965	22.5637	23.9736			252850000	5	5	5	22.3	22.3	22.3	24.893	12	13995000	89136000	39735000	20272000	22226000	2760900	16940000		1	3	2	1	0	0	0		4	4	5	5	5	1	4
Q9CQ40	39S ribosomal protein L49, mitochondrial	Mrpl49	2	0	0.7757	NaN	22.3137	21.1132	NaN	20.9378	NaN	NaN			9490200	2	2	2	15.7	15.7	15.7	19.133	2	0	5329400	2426300	0	1734600	0	0		0	2	0	0	0	0	0		0	2	2	0	1	0	0
Q8R404	Protein QIL1	Qil1	2	0.325553	0.770321	22.6887	24.721	23.6272	23.1394	23.1194	21.007	21.813			108900000	2	2	2	24.4	24.4	24.4	13.373	8	8802200	25387000	11111000	5903800	7902300	2159400	4635700		0	3	1	1	1	0	0		2	2	2	1	2	2	2
O09043	Napsin-A	Napsa	2	0.313775	0.76859	23.168	25.2808	24.8391	22.9446	23.96	NaN	21.518			129590000	2	2	2	5.7	5.7	5.7	45.544	9	9013800	42519000	30824000	7720400	15608000	0	2872200		1	2	2	1	1	0	1		1	2	2	1	1	0	1
Q9CPV4	Glyoxalase domain-containing protein 4	Glod4	8	0.278555	0.768216	22.6476	24.913	25.0042	21.9438	23.685	NaN	21.3134			106930000	8	8	8	30.2	30.2	30.2	33.316	15	9563100	53868000	21313000	808810	11955000	0	1364300		1	4	5	1	3	0	0		5	7	5	2	4	0	1
P10649	Glutathione S-transferase Mu 1	Gstm1	13	0.345569	0.766211	26.6683	28.1214	27.5988	27.0524	26.9653	24.9779	25.4666			1476000000	13	13	10	48.2	48.2	32.6	25.97	70	107490000	287190000	179370000	147580000	144700000	25708000	33118000		8	14	11	9	10	3	3		9	11	10	10	10	7	6
Q9ERS2	NADH dehydrogenase [ubiquinone] 1 alpha subcomplex subunit 13	Ndufa13	9	0.500569	0.759677	25.3296	27.1594	26.2596	25.4614	26.0939	24.2739	24.4169			554170000	9	9	9	52.8	52.8	52.8	16.859	27	51090000	165340000	108670000	39445000	82756000	13634000	19064000		3	8	5	2	5	1	1		5	8	6	5	7	2	3
Q9Z2Z6	Mitochondrial carnitine/acylcarnitine carrier protein	Slc25a20	9	0.353978	0.75895	25.5324	27.0204	26.0449	25.6262	25.6555	23.4878	24.5407			590120000	9	9	9	21.6	21.6	21.6	33.026	33	35114000	131770000	76060000	55194000	53835000	7080900	16089000		3	6	5	4	4	0	3		7	7	7	7	7	4	6
Q62433	Protein NDRG1	Ndrg1	7	0.482663	0.758854	26.3849	28.6051	27.834	26.3011	27.0713	25.5535	26.0336			1280900000	7	7	7	27.9	27.9	27.9	43.008	60	83126000	444570000	268530000	76456000	134370000	39220000	52436000		5	13	16	4	7	3	4		5	7	7	6	6	4	5
Q99KQ4	Nicotinamide phosphoribosyltransferase	Nampt	5	0.210412	0.756283	20.3265	25.014	22.4864	20.0184	21.9459	NaN	20.4433			50052000	5	5	5	14.3	14.3	14.3	55.446	9	1167100	28204000	7861000	847130	7830400	0	1169400		0	5	2	0	1	0	0		1	5	3	1	3	0	1
Q9R1P0	Proteasome subunit alpha type-4	Psma4	2	0.350638	0.755356	20.6088	22.7564	22.1297	20.3126	20.6583	19.4335	19.9897			24816000	2	2	2	7.3	7.3	7.3	29.47	5	1512300	6383600	5569300	775170	3149600	445560	794500		0	2	1	0	0	0	0		1	2	2	1	2	1	1
Q9DC07	LIM zinc-binding domain-containing Nebulette	Nebl	11	0	0.754181	25.947	26.301	25.5387	26.1034	NaN	NaN	NaN			307800000	11	11	11	47.4	47.4	47.4	31.113	29	105290000	40535000	59092000	87965000	558680	0	0		9	4	5	7	0	0	0		11	6	8	10	1	0	0
Q9CR68	Cytochrome b-c1 complex subunit Rieske, mitochondrial;Cytochrome b-c1 complex subunit 11	Uqcrfs1	17	0.33433	0.752732	27.8388	29.8267	29.0218	27.7341	28.3924	25.9981	27.1932			3512600000	17	17	17	59.5	59.5	59.5	29.367	94	248340000	921390000	639590000	235150000	419210000	65777000	144140000		11	20	15	10	11	5	7		15	17	15	15	15	12	13
P80315	T-complex protein 1 subunit delta	Cct4	10	0.399268	0.751772	24.6701	27.1819	25.6497	24.6325	25.0999	23.3087	24.6535			400540000	10	10	10	22.6	22.6	22.6	58.066	28	30431000	125800000	56643000	25507000	49680000	4665500	20668000		4	7	4	1	4	2	1		8	9	8	5	8	3	5
P63094;Q6R0H7	Guanine nucleotide-binding protein G(s) subunit alpha isoforms short;Guanine nucleotide-binding protein G(s) subunit alpha isoforms XLas	Gnas	5	0.298767	0.750731	23.6208	25.2055	24.312	23.8269	23.8257	21.9649	22.0045			185810000	5	5	5	14.5	14.5	14.5	45.663	22	9993600	41998000	25132000	14428000	10105000	1490300	1648900		3	4	4	3	2	0	1		3	5	5	4	2	2	1
Q60766	Immunity-related GTPase family M protein 1	Irgm1	4	0.330797	0.747739	23.0695	24.2213	23.7956	23.3151	23.238	20.9884	21.9158			109700000	4	4	4	11	11	11	46.551	10	9474600	18506000	14105000	9728700	10394000	2284300	5011900		1	2	2	1	1	0	0		3	3	3	3	3	2	3
Q80X90	Filamin-B	Flnb	46	0.521853	0.747267	26.032	28.0089	27.3263	26.1763	26.7061	25.3617	25.3514			929620000	50	46	46	27.4	26.1	26.1	277.82	131	56701000	318860000	200440000	63305000	104660000	18842000	23427000		11	37	25	10	18	6	4		21	37	32	23	27	12	15
Q99LC3	NADH dehydrogenase [ubiquinone] 1 alpha subcomplex subunit 10, mitochondrial	Ndufa10	10	0.395958	0.746218	25.5833	27.565	26.5534	25.7681	26.1939	24.145	24.8782			692210000	10	10	10	35.2	35.2	35.2	40.603	41	59312000	223210000	88741000	58038000	79393000	23922000	26769000		4	9	4	6	7	0	3		9	10	9	8	8	5	9
P85094	Isochorismatase domain-containing protein 2A, mitochondrial	Isoc2a	2	0.494825	0.746185	24.3138	26.542	26.2151	25.013	25.4814	23.7242	24.3202			361890000	2	2	2	12.1	12.1	12.1	22.417	15	24551000	104610000	69846000	31313000	43140000	11377000	20506000		2	3	2	2	1	1	2		2	2	2	2	2	1	2
Q9DBF1	Alpha-aminoadipic semialdehyde dehydrogenase	Aldh7a1	18	0.395723	0.74594	27.2244	28.8113	27.9304	27.3588	27.4203	25.6746	26.2138			1916800000	18	18	18	32.5	32.5	32.5	58.861	98	182140000	473980000	256700000	181240000	186420000	45131000	78657000		16	17	15	13	11	4	6		16	15	15	14	13	10	13
Q8R164	Valacyclovir hydrolase	Bphl	10	0.32002	0.73648	25.6713	27.6124	26.8184	25.8151	26.238	23.9369	24.8901			813820000	10	10	10	35.7	35.7	35.7	32.851	32	56502000	183840000	122290000	61376000	92622000	14074000	20120000		2	8	6	3	2	1	1		7	8	9	8	9	5	6
Q9WV92	Band 4.1-like protein 3;Band 4.1-like protein 3, N-terminally processed	Epb41l3	17	0.280404	0.730339	24.7974	26.6749	25.4598	24.8692	24.7132	22.2791	24.7614			420620000	17	17	14	23.4	23.4	20.8	103.34	44	22742000	173660000	30066000	24142000	20059000	2628200	27951000		4	14	3	4	3	1	6		8	16	9	7	8	2	12
Q8VDJ3	Vigilin	Hdlbp	6	0.377915	0.730109	23.7539	25.4613	24.9272	23.6374	24.2791	21.9526	23.3244			181620000	6	6	6	6.2	6.2	6.2	141.74	19	12488000	48027000	33333000	13961000	19187000	2635300	10965000		1	5	3	1	2	0	1		3	5	5	4	3	1	4
O35643	AP-1 complex subunit beta-1	Ap1b1	5	0.25058	0.729306	21.6028	24.8483	23.6148	22.3067	22.04	21.058	21.2312			97001000	13	5	5	15.4	5.8	5.8	103.93	10	3355800	30294000	7305300	2989800	5135600	816220	2360200		0	2	2	1	1	0	0		2	4	4	2	3	1	2
Q6ZWN5	40S ribosomal protein S9	Rps9	6	0.571947	0.728384	25.1596	26.4506	25.7782	25.4263	25.2302	23.8565	24.5001			393550000	6	6	6	30.9	30.9	30.9	22.591	19	49736000	119020000	56919000	62495000	19327000	12335000	13690000		4	4	4	1	1	1	2		5	6	6	6	4	4	5
Q9QZQ8	Core histone macro-H2A.1	H2afy	10	0.479603	0.724325	26.236	27.8737	26.7391	26.3752	26.5846	25.2294	25.0427			893000000	10	10	8	37.6	37.6	30.6	39.735	63	81939000	273470000	117670000	90901000	90974000	22795000	23045000		8	14	9	7	9	2	4		9	10	10	9	7	4	5
Q64516	Glycerol kinase	Gk	18	0.330735	0.723922	26.9395	28.3126	27.5805	26.8145	27.0759	24.9576	25.7833			1526500000	18	18	18	30.6	30.6	30.6	61.227	62	96323000	434520000	195130000	87802000	119050000	22535000	42414000		6	10	11	7	6	1	3		14	16	14	14	13	8	12
P62702	40S ribosomal protein S4, X isoform	Rps4x	8	0.436815	0.722278	24.3601	26.3322	25.3861	24.7945	24.9718	23.2123	23.8615			301140000	8	8	8	31.9	31.9	31.9	29.597	22	34647000	39019000	56394000	34388000	56697000	8148000	11910000		2	6	4	3	4	0	1		7	4	8	7	8	4	5
Q9Z1Q5	Chloride intracellular channel protein 1	Clic1	6	0.264879	0.719253	24.5253	26.4584	25.7437	24.147	25.1651	22.4864	23.4229			373090000	6	6	6	35.7	35.7	35.7	27.013	26	23336000	87141000	55360000	27581000	38518000	4119800	9617200		4	3	3	3	5	1	2		4	5	5	5	5	3	4
Q99LY9	NADH dehydrogenase [ubiquinone] iron-sulfur protein 5;NADH dehydrogenase [ubiquinone] iron-sulfur protein 5, N-terminally processed	Ndufs5	3	0.24892	0.718692	23.0909	26.0688	24.702	22.8239	23.6843	NaN	NaN			137300000	3	3	3	24.5	24.5	24.5	12.648	5	11450000	67626000	36922000	3634400	11364000	0	0		1	3	1	0	0	0	0		2	3	3	1	2	0	0
Q8R0N6	Hydroxyacid-oxoacid transhydrogenase, mitochondrial	Adhfe1	6	0.274302	0.718368	22.5412	25.5577	24.077	22.4275	24.3871	22.115	21.1073			125810000	6	6	6	25.2	25.2	25.2	49.937	24	5043200	39030000	27619000	6337800	23603000	1822000	1356300		1	8	6	2	4	0	0		4	5	4	3	4	2	1
Q91VA0	Acyl-coenzyme A synthetase ACSM1, mitochondrial	Acsm1	11	0.332386	0.717198	27.0887	28.2076	27.9074	27.0628	27.4707	25.1924	25.7128			1691600000	12	11	11	28.3	26.5	26.5	64.76	75	110520000	326750000	243070000	122440000	205990000	34277000	51530000		9	11	13	9	12	3	2		9	10	10	9	10	8	7
P26443	Glutamate dehydrogenase 1, mitochondrial	Glud1	22	0.346622	0.716071	29.5309	31.2177	30.0774	29.3549	29.878	27.8897	28.2664			9266900000	22	22	22	38.5	38.5	38.5	61.336	201	781700000	2193400000	1194400000	707370000	1029500000	235790000	306390000		26	27	31	26	25	11	19		19	17	20	20	22	19	19
Q6ZQM8	UDP-glucuronosyltransferase 1-7C	Ugt1a7c	6	0.238316	0.711519	25.2968	27.0784	25.7451	25.9051	25.3943	22.9728	24.4135			730540000	10	6	6	20	12.2	12.2	59.757	29	42311000	140080000	53522000	60510000	47776000	7950400	19497000		3	6	4	4	3	0	2		5	5	5	5	5	5	5
Q61425	Hydroxyacyl-coenzyme A dehydrogenase, mitochondrial	Hadh	13	0.325871	0.707629	27.7654	29.5765	28.9437	27.7864	28.1442	26.2098	26.9711			3298700000	13	13	13	38.5	38.5	38.5	34.463	67	227900000	836980000	447650000	231140000	312010000	59390000	109800000		7	14	11	6	11	3	5		10	12	11	10	11	6	8
P10922	Histone H1.0;Histone H1.0, N-terminally processed	H1f0	5	0.46775	0.707321	28.127	30.1898	29.5838	28.596	28.9957	27.3988	27.7655			4522600000	5	5	5	27.3	27.3	27.3	20.861	58	237430000	1205000000	928870000	456000000	612000000	145780000	213530000		7	9	9	8	7	5	6		5	5	5	5	5	5	5
Q9NYQ2	Hydroxyacid oxidase 2	Hao2	12	0.284604	0.706408	26.8352	27.8612	27.7725	26.6942	27.2294	24.9516	25.0665			1504400000	12	12	12	36	36	36	38.699	46	108850000	221830000	220540000	85999000	150140000	20351000	19080000		6	6	8	6	7	1	1		10	10	10	8	10	6	6
P61022	Calcineurin B homologous protein 1	Chp1	3	0	0.70454	NaN	22.7817	22.8066	NaN	22.0896	NaN	NaN			19010000	3	3	3	17.9	17.9	17.9	22.432	4	0	6562500	9290900	0	3156600	0	0		0	2	2	0	0	0	0		0	2	2	0	1	0	0
P20065	Thymosin beta-4;Hematopoietic system regulatory peptide	Tmsb4x	4	0.337983	0.704117	21.3804	22.7746	23.9568	22.457	23.088	NaN	20.5696			47092000	4	4	3	38	38	38	5.6794	6	2618600	13128000	19763000	2228500	5846300	0	657640		0	0	4	1	1	0	0		2	1	4	1	2	0	1
Q9CQX2	Cytochrome b5 type B	Cyb5b	5	0.288118	0.703355	23.7998	26.1185	24.7136	24.5547	24.0432	23.9799	21.9865			263940000	5	5	5	58.2	58.2	58.2	16.318	24	13414000	72745000	19222000	34399000	15793000	9088500	5527800		1	6	4	4	2	1	1		3	5	4	5	4	4	4
Q9JHW2	Omega-amidase NIT2	Nit2	9	0.237177	0.702038	23.8553	25.997	24.5522	23.3996	24.1275	21.5428	22.8355			240930000	9	9	9	30.4	30.4	30.4	30.501	28	16289000	57470000	26385000	9324500	15766000	962500	5679600		2	7	4	3	4	0	0		5	8	6	5	5	1	4
Q8VCT4	Carboxylesterase 1D	Ces1d	14	0.339242	0.700308	27.5166	29.2325	28.5479	27.6876	27.7851	25.9322	26.8472			2704800000	14	14	12	25.8	25.8	21.8	61.787	76	188220000	719540000	400690000	212160000	230360000	53403000	113570000		10	12	11	7	11	5	8		12	12	12	12	12	9	11
P15327	Bisphosphoglycerate mutase	Bpgm	3	0.500141	0.698578	21.609	23.0515	23.5482	21.7045	22.0666	21.1316	21.0936			43944000	3	3	3	11.2	11.2	11.2	29.978	7	4134200	13731000	9357200	1276200	5577000	576700	547150		1	2	2	0	1	0	0		2	3	2	1	2	1	1
O09111	NADH dehydrogenase [ubiquinone] 1 beta subcomplex subunit 11, mitochondrial	Ndufb11	6	0.223817	0.697914	25.6828	28.3408	26.676	25.4521	26.3883	23.5612	24.8848			1064600000	6	6	6	46.4	46.4	46.4	17.444	24	66377000	489520000	87605000	43690000	84205000	16459000	34149000		1	6	4	2	3	0	0		3	3	4	3	4	2	2
Q9QXN5	Inositol oxygenase	Miox	2	0.331907	0.694492	22.4644	24.5322	22.996	22.3349	22.4857	21.0605	21.5933			77220000	2	2	2	10.9	10.9	10.9	33.163	8	7331200	29341000	11353000	2927600	8591000	2935400	2405800		2	2	1	1	1	0	0		2	2	2	1	2	2	1
Q9QZD9	Eukaryotic translation initiation factor 3 subunit I	Eif3i	3	0	0.691021	20.4956	22.549	21.5968	NaN	20.8561	NaN	NaN			12685000	3	3	3	17.5	17.5	17.5	36.46	3	913550	7060700	1918400	0	2792100	0	0		0	2	1	0	0	0	0		1	2	1	0	2	0	0
P50171	Estradiol 17-beta-dehydrogenase 8	Hsd17b8	7	0.316279	0.690823	23.9194	25.6497	24.9593	23.3675	24.8356	22.0116	23.0064			195250000	7	7	7	38.2	38.2	38.2	26.588	25	17789000	51101000	35846000	11295000	31553000	3394100	10158000		3	5	5	1	4	1	0		7	6	7	7	7	3	6
Q6IRU2	Tropomyosin alpha-4 chain	Tpm4	5	0.374138	0.689568	21.7418	24.5988	24.7778	22.1902	22.7689	22.8945	22.5406			88844000	6	5	5	21.8	18.1	18.1	28.467	6	2476600	37710000	26491000	3255100	10724000	2586800	1583700		0	3	3	0	0	0	0		2	3	4	2	4	1	1
Q93092	Transaldolase	Taldo1	7	0.289686	0.687612	24.341	27.0759	26.1903	24.2016	24.9317	23.5534	23.9198			424330000	7	7	7	19.9	19.9	19.9	37.387	27	16757000	167390000	90808000	17266000	29060000	9485500	12219000		2	8	5	2	3	0	2		5	7	7	5	5	2	5
P35293	Ras-related protein Rab-18	Rab18	4	0.239156	0.686853	21.9997	24.2559	22.6012	22.3298	22.0798	20.2361	21.0735			78465000	4	4	4	26.7	26.7	26.7	23.035	11	2779400	21881000	4182100	5087900	5292800	407380	1773200		1	3	2	1	1	0	0		2	3	2	2	2	1	2
P50544	Very long-chain specific acyl-CoA dehydrogenase, mitochondrial	Acadvl	27	0.338366	0.685002	27.232	29.1578	28.343	27.3367	27.7963	25.9291	26.4098			2272200000	27	27	27	47.9	47.9	47.9	70.875	120	156310000	667350000	331020000	133560000	246130000	49901000	75339000		14	22	18	12	16	7	7		19	26	19	16	22	15	16
P11404	Fatty acid-binding protein, heart	Fabp3	2	0	0.684179	19.1411	23.7124	20.8366	NaN	20.5459	NaN	NaN			17727000	2	2	2	17.3	17.3	17.3	14.819	2	325290	9693400	5427700	0	2280500	0	0		0	1	1	0	0	0	0		1	1	2	0	1	0	0
Q91WS0	CDGSH iron-sulfur domain-containing protein 1	Cisd1	6	0.440503	0.683567	27.231	28.3928	27.4034	26.6514	26.8012	25.7542	26.0076			1430600000	6	6	6	47.2	47.2	47.2	12.097	43	134070000	383770000	185940000	120940000	128020000	53603000	60933000		5	7	7	5	6	3	5		4	5	4	4	5	4	4
Q9D8B4	NADH dehydrogenase [ubiquinone] 1 alpha subcomplex subunit 11	Ndufa11	2	0	0.682487	NaN	21.4964	NaN	NaN	NaN	NaN	20.5972			6687000	2	2	2	9.9	9.9	9.9	14.982	3	0	2793300	0	0	0	0	1378900		0	1	0	0	0	0	0		0	1	0	0	0	0	1
CON__Q3SY84;CON__Q7RTS7;CON__Q32MB2			2	0.638629	0.679764	22.9033	23.807	24.139	22.482	23.0188	22.2298	21.9725		+	138850000	5	2	0	11.1	5.2	0	57.249	9	19333000	13800000	34033000	11483000	21570000	11265000	9352400		0	1	2	3	1	0	0		1	1	1	2	1	1	1
Q9DCM0	Persulfide dioxygenase ETHE1, mitochondrial	Ethe1	3	0.388326	0.679086	23.993	26.1462	25.1458	23.4044	24.6808	22.985	23.4399			216370000	3	3	3	20.9	20.9	20.9	27.738	13	14749000	82881000	36954000	11734000	24387000	6779000	9912900		1	2	2	2	2	1	2		3	3	3	3	3	3	3
O08810	116 kDa U5 small nuclear ribonucleoprotein component	Eftud2	4	0.459625	0.679024	21.9049	23.6539	22.6876	22.4164	22.4041	20.6794	21.589			50007000	5	4	4	7.1	6.1	6.1	109.36	8	2294100	16542000	5427300	4861600	4464100	1772200	3322100		0	2	1	2	1	0	0		2	4	2	2	2	2	2
Q2TPA8	Hydroxysteroid dehydrogenase-like protein 2	Hsdl2	7	0.343276	0.678108	23.6489	25.2611	24.3547	23.5892	23.6611	22.0684	22.8446			162350000	7	7	7	20.6	20.6	20.6	54.208	17	13882000	28866000	24619000	10502000	12087000	2939200	5728900		1	3	3	1	2	0	0		5	4	5	4	5	3	3
Q9Z1J3	Cysteine desulfurase, mitochondrial	Nfs1	4	0.316763	0.67063	23.0321	25.066	23.903	22.9668	23.9762	21.8038	21.7954			118830000	4	4	4	10	10	10	50.569	17	6629000	39966000	17392000	4349600	12091000	3550100	3634100		3	3	4	2	2	0	0		3	4	4	2	3	3	3
Q8R1Q8	Cytoplasmic dynein 1 light intermediate chain 1	Dync1li1	3	0.207382	0.670333	NaN	22.8075	20.7366	NaN	20.5901	NaN	NaN			13875000	3	3	3	7.5	7.5	7.5	56.614	3	0	6573600	1380200	0	1126500	0	0		0	3	0	0	0	0	0		0	3	1	0	1	0	0
P61205;P84078;Q8BSL7	ADP-ribosylation factor 3;ADP-ribosylation factor 1;ADP-ribosylation factor 2	Arf3;Arf1;Arf2	7	0.223022	0.668068	24.7039	26.7411	25.9469	24.3709	25.1751	22.2024	24.3435			463290000	7	7	4	49.2	49.2	26	20.601	24	29434000	114840000	60306000	15418000	39474000	2125400	19389000		1	5	5	1	3	2	2		5	4	6	3	5	2	4
Q8BGY2;P63242	Eukaryotic translation initiation factor 5A-2;Eukaryotic translation initiation factor 5A-1	Eif5a2;Eif5a	2	0	0.666439	NaN	22.2272	21.9507	20.4257	20.8681	NaN	NaN			12285000	2	2	2	13.1	13.1	13.1	16.793	5	0	4909600	4053300	1408500	1913900	0	0		0	1	2	1	1	0	0		0	1	2	1	1	0	0
P53026	60S ribosomal protein L10a	Rpl10a	6	0.489547	0.665054	24.8494	26.3141	25.3382	25.3389	24.9605	23.5607	24.51			341850000	6	6	6	27.6	27.6	27.6	24.916	28	27419000	88019000	39365000	39373000	38730000	11115000	19597000		2	6	3	4	4	1	4		4	6	6	5	6	4	5
Q9DBE0	Cysteine sulfinic acid decarboxylase	Csad	4	0.211654	0.66454	24.486	26.8227	26.1123	25.0523	25.0541	22.8653	23.8122			591210000	4	4	4	9.1	9.1	9.1	55.144	8	5001100	18648000	10833000	5532300	8105000	964820	2748500		0	1	2	1	0	0	0		2	2	3	2	2	1	2
P24270	Catalase	Cat	24	0.339659	0.660169	29.3011	30.433	30.3004	29.2778	29.5097	27.7201	28.2544			7850400000	24	24	24	48.6	48.6	48.6	59.795	168	616330000	1367500000	1385900000	552760000	703000000	171950000	288330000		19	23	32	22	20	9	12		22	18	23	22	20	15	19
Q62446	Peptidyl-prolyl cis-trans isomerase FKBP3	Fkbp3	3	0.366201	0.659309	NaN	23.7811	22.6876	21.8406	22.0916	NaN	NaN			35774000	3	3	3	14.7	14.7	14.7	25.147	2	1790600	22306000	7729300	1010100	1430400	0	0		0	2	0	0	0	0	0		1	3	2	1	1	0	0
P08226	Apolipoprotein E	Apoe	13	1.10129	0.658553	26.5585	27.0882	27.8994	27.1248	26.4804	26.6116	26.1271			1026000000	13	13	13	42.8	42.8	42.8	35.866	53	110430000	135040000	211710000	148790000	109570000	134980000	99416000		7	5	10	9	5	8	7		9	9	11	10	9	9	10
P47754	F-actin-capping protein subunit alpha-2	Capza2	8	0.23847	0.654672	23.6512	26.0816	24.4394	23.829	22.7149	NaN	NaN			161740000	8	8	8	47.6	47.6	47.6	32.967	28	12236000	70667000	21740000	10622000	5271600	0	0		3	7	6	2	2	0	1		5	8	6	3	4	0	1
CON__P35908v2;CON__P35908			36	0.721028	0.653487	30.2898	30.8661	30.9983	29.7249	30.5651	29.4068	29.1276		+	10473000000	40	36	27	76.2	73.1	60.6	65.432	269	1388200000	2106900000	2323200000	790460000	1617900000	713800000	595270000		33	39	50	28	35	31	24		32	30	36	30	33	30	30
O88696	ATP-dependent Clp protease proteolytic subunit, mitochondrial	Clpp	5	0.297887	0.651106	NaN	24.7284	23.5993	22.7923	22.4368	NaN	NaN			66835000	5	5	5	27.6	27.6	27.6	29.8	13	0	37631000	9647600	1624100	5832600	0	0		0	5	5	0	1	0	0		0	5	5	1	2	0	0
Q61001	Laminin subunit alpha-5	Lama5	12	0.132647	0.649871	21.4428	25.7649	24.587	21.5116	21.4583	NaN	NaN			106540000	12	12	12	5.3	5.3	5.3	404.05	24	4790900	45187000	26616000	3043100	1510300	0	0		0	9	10	0	2	0	0		2	9	9	2	1	0	0
Q8K0L3	Acyl-coenzyme A synthetase ACSM2, mitochondrial	Acsm2	27	0.369676	0.648023	30.1994	31.5786	31.0101	30.7163	30.5526	28.867	29.4326			15765000000	27	27	26	52.2	52.2	50.4	64.268	233	1320900000	2890700000	2066300000	1775400000	1688500000	486880000	696170000		26	41	27	29	30	18	18		24	27	25	25	24	18	24
Q8BH59	Calcium-binding mitochondrial carrier protein Aralar1	Slc25a12	22	0.252899	0.647566	27.1757	28.5386	27.3493	27.472	27.493	24.9348	25.9792			1986300000	22	22	19	37.4	37.4	33.1	74.569	110	176130000	403030000	172820000	187900000	193800000	18505000	52066000		15	20	12	16	11	3	8		20	19	19	20	17	10	13
Q9EPL9	Peroxisomal acyl-coenzyme A oxidase 3	Acox3	14	0.206382	0.647441	25.2148	25.8595	25.8793	25.7937	25.3304	22.6252	23.849			629800000	14	14	14	24.7	24.7	24.7	78.403	33	38161000	56372000	65839000	52948000	32573000	4550600	12163000		3	4	5	4	3	1	1		9	7	11	8	7	3	6
Q60817;P70670	Nascent polypeptide-associated complex subunit alpha;Nascent polypeptide-associated complex subunit alpha, muscle-specific form	Naca	2	0.457771	0.642139	22.3904	23.9927	23.0886	22.3833	21.7312	NaN	21.8947			54571000	2	2	2	13.5	13.5	13.5	23.384	11	3164100	18713000	12944000	3148400	1911300	0	2243900		1	2	2	1	2	0	1		1	2	2	1	1	0	1
Q80W22	Threonine synthase-like 2	Thnsl2	10	0.255287	0.64111	24.867	26.1328	25.3956	24.6867	24.8532	22.5066	23.9914			378900000	10	10	10	28.2	28.2	28.2	54.187	42	31994000	84122000	48512000	29277000	22988000	2967600	10920000		4	4	8	5	5	0	4		7	7	8	8	6	2	5
Q9WVD5	Mitochondrial ornithine transporter 1	Slc25a15	9	0.16151	0.63863	24.3324	25.9103	24.8568	24.7491	25.4173	20.6158	23.619			415210000	9	9	9	31.9	31.9	31.9	32.823	37	30396000	62473000	36107000	31962000	28195000	1558100	11594000		5	5	4	4	5	0	1		8	7	7	8	8	2	6
P28825	Meprin A subunit alpha	Mep1a	8	0.193921	0.632849	24.1717	27.0594	27.2804	23.7149	26.4842	24.8629	22.4844			526840000	8	8	8	10.6	10.6	10.6	84.23	22	35734000	139210000	120340000	28178000	78020000	22953000	15871000		0	7	6	0	5	0	0		5	6	7	4	7	1	2
Q8VE22	28S ribosomal protein S23, mitochondrial	Mrps23	2	0	0.631538	NaN	NaN	21.1881	NaN	20.5566	NaN	NaN			3931500	2	2	2	16.4	16.4	16.4	20.348	3	0	0	3338000	0	593490	0	0		0	1	2	0	0	0	0		0	1	2	0	1	0	0
Q8BGH2	Sorting and assembly machinery component 50 homolog	Samm50	12	0.238205	0.630424	24.5851	26.7863	24.7607	24.8531	24.8374	22.8799	23.5878			399720000	12	12	12	32.6	32.6	32.6	51.863	37	22316000	96523000	22813000	21737000	35504000	5169900	10380000		4	10	3	2	5	0	2		7	10	8	6	10	3	5
Q9D964	Glycine amidinotransferase, mitochondrial	Gatm	12	0.327143	0.62899	27.1246	29.2997	27.9693	27.1432	27.6161	25.8842	26.6736			2084700000	12	12	12	31	31	31	48.297	63	115860000	657140000	246460000	136500000	241530000	27862000	102410000		7	15	8	6	8	4	7		8	11	10	8	11	5	9
Q9CPR4	60S ribosomal protein L17	Rpl17	4	0.551807	0.628136	23.7505	25.4429	25.0058	23.9119	23.7377	23.3269	23.6771			177510000	4	4	4	26.6	26.6	26.6	21.423	22	11449000	62565000	27329000	13166000	12008000	15355000	10988000		2	4	3	2	2	3	2		2	4	3	2	2	3	2
Q91YT0	NADH dehydrogenase [ubiquinone] flavoprotein 1, mitochondrial	Ndufv1	12	0.293279	0.627509	26.0848	28.054	26.9316	26.1224	26.7371	24.6292	25.2696			1006400000	12	12	12	28	28	28	50.834	51	73132000	316100000	141930000	75491000	113460000	16985000	30134000		4	11	10	6	7	3	3		9	11	10	10	10	6	7
Q9DC69	NADH dehydrogenase [ubiquinone] 1 alpha subcomplex subunit 9, mitochondrial	Ndufa9	15	0.245902	0.626607	26.7133	28.2209	26.8738	27.0751	26.973	24.489	25.8096			1479100000	15	15	15	41.6	41.6	41.6	42.525	59	113440000	279450000	125600000	137000000	120840000	14630000	47452000		8	13	6	5	8	2	3		10	12	9	12	9	4	11
P49935	Pro-cathepsin H;Cathepsin H mini chain;Cathepsin H;Cathepsin H heavy chain;Cathepsin H light chain	Ctsh	2	0.262578	0.626418	21.4672	23.8101	23.9341	21.9787	22.36	NaN	NaN			47293000	2	2	2	6.6	6.6	6.6	37.17	5	4918600	9023800	19347000	3519200	6948300	0	0		0	1	2	0	2	0	0		2	1	2	1	2	0	0
Q91VN4	MICOS complex subunit Mic25	Chchd6	5	0.211492	0.624122	22.8652	24.771	25.2816	22.1738	23.6209	21.3957	NaN			120050000	5	5	5	22.7	22.7	22.7	29.852	15	11804000	22377000	45439000	2090300	12910000	1986600	0		2	3	6	0	3	0	0		3	4	4	1	4	2	0
P00920	Carbonic anhydrase 2	Ca2	11	0.295877	0.623254	27.5416	29.1062	28.3534	27.3495	27.8898	25.758	26.7904			2451200000	11	11	11	56.2	56.2	56.2	29.032	65	181040000	716590000	335180000	150550000	264930000	33607000	87696000		7	10	8	6	10	4	7		9	8	8	8	10	5	8
Q8JZV9	3-hydroxybutyrate dehydrogenase type 2	Bdh2	7	0.207889	0.622681	24.3097	26.8497	25.9144	24.8494	25.4815	22.5579	23.9529			486580000	7	7	7	26.9	26.9	26.9	26.753	22	30000000	156380000	55559000	26631000	30964000	1261600	12692000		1	5	4	1	4	1	2		5	7	5	4	5	2	4
Q64512	Tyrosine-protein phosphatase non-receptor type 13	Ptpn13	2	0	0.621723	NaN	21.3903	NaN	NaN	NaN	NaN	NaN			4534900	2	2	2	1	1	1	270.33	2	0	1340800	0	0	0	0	0		0	0	0	0	0	0	0		0	1	0	0	0	0	0
Q9EP89	Serine beta-lactamase-like protein LACTB, mitochondrial	Lactb	8	0.239363	0.620845	23.6773	24.8223	24.3572	22.8496	23.888	21.9414	21.6304			151880000	8	8	8	22	22	22	60.705	16	11617000	28131000	31325000	11447000	14840000	4737500	1038300		3	2	3	0	2	0	0		4	5	6	5	5	4	1
CON__Q86YZ3			8	0.718321	0.619459	25.3138	25.6191	26.8118	25.4246	24.8491	24.8637	25.109		+	414320000	8	8	8	10.3	10.3	10.3	282.39	35	40261000	36163000	127230000	52931000	31893000	31254000	36955000		4	5	9	6	2	3	3		5	6	6	5	4	4	4
Q9ET54	Palladin	Palld	3	0.462977	0.619203	NaN	22.5664	21.5492	NaN	21.2549	NaN	21.0143			21133000	3	3	3	2.3	2.3	2.3	152.13	3	1610000	10931000	3368400	1290400	969720	0	755100		0	2	1	0	0	0	0		1	3	2	1	1	0	1
Q78PY7	Staphylococcal nuclease domain-containing protein 1	Snd1	9	0.2357	0.613549	22.9643	25.0095	23.7204	22.5657	23.5231	20.8497	22.3183			117490000	9	9	9	16.5	16.5	16.5	102.09	21	6283000	32602000	12824000	6112400	10493000	2540800	5813300		1	5	1	1	2	1	1		4	8	5	4	5	3	5
P62897	Cytochrome c, somatic	Cycs	10	0.454263	0.613533	27.3225	29.4362	28.4455	27.1665	27.909	26.9315	27.0121			2265900000	10	10	10	65.7	65.7	65.7	11.605	62	186900000	811840000	327440000	141770000	262650000	140930000	110010000		7	14	8	5	8	5	7		8	9	8	7	9	8	8
P21278	Guanine nucleotide-binding protein subunit alpha-11	Gna11	8	0.254062	0.611519	23.4758	25.1612	23.8953	23.3988	23.72	21.7343	22.2847			154550000	8	8	4	24.5	24.5	13.6	42.024	11	10156000	35074000	12581000	12716000	10579000	2602100	2179000		1	2	1	1	1	0	1		3	6	2	3	2	2	1
P09470	Angiotensin-converting enzyme;Angiotensin-converting enzyme, soluble form	Ace	2	0	0.611198	21.3743	22.1963	22.6398	NaN	21.4589	NaN	NaN			18437000	2	2	2	2	2	2	150.92	1	1617600	7103700	5590200	0	2630400	0	0		0	0	1	0	0	0	0		1	2	2	0	2	0	0
P63030	Mitochondrial pyruvate carrier 1	Mpc1	2	0.259715	0.6096	26.6512	28.4902	27.2828	26.5117	26.817	24.9239	25.8598			1452200000	2	2	2	15.6	15.6	15.6	12.454	16	81899000	381480000	118800000	122760000	104030000	6315000	61537000		3	1	3	1	2	1	2		2	1	2	2	1	2	2
Q9CXZ1	NADH dehydrogenase [ubiquinone] iron-sulfur protein 4, mitochondrial	Ndufs4	5	0.249102	0.606359	24.8936	27.313	26.8075	24.9477	25.7374	NaN	NaN			437940000	5	5	5	25.7	25.7	25.7	19.784	19	31835000	182840000	117340000	29700000	53514000	0	0		2	5	4	4	3	0	0		4	5	4	3	4	0	0
Q60932	Voltage-dependent anion-selective channel protein 1	Vdac1	16	0.315301	0.605326	29.1629	30.9538	29.7352	28.7882	29.4829	27.8565	28.1556			7325200000	16	16	16	59.1	59.1	59.1	32.351	137	408600000	2419800000	904830000	465140000	735450000	200510000	238160000		15	27	20	14	18	9	11		11	14	16	13	15	13	13
P80317	T-complex protein 1 subunit zeta	Cct6a	10	0.391413	0.603172	23.8451	26.2481	25.1746	23.8362	24.5075	23.3899	23.8635			229690000	10	10	10	20.9	20.9	20.9	58.004	38	14002000	84633000	34805000	12800000	26507000	13016000	18725000		3	9	7	4	4	3	3		5	8	7	5	7	6	8
Q9CQ62	2,4-dienoyl-CoA reductase, mitochondrial	Decr1	12	0.259881	0.602653	27.1581	28.9503	28.0805	27.2285	27.9179	25.5178	26.2516			2161500000	12	12	12	37.6	37.6	37.6	36.213	61	157660000	502720000	227810000	160960000	263400000	51691000	81280000		7	11	7	5	8	4	5		8	10	10	9	9	7	7
P21300	Aldose reductase-related protein 1	Akr1b7	2	0.290322	0.601261	20.7903	22.8553	20.9513	NaN	20.4921	NaN	20.3504			18294000	2	2	2	6	6	6	35.988	1	1136000	3676600	1419800	0	751240	0	617240		0	1	0	0	0	0	0		1	1	1	0	1	0	1
Q9ER88	28S ribosomal protein S29, mitochondrial	Dap3	2	0	0.599298	19.0165	20.44	20.0539	NaN	NaN	NaN	19.2375			3659400	2	2	2	7.4	7.4	7.4	44.699	3	549330	1370300	1048500	0	0	0	691230		0	2	1	0	0	0	0		1	2	1	0	0	0	1
P47791	Glutathione reductase, mitochondrial	Gsr	5	0.292874	0.599253	23.0681	25.3923	24.7738	22.7011	23.6263	NaN	22.5827			123720000	5	5	5	17.4	17.4	17.4	53.662	12	8028000	58021000	23211000	5696900	11377000	0	892370		2	4	3	0	2	0	0		4	4	4	4	4	0	1
Q99020	Heterogeneous nuclear ribonucleoprotein A/B	Hnrnpab	2	0.397368	0.599028	23.1305	25.29	24.1227	22.8634	23.4871	22.3906	23.006			120100000	2	2	2	9.5	9.5	9.5	30.831	9	10050000	45017000	19788000	5667800	12808000	4178400	6381400		2	2	2	0	2	1	0		2	2	2	1	2	1	1
P13707	Glycerol-3-phosphate dehydrogenase [NAD(+)], cytoplasmic	Gpd1	10	0.299532	0.598962	25.2457	27.1701	25.8602	25.0795	25.3211	23.9067	24.6083			516600000	10	10	10	24.1	24.1	24.1	37.572	25	35499000	137470000	69440000	35022000	41378000	11620000	21200000		4	4	2	4	4	1	1		7	7	8	6	6	4	6
P40142	Transketolase	Tkt	20	0.237095	0.597628	27.0992	29.025	27.9218	26.7622	27.4281	25.029	26.6587			2045600000	20	20	20	42.4	42.4	42.4	67.63	97	144760000	584290000	265750000	97783000	193420000	19826000	100510000		11	18	15	6	13	2	11		16	20	20	13	17	8	14
Q8VDQ1	Prostaglandin reductase 2	Ptgr2	2	0.839065	0.595951	22.2755	23.2864	22.804	22.189	22.4422	21.8204	21.8658			40636000	2	2	2	4.6	4.6	4.6	38.015	2	3497500	18766000	7277300	3102400	4149700	1861000	1982000		0	1	0	0	1	0	0		1	2	1	1	1	1	1
Q9QXD6	Fructose-1,6-bisphosphatase 1	Fbp1	19	0.264113	0.595386	28.0436	29.6361	28.846	28.1482	28.3026	26.1494	27.599			3769000000	19	19	19	52.4	52.4	52.4	36.912	138	244480000	941830000	427320000	240600000	337500000	52079000	176330000		12	24	22	13	18	5	12		14	17	12	13	15	12	13
P17563;Q63836	Selenium-binding protein 1;Selenium-binding protein 2	Selenbp1;Selenbp2	15	0.256602	0.594465	25.8341	28.1028	27.2411	25.6205	26.6547	24.3311	25.6178			978130000	15	15	15	41.1	41.1	41.1	52.513	65	57395000	329710000	146530000	33890000	108680000	14835000	38248000		6	15	14	7	7	3	4		11	14	13	9	11	7	8
Q921G7	Electron transfer flavoprotein-ubiquinone oxidoreductase, mitochondrial	Etfdh	16	0.276675	0.59288	27.0776	28.6015	27.7423	26.8592	27.4275	25.4855	25.9757			1733100000	16	16	16	30.2	30.2	30.2	68.09	71	174780000	314460000	216390000	158420000	185770000	29564000	42620000		8	12	10	9	10	6	4		14	14	15	14	14	10	12
P62908	40S ribosomal protein S3	Rps3	10	0.284285	0.591349	25.0687	26.9984	25.7707	25.0745	25.3851	23.578	24.5372			493920000	10	10	10	42.8	42.8	42.8	26.674	25	27384000	154330000	44959000	41351000	39297000	7738800	17953000		2	7	3	1	5	1	0		6	9	8	7	8	4	5
P22892	AP-1 complex subunit gamma-1	Ap1g1	5	0.222175	0.589669	22.159	24.6095	23.5672	23.1874	22.4197	21.148	22.1177			111520000	5	5	5	9.9	9.9	9.9	91.349	10	6498500	22653000	9448300	8386300	7385100	2223600	4659200		0	3	2	1	0	0	0		3	4	3	3	4	2	3
Q9WUM5	Succinyl-CoA ligase [ADP/GDP-forming] subunit alpha, mitochondrial	Suclg1	6	0.338463	0.588152	26.9201	29.1171	28.0328	26.9974	27.6553	26.0409	26.5926			1927000000	6	6	6	23.4	23.4	23.4	36.154	61	157030000	645780000	381860000	95389000	232040000	90205000	62577000		9	10	10	4	9	5	5		6	6	6	5	6	6	5
P24668	Cation-dependent mannose-6-phosphate receptor	M6pr	3	0.274616	0.587389	NaN	22.9827	22.6576	21.3255	21.9377	NaN	20.4463			30381000	3	3	3	12.9	12.9	12.9	31.172	10	0	9033900	8209200	2661500	1641800	0	583900		0	3	2	1	2	0	0		0	3	2	1	2	0	1
Q9D0K2	Succinyl-CoA:3-ketoacid coenzyme A transferase 1, mitochondrial	Oxct1	15	0.294083	0.586576	28.264	30.4447	29.3366	28.2455	29.0779	27.188	27.6634			4933700000	15	15	15	37.7	37.7	37.7	55.988	148	280330000	1515400000	728080000	313380000	580670000	146490000	207900000		18	32	26	12	21	9	11		12	14	14	11	13	12	10
Q9ESW4	Acylglycerol kinase, mitochondrial	Agk	5	0.194735	0.586354	22.0651	24.7288	22.6469	22.9235	21.8388	20.9657	21.6474			105510000	5	5	5	15.4	15.4	15.4	46.975	10	4602400	28227000	8238400	7454500	6269100	1307900	4423000		0	4	0	2	1	0	0		2	4	3	3	3	1	2
P61922	4-aminobutyrate aminotransferase, mitochondrial	Abat	15	0.362955	0.585311	26.5238	27.7487	27.3208	26.6886	26.8507	25.2175	25.7694			1105000000	15	15	15	33	33	33	56.451	78	128130000	168220000	121700000	81247000	158650000	31976000	43371000		10	9	9	8	11	7	7		12	10	10	10	14	8	9
Q61847	Meprin A subunit beta	Mep1b	8	0.193026	0.584188	25.1354	26.7019	25.7257	24.9116	25.5463	22.3444	24.5066			535500000	8	8	8	14.9	14.9	14.9	79.5	44	26355000	112700000	54629000	16886000	52964000	4815800	13174000		7	9	5	4	7	0	2		7	8	8	6	8	3	6
P11499	Heat shock protein HSP 90-beta	Hsp90ab1	18	0.25138	0.584059	26.7701	28.5601	27.5226	26.6796	27.0496	25.1353	25.9752			1643300000	20	18	10	31.1	29.1	19.5	83.28	86	110380000	407710000	210130000	99129000	139030000	22169000	46816000		10	13	15	10	9	3	6		12	16	16	14	14	7	10
P47199	Quinone oxidoreductase	Cryz	12	0.26205	0.58249	26.2407	27.9757	27.6409	26.3309	26.9646	24.7949	25.6534			1215300000	12	12	12	48	48	48	35.268	50	72722000	360690000	202030000	75642000	111150000	24169000	47767000		5	10	7	5	6	1	5		9	10	11	9	8	6	8
Q8VCH0	3-ketoacyl-CoA thiolase B, peroxisomal	Acaa1b	2	0.345326	0.581171	23.066	24.547	23.9423	23.2795	23.2481	21.6448	22.8708			108650000	11	2	2	37.5	8.5	8.5	43.995	12	10237000	21212000	21010000	8811400	8621300	7766100	6637200		1	1	3	2	1	1	1		2	1	2	1	1	2	1
P11438	Lysosome-associated membrane glycoprotein 1	Lamp1	2	0.277508	0.579338	22.5852	24.7674	23.431	22.8534	23.2535	NaN	21.3622			82822000	2	2	2	5.7	5.7	5.7	43.865	10	7932900	34867000	13090000	4513200	10343000	1014400	2150000		1	2	2	2	2	0	0		2	2	2	1	2	1	2
Q99NB9	Splicing factor 3B subunit 1	Sf3b1	4	0.264893	0.579337	22.2825	23.7815	22.1524	21.8867	21.7258	20.6123	21.2256			55152000	4	4	4	3.9	3.9	3.9	145.81	6	3758900	11080000	5697700	4203400	3469700	1239800	2185500		1	1	0	0	0	0	0		2	2	2	2	1	1	1
P45591	Cofilin-2	Cfl2	2	0	0.578335	NaN	22.9624	22.1476	NaN	NaN	NaN	NaN			16946000	4	2	2	30.1	19.3	19.3	18.709	5	0	9827800	5493100	0	0	0	0		0	2	2	0	0	0	0		0	2	2	0	0	0	0
P15532	Nucleoside diphosphate kinase A	Nme1	2	0.435672	0.577545	22.17	22.6964	23.895	21.9297	22.4232	NaN	21.4599			45162000	5	2	2	37.5	13.2	13.2	17.208	3	4980600	7716500	16476000	4098600	6471600	0	1478600		1	0	2	0	0	0	0		2	1	2	2	2	0	1
Q9JLZ3	Methylglutaconyl-CoA hydratase, mitochondrial	Auh	8	0.22018	0.577327	23.9362	26.5759	25.4026	23.7194	24.9379	NaN	22.7408			255140000	8	8	8	28	28	28	33.395	19	24183000	88850000	63639000	16674000	40335000	0	4409000		3	6	3	0	4	0	0		4	6	5	3	6	0	1
Q9CQJ8	NADH dehydrogenase [ubiquinone] 1 beta subcomplex subunit 9	Ndufb9	4	0.325099	0.577285	24.4364	26.4827	25.3129	24.7228	25.2141	23.7076	23.6235			326830000	4	4	4	32.4	32.4	32.4	21.984	26	23539000	106600000	42281000	18091000	41166000	10860000	12377000		5	7	4	1	6	0	0		4	4	4	2	4	2	2
Q922Q1	Mitochondrial amidoxime reducing component 2	2021-03-02	11	0.259395	0.577116	26.8831	28.9547	26.7385	26.631	26.6428	25.6286	25.8288			1546900000	11	11	11	24.6	24.6	24.6	38.194	35	116230000	485730000	91588000	111890000	95867000	37792000	58053000		3	10	5	1	4	2	1		9	10	8	8	9	7	10
Q3UTJ2	Sorbin and SH3 domain-containing protein 2	Sorbs2	7	0.150189	0.576857	22.0057	24.7918	23.5358	22.4808	22.5253	19.5305	22.4218			132150000	7	7	7	6.9	6.9	6.9	132.35	16	5885500	26823000	13203000	6870100	5211500	358390	7111600		1	3	2	2	1	0	1		4	3	4	4	2	1	4
Q9WVL0	Maleylacetoacetate isomerase	Gstz1	9	0.220084	0.574707	24.6282	27.1036	26.4727	24.9989	25.3201	23.1219	25.1138			555060000	9	9	9	49.5	49.5	49.5	24.275	32	31968000	117540000	67597000	37875000	41352000	3414400	30847000		1	13	4	1	2	0	0		7	9	7	8	7	2	6
Q9CR62	Mitochondrial 2-oxoglutarate/malate carrier protein	Slc25a11	12	0.224575	0.573164	27.5104	29.0856	27.7323	27.7537	27.78	25.3261	26.7849			2606800000	12	12	12	42.7	42.7	42.7	34.155	70	181200000	419220000	246410000	244790000	264780000	28788000	110710000		9	11	11	6	9	4	8		11	11	12	12	12	6	11
O35215	D-dopachrome decarboxylase	Ddt	3	0	0.572637	22.4292	26.3151	25.1157	22.8616	23.6077	NaN	NaN			145890000	3	3	3	28	28	28	13.077	4	2559000	79022000	45762000	3358100	15192000	0	0		0	3	1	0	0	0	0		1	3	3	1	2	0	0
Q03265	ATP synthase subunit alpha, mitochondrial	Atp5a1	37	0.339966	0.571935	31.3043	33.4408	32.3483	30.9972	32.0133	30.5236	30.83			36080000000	37	37	37	60.2	60.2	60.2	59.752	452	2826100000	11815000000	5567400000	2209700000	4320700000	1585000000	2001300000		48	90	72	44	62	36	46		29	35	30	30	32	29	29
O70250	Phosphoglycerate mutase 2	Pgam2	3	0.255846	0.570224	21.2065	24.6951	22.7607	21.2122	22.3829	21.2999	21.1915			62730000	7	3	3	24.5	11.9	11.9	28.827	7	4414000	25716000	16130000	2238300	7308700	2527800	2175000		0	3	1	0	2	0	0		3	3	3	1	2	1	1
P14206	40S ribosomal protein SA	Rpsa	8	0.279364	0.569301	24.6787	27.1672	26.1968	24.7407	25.8301	23.7336	24.5958			466810000	8	8	8	27.1	27.1	27.1	32.838	36	21207000	171860000	85613000	20582000	53358000	7889400	23352000		3	9	6	2	5	1	3		5	8	7	7	7	4	7
Q923D2	Flavin reductase (NADPH)	Blvrb	3	0.325657	0.567947	22.7446	24.4907	24.1388	22.2704	23.3909	21.8052	22.1801			90285000	3	3	3	27.2	27.2	27.2	22.197	14	7360900	33171000	19433000	6567500	13224000	3659400	4979300		2	2	3	2	2	0	2		2	3	2	3	3	2	2
Q68FH0	Plakophilin-4	Pkp4	36	0.182012	0.567627	27.6914	27.996	27.2301	27.904	26.931	24.0537	27.6688			2254000000	36	36	36	39.6	39.6	39.6	131.55	124	229440000	236650000	174630000	252660000	139620000	17879000	218460000		21	14	14	17	10	0	14		29	22	23	27	22	5	28
A2ARV4	Low-density lipoprotein receptor-related protein 2	Lrp2	71	0.245097	0.566737	28.7325	30.6207	29.8808	28.6155	29.4742	27.1209	28.1444			6612900000	71	71	71	16.6	16.6	16.6	519.2	308	424880000	1578200000	1055800000	407760000	751610000	77521000	251700000		29	54	54	31	43	11	26		51	59	61	56	55	27	46
Q9EQ20	Methylmalonate-semialdehyde dehydrogenase [acylating], mitochondrial	Aldh6a1	25	0.371679	0.565678	29.0085	31.0449	30.2997	29.012	29.8639	28.3933	28.7035			7572500000	25	25	25	46.9	46.9	46.9	57.915	177	596140000	2416000000	1217400000	443700000	1099400000	363600000	447790000		18	35	28	15	32	13	16		19	22	22	18	23	19	18
P56135	ATP synthase subunit f, mitochondrial	Atp5j2	5	0.244235	0.562609	27.671	29.204	28.1787	27.639	28.2238	25.5915	26.9952			2674600000	5	5	5	46.6	46.6	46.6	10.344	27	200690000	635760000	261210000	201070000	267980000	46832000	114230000		2	4	4	3	5	1	3		4	4	4	4	5	3	4
P54822	Adenylosuccinate lyase	Adsl	2	0.447453	0.562419	21.0891	21.8445	21.9727	21.1892	21.4147	20.0772	20.1457			22410000	2	2	2	4.5	4.5	4.5	54.866	4	2001400	4193000	3692700	2145200	2818500	818830	872280		1	1	1	1	0	0	0		1	2	1	1	1	1	1
Q76MZ3	Serine/threonine-protein phosphatase 2A 65 kDa regulatory subunit A alpha isoform	Ppp2r1a	5	0.333033	0.560792	22.9413	24.8692	24.0198	22.5838	22.9811	22.3139	22.4167			104150000	5	5	5	10.2	10.2	10.2	65.322	6	12232000	20670000	20461000	7632900	6827400	6022800	6830900		1	2	2	0	0	0	0		3	3	5	3	2	3	2
P13020	Gelsolin	Gsn	6	0.23839	0.558239	23.2119	25.2757	24.5215	23.2106	23.8647	21.9108	22.6446			159600000	6	6	6	11	11	11	85.941	13	4481700	40806000	29333000	11693000	17576000	3048800	3836000		1	3	3	1	1	0	0		2	5	5	5	4	2	2
Q61879	Myosin-10	Myh10	7	0.214688	0.556681	22.1473	24.4286	23.3852	22.1342	22.7862	20.9968	21.2736			84102000	15	7	7	9.3	5.4	5.4	228.99	21	6372700	22996000	11064000	5351700	6614000	686180	2122800		2	5	2	3	3	0	1		4	4	4	4	5	1	2
Q60866	Phosphotriesterase-related protein	Pter	6	0.270728	0.551625	24.7387	26.3561	25.7523	24.5477	25.3584	23.4319	23.8222			364120000	6	6	6	22.9	22.9	22.9	39.218	32	21934000	94962000	51484000	20446000	34434000	5741400	8080700		4	6	5	3	4	1	2		4	6	6	5	4	2	3
Q99L47	Hsc70-interacting protein	St13	4	0.266602	0.551149	22.2353	24.5862	23.9938	22.3385	23.2876	21.3855	22.1259			88306000	4	4	4	13.5	13.5	13.5	41.655	8	5050900	22347000	19202000	8132300	7627500	1946600	5713600		0	3	3	0	1	0	0		2	4	4	2	2	1	2
Q61768;P28738;P33175	Kinesin-1 heavy chain;Kinesin heavy chain isoform 5C;Kinesin heavy chain isoform 5A	Kif5b;Kif5c;Kif5a	4	0.229861	0.550678	20.4282	23.0644	22.1937	NaN	20.8709	NaN	20.7619			24216000	4	4	4	5.6	5.6	5.6	109.55	7	748140	9945600	3148800	0	2124300	0	1705100		0	4	1	0	0	0	1		1	4	2	0	2	0	2
P19258	Protein Mpv17	Mpv17	2	0.246243	0.545985	21.8373	22.8988	22.418	22.2766	21.4924	20.4244	20.9752			50125000	2	2	2	19.3	19.3	19.3	19.686	6	3112200	8364600	5685600	4040000	4003900	611020	2121300		1	1	1	1	0	0	0		2	2	2	2	2	1	2
P48771	Cytochrome c oxidase subunit 7A2, mitochondrial	Cox7a2	2	0.169651	0.54331	25.522	28.4831	26.4998	25.2386	26.6742	23.6387	25.0139			1029700000	2	2	2	27.7	27.7	27.7	9.2908	17	62305000	485550000	62390000	82246000	134340000	17788000	41329000		2	6	2	0	3	0	2		2	2	1	2	2	2	2
Q8VE97	Serine/arginine-rich splicing factor 4	Srsf4	3	0.437973	0.542411	NaN	23.3192	23.5551	22.6281	22.8236	22.3717	21.6599			58554000	3	3	1	7	7	2.7	55.979	11	0	5972800	22068000	1730300	15975000	7146500	2872100		1	1	2	1	2	2	1		1	1	3	2	3	3	2
P97352	Protein S100-A13	S100a13	2	0.231841	0.540346	21.1691	24.1473	23.6454	22.4079	22.9957	NaN	21.133			57478000	2	2	2	23.5	23.5	23.5	11.158	4	3760600	21735000	14529000	3067900	8273000	0	990980		0	1	1	0	2	0	0		2	2	2	1	2	0	1
Q921H8	3-ketoacyl-CoA thiolase A, peroxisomal	Acaa1a	13	0.298094	0.539478	26.5895	28.273	27.8232	26.5489	27.1557	25.5628	26.0245			1368300000	13	13	4	45.8	45.8	16.7	43.953	101	109710000	306590000	241050000	83329000	159780000	40778000	44191000		13	18	14	12	14	5	8		12	12	13	12	13	9	10
O35286	Pre-mRNA-splicing factor ATP-dependent RNA helicase DHX15	Dhx15	3	0.122592	0.538904	NaN	23.3899	22.4388	NaN	NaN	NaN	20.9509			36049000	3	3	3	4.4	4.4	4.4	91.006	3	0	6149300	7480500	0	1989700	748640	1368600		0	1	0	0	0	0	1		0	2	2	0	1	1	1
O35206	Collagen alpha-1(XV) chain;Restin	Col15a1	4	0.189472	0.538275	20.6609	24.374	22.6377	NaN	22.2971	NaN	21.692			42865000	4	4	4	3.6	3.6	3.6	140.47	6	895880	26833000	6625300	0	3938100	0	1459600		0	4	1	0	1	0	0		1	4	3	0	1	0	1
Q7TNG8	Probable D-lactate dehydrogenase, mitochondrial	Ldhd	9	0.224994	0.535276	25.8291	27.3875	27.4535	25.6218	26.7551	24.7414	24.639			909330000	9	9	9	23.6	23.6	23.6	51.847	45	55565000	160270000	195890000	48006000	105610000	23287000	23267000		5	7	9	4	7	3	3		6	7	9	6	9	4	6
Q99KN9	Clathrin interactor 1	Clint1	3	0	0.5336	NaN	23.4363	NaN	NaN	NaN	NaN	NaN			33055000	3	3	3	7	7	7	68.512	2	2202300	12446000	7334300	1854700	0	0	2471000		0	1	0	0	0	0	0		1	3	2	1	0	0	1
Q8BH86	UPF0317 protein C14orf159 homolog, mitochondrial		9	0.262294	0.52967	23.9982	25.9075	25.1117	23.7504	24.8761	22.9664	23.143			231470000	9	9	9	17.5	17.5	17.5	66.365	28	14955000	72803000	33738000	11669000	26349000	4920500	5732600		3	4	5	2	4	2	1		5	8	6	4	5	3	3
P41216	Long-chain-fatty-acid--CoA ligase 1	Acsl1	25	0.217717	0.527514	27.7727	29.1136	28.1956	27.9363	27.9676	25.7492	27.0611			3013200000	25	25	22	36.2	36.2	33.8	77.951	134	198090000	538530000	303520000	231550000	268650000	39779000	131470000		17	27	19	15	16	5	9		21	24	24	21	24	14	20
Q62425	Cytochrome c oxidase subunit NDUFA4	Ndufa4	9	0.189109	0.527277	27.9514	30.0765	28.9403	27.6546	28.5787	25.9865	27.466			4299700000	9	9	9	59.8	59.8	59.8	9.3267	30	269680000	1345500000	580220000	230350000	406110000	63492000	184180000		2	8	6	2	4	0	2		5	8	8	7	6	4	5
P16546	Spectrin alpha chain, non-erythrocytic 1	Sptan1	98	0.283329	0.525711	28.7757	30.6967	30.0654	28.6906	29.3801	27.7747	28.46			6634000000	98	98	98	46.2	46.2	46.2	284.59	402	448110000	1742600000	1135100000	489140000	733360000	156140000	354750000		36	85	72	38	49	18	37		67	87	83	64	77	43	67
Q8BFP9	[Pyruvate dehydrogenase (acetyl-transferring)] kinase isozyme 1, mitochondrial	Pdk1	3	0.257158	0.525442	20.3174	22.7015	20.8525	20.5825	19.8643	20.2561	19.7549			20519000	4	3	3	10.6	8.5	8.5	48.994	3	1201200	4722400	2485500	889810	598190	1262200	1813700		0	2	0	0	0	0	0		2	2	2	1	1	2	3
A2AKK5	Acyl-coenzyme A amino acid N-acyltransferase 1	Acnat1	11	0.252965	0.52494	27.2297	27.506	27.8911	27.3545	27.3393	25.6717	25.6858			1655900000	11	11	5	28.8	28.8	15.1	46.07	45	139170000	182450000	237680000	218050000	174130000	32300000	64256000		6	7	6	6	6	2	3		7	8	9	9	9	4	7
Q9QYR9	Acyl-coenzyme A thioesterase 2, mitochondrial	Acot2	8	0.232007	0.524537	25.34	27.1581	26.2004	25.6806	25.6103	24.0653	24.7598			661470000	8	8	2	19.9	19.9	6.4	49.656	24	44821000	141860000	76100000	50268000	63899000	15506000	24928000		2	5	4	2	4	0	0		5	7	6	6	6	4	5
P62880;P29387	Guanine nucleotide-binding protein G(I)/G(S)/G(T) subunit beta-2;Guanine nucleotide-binding protein subunit beta-4	Gnb2;Gnb4	6	0.220387	0.52427	25.0175	27.515	25.9402	25.0572	25.6894	23.88	24.5454			586410000	6	6	2	15.3	15.3	4.1	37.331	21	23778000	202080000	63211000	41293000	51098000	4951000	15917000		3	4	3	2	4	0	2		3	4	5	6	6	2	3
Q04750	DNA topoisomerase 1	Top1	2	0.126796	0.524196	NaN	23.4283	20.7815	NaN	NaN	21.0765	NaN			19750000	2	2	2	2.9	2.9	2.9	90.875	3	0	11870000	916710	0	0	1379700	0		0	2	1	0	0	0	0		0	2	2	0	0	1	0
Q9JIL4	Na(+)/H(+) exchange regulatory cofactor NHE-RF3	Pdzk1	27	0.234014	0.521867	27.0462	29.3341	28.6449	26.87	28.0014	26.03	26.7365			2392400000	27	27	27	60.5	60.5	60.5	56.498	112	114700000	821000000	401870000	102900000	241990000	46657000	93321000		11	23	18	14	15	4	10		15	23	21	17	18	11	12
Q61735	Leukocyte surface antigen CD47	Cd47	2	0.250695	0.521775	20.8381	23.018	NaN	20.8808	20.9872	20.0125	20.8352			22817000	2	2	2	8.9	8.9	8.9	33.097	8	2062300	7938100	0	2143600	2310400	142540	2142800		1	3	1	1	1	0	0		2	2	1	2	2	1	2
Q6GQT9	Nodal modulator 1	Nomo1	10	0.144944	0.520163	22.9596	24.8561	23.6014	23.0869	22.5668	20.5663	22.5686			184810000	10	10	10	11	11	11	133.42	16	7341600	20819000	11379000	9610000	8470900	962840	9540400		0	3	1	1	0	0	0		5	6	5	6	3	1	7
O88735	Ensconsin	Map7	2	0.37117	0.519253	NaN	21.1483	20.9635	19.8179	20.3563	NaN	19.8917			14422000	2	2	2	2.9	2.9	2.9	82.021	4	0	2272200	1999100	977800	1312200	0	1046800		0	1	1	0	1	0	0		0	1	1	1	1	0	1
P51863	V-type proton ATPase subunit d 1	Atp6v0d1	5	0.227078	0.518213	24.3744	25.8138	24.6624	24.2642	24.7574	22.4518	23.4641			259750000	5	5	5	20.2	20.2	20.2	40.301	11	13439000	35880000	31812000	26987000	28398000	1427400	18285000		1	1	1	2	1	0	0		3	3	4	4	3	1	4
Q99LX0	Protein deglycase DJ-1	Park7	4	0.309115	0.517154	24.2882	26.5787	25.7018	24.323	25.1015	24.1628	23.8445			321180000	4	4	4	30.2	30.2	30.2	20.021	23	18134000	121350000	54616000	20301000	31904000	10390000	10343000		2	5	5	2	2	2	2		4	4	4	4	4	3	3
Q91WD5	NADH dehydrogenase [ubiquinone] iron-sulfur protein 2, mitochondrial	Ndufs2	17	0.326679	0.516834	25.8889	27.7915	26.5995	25.6815	26.3726	25.1011	25.2953			785290000	17	17	17	41.5	41.5	41.5	52.625	79	45685000	287250000	139750000	52919000	88295000	20113000	19585000		3	23	18	8	12	6	3		12	17	15	12	14	8	8
Q8BXK9	Chloride intracellular channel protein 5	Clic5	3	0.265294	0.516318	23.1449	25.3664	24.4623	23.7161	23.6477	22.4047	23.1546			162270000	3	3	3	17.5	17.5	17.5	28.287	9	9544100	38519000	21260000	9686100	14325000	2203900	5860000		1	2	1	1	1	0	1		2	3	2	2	2	1	1
Q62261	Spectrin beta chain, non-erythrocytic 1	Sptbn1	96	0.288004	0.51163	29.2526	30.9662	30.2616	29.4825	29.8159	28.1436	28.8946			8761100000	96	96	95	49	49	48.6	274.22	487	617140000	1947700000	1260200000	866420000	885540000	378430000	614100000		49	97	82	54	60	21	45		68	84	75	74	74	45	63
Q9D8N0	Elongation factor 1-gamma	Eef1g	7	0.257318	0.51095	24.7152	26.2584	25.087	25.1054	25.0118	23.3065	24.0616			353540000	7	7	7	16.9	16.9	16.9	50.06	34	29312000	79105000	38822000	36331000	29334000	7105400	19610000		5	5	5	4	5	1	3		6	6	6	6	5	4	6
Q02053	Ubiquitin-like modifier-activating enzyme 1	Uba1	10	0.186454	0.509323	23.267	25.3984	24.7537	23.2996	23.8937	21.9175	22.6991			194850000	10	10	10	13.7	13.7	13.7	117.81	26	8612700	49535000	17232000	7722000	8681900	687930	4904000		0	8	6	1	2	0	0		5	8	6	5	4	1	4
Q9CQN1	Heat shock protein 75 kDa, mitochondrial	Trap1	17	0.276153	0.508382	25.9612	27.8096	26.6334	25.9357	26.4687	24.9324	25.2465			845450000	17	17	17	30.6	30.6	30.6	80.208	59	62283000	261320000	104510000	53145000	79520000	23695000	41590000		6	14	7	5	9	2	5		9	13	12	11	12	7	10
P00405	Cytochrome c oxidase subunit 2	Mtco2	8	0.21608	0.505623	29.4966	30.9332	30.094	30.1123	29.9235	27.5804	29.2427			11271000000	8	8	8	35.2	35.2	35.2	25.976	88	821520000	1994800000	1042800000	966190000	960730000	220540000	514530000		12	9	12	12	12	4	9		7	7	7	6	8	7	7
Q99KP3	Lambda-crystallin homolog	Cryl1	11	0.193568	0.503191	25.7984	27.63	26.5926	25.7355	26.0673	23.9713	25.326			901050000	11	11	11	42	42	42	35.208	32	57649000	153790000	99182000	60419000	68377000	7526400	49591000		3	6	6	3	3	1	2		7	8	9	7	9	4	7
Q8QZS1	3-hydroxyisobutyryl-CoA hydrolase, mitochondrial	Hibch	8	0.220078	0.500063	23.9941	25.6335	24.5842	24.1179	24.608	22.4778	23.0669			228180000	8	8	8	21	21	21	43.037	25	10007000	53189000	23497000	11769000	20699000	3916800	5294000		3	7	3	3	3	0	1		3	7	4	3	6	3	2
O35855	Branched-chain-amino-acid aminotransferase, mitochondrial	Bcat2	6	0.241479	0.499843	25.3775	26.907	25.9489	25.1574	25.9697	23.917	24.3608			523030000	6	6	6	16	16	16	44.127	37	46437000	133810000	65180000	37853000	57179000	11921000	19570000		4	8	5	3	7	2	3		6	6	5	5	6	3	5
P19157;P46425	Glutathione S-transferase P 1;Glutathione S-transferase P 2	Gstp1;Gstp2	4	0.167297	0.497859	23.3825	25.3545	24.6999	22.7811	23.9412	NaN	21.5312			145910000	4	4	4	31	31	31	23.609	16	10737000	45752000	25507000	3594700	13895000	0	1511500		2	3	3	1	2	1	1		2	3	2	1	2	1	1
P03930	ATP synthase protein 8	Mtatp8	2	0.183337	0.496127	26.3091	28.1673	26.8555	26.1944	26.8037	24.286	25.6481			1241700000	2	2	2	34.3	34.3	34.3	7.7662	12	76916000	333270000	107620000	70152000	109910000	19195000	49342000		2	2	2	2	1	0	1		2	2	2	2	1	1	1
Q9DB29	Isoamyl acetate-hydrolyzing esterase 1 homolog	Iah1	4	0.465114	0.495572	23.459	24.602	24.2708	23.0841	23.3213	22.9355	22.8781			112980000	4	4	4	19.3	19.3	19.3	27.974	9	8826000	44370000	25612000	11055000	6045300	862590	796580		2	3	3	0	0	0	0		3	4	3	2	2	1	1
Q9CXW4	60S ribosomal protein L11	Rpl11	4	0.237604	0.495521	24.5947	26.645	25.2191	24.5527	24.9959	23.2183	24.3079			358490000	4	4	4	23.6	23.6	23.6	20.252	16	27026000	86817000	40348000	26726000	35243000	11522000	23424000		2	3	2	2	2	0	3		4	3	4	4	4	3	4
Q9WV02	RNA-binding motif protein, X chromosome;RNA-binding motif protein, X chromosome, N-terminally processed	Rbmx	8	0.216097	0.495062	24.4539	26.6761	25.6419	24.1161	24.8334	23.0326	24.5714			357120000	8	8	1	22	22	2	42.3	28	13621000	87567000	59826000	23190000	28389000	4545200	28562000		2	4	4	3	3	1	4		3	4	5	6	4	2	6
Q9Z2V4	Phosphoenolpyruvate carboxykinase, cytosolic [GTP]	Pck1	14	0.265604	0.494164	26.5717	28.3635	27.4415	26.6598	27.0479	25.3138	26.3292			1344800000	14	14	14	28.5	28.5	28.5	69.354	62	111990000	308410000	201110000	95772000	167310000	28372000	87059000		7	12	9	5	8	5	5		11	12	12	10	12	7	12
Q62093	Serine/arginine-rich splicing factor 2	Srsf2	4	0.388797	0.493667	23.7259	25.4843	25.3612	24.0674	24.6631	23.6677	23.5284			202790000	4	4	4	21.7	21.7	21.7	25.476	26	12287000	50068000	46809000	15644000	27572000	11515000	10219000		2	6	6	2	3	2	3		3	4	4	3	4	3	4
O70325	Phospholipid hydroperoxide glutathione peroxidase, mitochondrial	Gpx4	3	0.242014	0.492438	23.0317	24.8048	23.6351	22.9119	23.4578	21.7556	22.2774			110760000	3	3	3	18.3	18.3	18.3	22.228	15	7853700	31074000	14038000	8027100	10475000	2662200	4428400		1	4	4	1	1	0	1		3	3	3	3	3	2	2
Q9CXY6	Interleukin enhancer-binding factor 2	Ilf2	3	0.107851	0.489477	19.8644	23.7051	20.4027	20.4015	NaN	NaN	19.0163			22722000	3	3	3	15.6	15.6	15.6	43.062	6	349180	15853000	611100	2214100	0	0	144570		0	5	0	0	0	0	0		1	3	1	1	0	0	1
Q91YQ5	Dolichyl-diphosphooligosaccharide--protein glycosyltransferase subunit 1	Rpn1	17	0.199614	0.489378	26.0075	27.4988	26.4903	26.0281	26.3987	23.8873	25.5496			889860000	17	17	17	34.5	34.5	34.5	68.527	55	83515000	216540000	92770000	53550000	78689000	22447000	60131000		6	12	7	5	6	0	7		13	15	14	9	11	6	11
CON__P04264			40	0.562469	0.488384	31.6915	32.0083	32.3084	31.0081	31.7831	30.7045	30.8091		+	26522000000	40	40	23	50.9	50.9	37.1	66.017	400	3596400000	4599900000	5443300000	2150400000	3806600000	1626600000	1819800000		57	50	63	45	55	40	42		37	36	37	35	38	33	34
Q8VCN5	Cystathionine gamma-lyase	Cth	5	0.21657	0.487643	23.6991	25.326	24.5656	23.7511	24.3095	22.2005	22.9739			191420000	5	5	5	16.6	16.6	16.6	43.567	20	14612000	45689000	26111000	13275000	23940000	2694200	5414300		2	4	3	3	2	1	2		5	5	5	5	5	2	4
Q9R069	Basal cell adhesion molecule	Bcam	7	0.210771	0.48517	23.3965	24.9306	24.3994	24.0355	24.2847	22.6011	22.0786			174350000	7	7	7	17.4	17.4	17.4	67.669	17	7463400	35097000	24736000	13356000	14621000	4300300	2993500		1	4	3	1	1	1	1		1	5	4	2	2	1	1
Q99KB8	Hydroxyacylglutathione hydrolase, mitochondrial	Hagh	3	0.156655	0.484956	23.4081	25.5014	25.639	23.4831	24.8517	21.8337	NaN			211500000	3	3	3	11.7	11.7	11.7	34.084	19	5552000	58140000	63542000	4170700	26143000	2951100	0		1	3	4	2	3	1	1		2	3	3	2	2	1	1
O88569	Heterogeneous nuclear ribonucleoproteins A2/B1	Hnrnpa2b1	14	0.273413	0.481363	27.1538	29.0733	28.1775	26.9721	27.4394	26.0566	27.2613			1999500000	14	14	14	47.9	47.9	47.9	37.402	78	203060000	540390000	373150000	212970000	184800000	82242000	202050000		9	19	9	7	10	4	11		10	13	10	10	11	9	11
Q9WUZ9	Ectonucleoside triphosphate diphosphohydrolase 5	Entpd5	6	0.159408	0.480251	23.3885	25.0542	24.1005	23.0982	23.8523	21.0982	22.5993			172060000	6	6	6	19.4	19.4	19.4	47.101	22	12239000	38060000	21268000	8317500	12888000	571290	3921600		3	4	3	2	2	0	2		5	5	6	4	4	1	3
Q60668	Heterogeneous nuclear ribonucleoprotein D0	Hnrnpd	3	0.248083	0.480239	23.5497	25.9327	24.7688	23.7391	24.1197	22.8986	23.5066			205810000	3	3	3	11.3	11.3	11.3	38.354	10	15194000	56861000	20981000	16598000	21914000	8965800	14205000		1	2	1	1	1	0	2		2	2	2	3	2	2	2
P70691	UDP-glucuronosyltransferase 1-2	Ugt1a2	11	0.171031	0.478843	27.7913	29.0478	28.1298	28.1566	28.1464	25.3881	27.2294			3349500000	11	11	7	22.9	22.9	15.2	60.285	59	143350000	350000000	304450000	339610000	320000000	40732000	148030000		6	8	6	10	8	3	4		9	9	10	11	10	5	10
O35295	Transcriptional activator protein Pur-beta	Purb	3	0.341925	0.477961	21.5902	23.5353	22.599	21.6413	22.1659	NaN	22.1032			36769000	3	3	3	25	25	25	33.901	11	1913200	21424000	4990100	1982100	2851400	0	2730200		1	3	2	1	1	0	1		1	3	2	1	1	0	1
Q9D0S9	Histidine triad nucleotide-binding protein 2, mitochondrial	Hint2	5	0.265933	0.477858	25.6321	27.5833	27.0872	25.5683	26.4256	24.8828	25.3803			772100000	5	5	5	39.3	39.3	39.3	17.32	21	54007000	211520000	157090000	42068000	100000000	24904000	50389000		2	5	3	3	3	0	3		5	5	5	4	5	4	5
Q8BH04	Phosphoenolpyruvate carboxykinase [GTP], mitochondrial	Pck2	4	0.258493	0.477236	20.4348	23.126	21.3079	20.6355	21.7965	20.0621	20.2125			23765000	4	4	4	9.5	9.5	9.5	70.527	7	1785200	8223200	2613600	805450	2126700	1277500	212500		0	3	2	0	1	0	0		3	3	2	2	1	2	1
Q6A0A9	Constitutive coactivator of PPAR-gamma-like protein 1	FAM120A	9	0.14831	0.476525	22.5514	24.8108	24.2064	23.1247	23.4252	20.4434	23.0364			147220000	9	9	9	11.3	11.3	11.3	121.64	19	7413300	23371000	13003000	7787600	15255000	584400	13243000		1	1	0	1	4	0	3		5	4	4	4	6	1	7
Q9Z0S1	3(2),5-bisphosphate nucleotidase 1	Bpnt1	10	0.18269	0.473134	25.9543	27.7007	26.6806	26.0316	26.4889	24.1348	25.3512			994260000	10	10	10	39.3	39.3	39.3	33.196	55	70635000	171110000	103470000	79458000	73027000	8920600	33549000		7	8	8	5	7	2	6		9	9	9	9	7	5	8
P50516	V-type proton ATPase catalytic subunit A	Atp6v1a	21	0.287915	0.469721	26.7329	28.6786	27.8404	26.5363	27.4615	25.9791	26.4697			1505600000	21	21	21	44.6	44.6	44.6	68.325	105	104370000	606410000	195650000	84317000	199640000	39318000	74288000		13	25	19	9	18	3	5		16	20	16	15	16	13	14
CON__P13645			29	0.482875	0.467768	31.3975	31.6775	31.8629	30.7195	31.877	30.6101	30.1927		+	21199000000	29	29	21	42.7	42.7	35.1	59.51	274	2923600000	4455900000	4086200000	1645100000	3855000000	1331700000	1163100000		44	34	35	30	39	33	27		28	26	28	25	28	25	25
P80316	T-complex protein 1 subunit epsilon	Cct5	4	0.236805	0.467117	23.7542	25.7785	24.4981	23.1019	24.1339	22.8892	22.9935			178770000	4	4	4	9.4	9.4	9.4	59.623	14	8823400	55171000	27027000	7770500	20248000	9119100	9258600		1	4	2	1	2	1	1		2	4	4	3	3	3	3
Q9QXS1	Plectin	Plec	21	0.163425	0.463251	23.5524	24.3965	25.0925	23.5504	23.6973	21.1168	23.7781			186990000	21	21	21	5.8	5.8	5.8	534.18	28	9265500	27430000	23126000	14506000	19789000	2378100	19692000		1	2	7	2	1	0	0		5	7	10	9	8	3	9
Q99KI0	Aconitate hydratase, mitochondrial	Aco2	35	0.202051	0.462998	30.2745	31.9692	30.8128	30.1312	30.5763	28.8637	29.3973			17466000000	35	35	35	41.8	41.8	41.8	85.462	241	1265300000	4532400000	1932100000	1146600000	1666400000	429490000	671610000		24	47	33	26	34	14	23		31	34	33	30	31	24	31
P57776	Elongation factor 1-delta	Eef1d	6	0	0.45929	23.2936	26.3917	25.3317	23.2775	24.1143	NaN	NaN			174100000	6	6	6	29.5	29.5	29.5	31.293	12	6062100	92220000	46485000	3749200	20363000	0	0		1	5	3	0	1	0	0		3	6	5	2	5	0	0
P21107	Tropomyosin alpha-3 chain	Tpm3	7	0.164662	0.458077	24.0026	26.9369	26.2625	23.8097	25.1292	NaN	23.6239			342090000	14	7	7	32.3	15.8	15.8	32.994	20	13855000	144470000	90661000	13360000	44699000	0	4663500		0	6	7	1	4	0	0		5	6	7	4	6	0	2
Q9DAS9	Guanine nucleotide-binding protein G(I)/G(S)/G(O) subunit gamma-12	Gng12	2	0.290219	0.456732	25.4782	26.395	26.1975	25.7393	26.0489	24.2833	24.6741			516630000	2	2	2	25	25	25	7.9972	7	50908000	117410000	86334000	71549000	75551000	22052000	15644000		1	2	1	0	1	0	1		2	2	2	2	2	2	1
P56399	Ubiquitin carboxyl-terminal hydrolase 5	Usp5	3	0.167005	0.456028	21.8496	24.3088	22.4486	21.4427	22.0737	20.7456	20.9718			64039000	3	3	3	5.4	5.4	5.4	95.832	6	4675100	19571000	8420600	3209600	3359800	1685100	2077000		0	2	0	0	1	0	0		1	3	2	1	1	1	1
Q64727	Vinculin	Vcl	37	0.196314	0.455961	26.5502	28.1148	27.6014	26.5265	27.2179	24.7067	26.3806			1391000000	37	37	37	40.5	40.5	40.5	116.72	124	80906000	304570000	195740000	75620000	143140000	14006000	71207000		12	26	19	9	18	2	10		21	32	27	19	26	10	19
Q9Z2I9	Succinyl-CoA ligase [ADP-forming] subunit beta, mitochondrial	Sucla2	16	0.215141	0.455492	26.9969	29.0068	27.9697	26.7598	27.7219	25.828	26.4972			1914100000	16	16	16	44.7	44.7	44.7	50.113	94	149130000	553010000	266450000	101410000	253890000	44968000	103830000		11	15	10	11	12	8	12		13	14	13	11	14	11	13
P49586	Choline-phosphate cytidylyltransferase A	Pcyt1a	3	0.299092	0.454545	21.785	22.3877	23.3167	NaN	NaN	NaN	21.824			28283000	3	3	3	10.1	10.1	10.1	41.666	3	2766200	6378800	10875000	0	0	0	2919900		0	0	3	0	0	0	0		1	1	3	0	0	0	1
CON__P13647			16	0.520008	0.453812	26.4069	27.1168	26.8274	25.7058	26.5732	25.6323	25.5923		+	703400000	24	16	3	34.2	26.3	5.1	62.378	58	81144000	165170000	164540000	45814000	115950000	34728000	29145000		6	9	13	6	13	3	5		12	13	14	10	13	10	8
O70439	Syntaxin-7	Stx7	8	0.200964	0.452292	24.2316	26.0438	24.8288	24.2565	24.6476	22.5292	24.058			272100000	8	8	8	42.5	42.5	42.5	29.82	24	17174000	47551000	36914000	19239000	28355000	3402300	18182000		2	5	2	3	2	1	2		5	5	5	6	6	2	6
Q8BMC1	V-type proton ATPase subunit G 3	Atp6v1g3	2	0.206366	0.450103	21.4502	23.8935	22.0085	NaN	21.3561	NaN	21.8957			36308000	2	2	2	29.7	29.7	29.7	13.749	6	3230300	19425000	3011000	0	2495300	0	3111900		0	3	1	0	1	0	0		1	2	1	0	1	0	1
P10852	4F2 cell-surface antigen heavy chain	Slc3a2	17	0.216813	0.448065	26.7396	28.7063	27.5295	27.058	27.2837	25.4394	26.6861			1712100000	17	17	17	33.5	33.5	33.5	58.336	77	94739000	499890000	199380000	146710000	142970000	34925000	108120000		8	16	8	9	8	4	8		11	16	15	13	11	7	14
Q9JLB4	Cubilin	Cubn	13	0.186993	0.446687	23.759	25.7972	25.4405	23.3928	24.5042	23.0648	22.9937			238970000	13	13	13	4.7	4.7	4.7	399.09	36	9922900	69089000	59878000	13470000	24313000	5186400	7865100		1	13	9	2	4	1	0		4	12	11	7	8	2	4
P16125	L-lactate dehydrogenase B chain	Ldhb	12	0.196505	0.445979	27.7814	29.7713	28.5611	27.5646	28.2513	26.3559	27.4112			3316000000	12	12	12	36.8	36.8	36.8	36.572	77	226690000	959560000	405130000	174870000	328110000	79458000	161330000		8	12	13	9	10	6	9		10	10	11	10	10	8	10
P16331	Phenylalanine-4-hydroxylase	Pah	15	0.147262	0.441041	24.912	26.9474	25.9708	24.9949	25.7885	22.6429	24.988			567340000	15	15	15	36.4	36.4	36.4	51.899	39	40329000	166890000	52438000	22553000	41065000	6966700	30471000		3	9	6	2	6	1	4		8	15	11	9	8	4	8
Q9D6Y7	Mitochondrial peptide methionine sulfoxide reductase	Msra	9	0.200721	0.43482	25.4945	27.0219	26.4776	25.4608	26.0776	24.0045	25.0388			647970000	9	9	9	50.6	50.6	50.6	25.988	45	33711000	148750000	82695000	40051000	76694000	10150000	29249000		4	9	9	5	5	0	4		6	9	8	8	9	5	7
Q9DBL1	Short/branched chain specific acyl-CoA dehydrogenase, mitochondrial	Acadsb	6	0.228895	0.434538	24.3805	26.3887	25.4985	24.2955	25.2343	23.6105	23.8962			316720000	6	6	6	18.1	18.1	18.1	47.874	23	26217000	72930000	44021000	13345000	40661000	13910000	11705000		3	4	2	2	4	1	2		4	4	4	2	4	3	3
P11679	Keratin, type II cytoskeletal 8	Krt8	5	0	0.434315	NaN	25.1998	23.357	21.0904	22.7814	NaN	NaN			58724000	14	5	3	21.6	11.4	6.7	54.565	4	0	24363000	16305000	387840	17669000	0	0		0	4	0	0	0	0	0		0	5	2	1	3	0	0
P62264	40S ribosomal protein S14	Rps14	2	0.290964	0.430853	20.626	NaN	22.1992	20.6986	21.3258	20.2696	20.6358			13657000	2	2	2	15.2	15.2	15.2	16.273	2	1550600	0	3782200	1714900	4091300	946050	1571900		0	1	1	0	0	0	0		1	1	1	1	1	1	1
P62996	Transformer-2 protein homolog beta	Tra2b	3	0.343933	0.430215	22.2553	24.3468	23.7222	22.7299	23.1732	22.6952	22.1801			78359000	3	3	3	8.7	8.7	8.7	33.665	11	5342800	21401000	13710000	6377300	9794900	7460400	4713000		1	2	2	2	1	1	1		3	3	3	2	3	3	2
O55126	Protein NipSnap homolog 2	Gbas	5	0.314351	0.429056	23.7675	25.7045	24.4681	23.7601	23.9582	NaN	23.6536			157640000	5	5	5	17.4	17.4	17.4	32.932	14	16785000	87173000	16948000	5488600	15263000	0	3090900		1	5	4	0	2	1	0		3	4	3	1	3	1	1
Q9JHS4	ATP-dependent Clp protease ATP-binding subunit clpX-like, mitochondrial	Clpx	2	0.301717	0.428956	19.9977	22.4161	20.7111	19.9421	20.6342	19.9944	20.1743			14756000	2	2	2	4.1	4.1	4.1	69.228	2	803070	5560900	2159400	743480	1940900	799410	1025900		0	2	0	0	0	0	0		1	2	1	1	1	1	1
Q99KJ8	Dynactin subunit 2	Dctn2	6	0.150707	0.428927	21.444	24.5168	23.7161	21.1548	22.297	NaN	21.365			60295000	6	6	6	21.6	21.6	21.6	44.116	12	2239100	28020000	15792000	979230	5272200	0	2060100		1	5	3	0	2	0	0		3	6	6	1	4	0	3
Q9R0H0	Peroxisomal acyl-coenzyme A oxidase 1	Acox1	24	0.189308	0.428738	32.5793	33.7434	33.4702	32.9168	32.5215	31.5711	31.6867			117890000000	24	24	24	46.3	46.3	46.3	74.648	168	11229000000	18388000000	16726000000	15538000000	13142000000	9734800000	14563000000		18	21	27	25	21	12	14		22	21	24	20	24	18	20
P62827;Q61820	GTP-binding nuclear protein Ran;GTP-binding nuclear protein Ran, testis-specific isoform	Ran;Rasl2-9	5	0.186821	0.427588	23.2855	24.9866	23.8898	23.2808	23.6593	21.6985	22.8607			141380000	5	5	5	23.6	23.6	23.6	24.423	14	6134800	36464000	9326000	6114600	7949300	2042100	4570000		1	3	3	1	2	0	1		1	3	3	1	2	1	1
Q9D0E1	Heterogeneous nuclear ribonucleoprotein M	Hnrnpm	10	0.349005	0.42747	23.8119	25.5175	24.2952	23.7079	23.9731	23.4031	23.4502			165200000	10	10	10	16.2	16.2	16.2	77.648	24	15167000	61036000	21690000	10964000	20425000	5541300	12045000		3	6	2	2	2	1	4		4	7	5	4	5	2	5
P16332	Methylmalonyl-CoA mutase, mitochondrial	Mut	15	0.330332	0.426408	25.7105	27.3045	26.6992	25.6149	26.2889	25.1196	25.4757			658140000	15	15	15	26.5	26.5	26.5	82.843	50	64242000	175920000	114550000	39549000	95122000	34021000	34254000		6	10	8	6	9	1	4		12	13	13	10	12	11	10
Q9DBG3	AP-2 complex subunit beta	Ap2b1	16	0.174611	0.423995	25.1623	26.7799	25.5644	25.4141	25.4456	23.3979	24.793			534690000	16	16	8	20.3	20.3	10.7	104.58	40	46687000	92920000	51604000	40545000	47244000	8070400	36371000		4	6	6	3	4	0	4		10	8	9	6	8	3	8
P13634	Carbonic anhydrase 1	Ca1	5	0.256073	0.423199	22.9581	24.1443	24.2748	23.1478	23.0818	NaN	22.166			91643000	5	5	5	25.3	25.3	25.3	28.33	10	11243000	11502000	25076000	5433600	16780000	0	499680		1	2	2	1	1	0	0		3	2	4	2	3	0	1
Q9CQ54	NADH dehydrogenase [ubiquinone] 1 subunit C2	Ndufc2	4	0.155529	0.422701	23.3148	25.6818	23.9808	24.4092	23.9667	21.5507	24.1704			208920000	4	4	4	28.3	28.3	28.3	14.164	13	9937100	43497000	22698000	15772000	11158000	1266300	13525000		0	4	1	2	1	0	1		3	3	3	3	3	1	3
Q9Z2H5	Band 4.1-like protein 1	Epb41l1	5	0.222433	0.422091	22.3985	23.9251	23.4087	22.0668	22.257	21.5803	21.9136			70613000	5	5	5	8.2	8.2	8.2	98.314	7	5071800	17664000	7904900	5524900	7171600	3804500	3280200		0	4	1	0	0	0	0		2	5	3	3	3	2	2
Q9D1A2	Cytosolic non-specific dipeptidase	Cndp2	6	0.14627	0.421219	24.0008	25.5522	25.0897	24.2118	23.9373	NaN	22.4312			238330000	6	6	6	17.1	17.1	17.1	52.767	18	14407000	64423000	46595000	10283000	18913000	0	4852600		1	6	6	1	0	0	0		3	5	5	3	4	0	2
P51150	Ras-related protein Rab-7a	Rab7a	12	0.145459	0.419453	25.4614	27.0394	25.7348	25.704	25.9226	23.1491	25.0411			699680000	12	12	12	62.3	62.3	62.3	23.489	44	30251000	147480000	55730000	59357000	34653000	6760600	20302000		4	6	6	6	6	0	4		6	9	9	10	7	3	5
Q9QZD8	Mitochondrial dicarboxylate carrier	Slc25a10	9	0.150947	0.417033	26.9103	28.1274	27.1449	27.2431	26.931	24.7386	26.4266			1821800000	9	9	9	32.1	32.1	32.1	31.715	55	120330000	267180000	135410000	152090000	124330000	22154000	75774000		6	11	7	6	5	3	5		9	9	8	9	9	7	7
Q8BGA8	Acyl-coenzyme A synthetase ACSM5, mitochondrial	Acsm5	10	0.182956	0.41701	24.4483	25.9824	25.2545	24.6907	24.882	23.214	23.7006			336780000	10	10	10	25.1	25.1	25.1	64.328	28	8278900	64309000	47653000	19794000	34773000	4414700	8300200		2	6	4	3	3	1	2		3	8	7	5	6	1	5
Q61598	Rab GDP dissociation inhibitor beta	Gdi2	9	0.133771	0.41299	23.7489	25.4265	24.4981	23.526	24.1395	21.3192	23.5092			228310000	9	9	5	19.3	19.3	12.8	50.537	20	11403000	44590000	23943000	13736000	20485000	2195000	8879900		2	4	2	1	3	0	2		3	8	6	5	6	2	4
P17710	Hexokinase-1	Hk1	29	0.166372	0.407191	27.2566	28.7001	27.5825	27.3888	27.6527	25.4631	26.563			2155000000	29	29	26	28.4	28.4	26.1	108.3	116	181050000	417200000	203450000	173170000	180090000	22398000	74467000		12	20	14	11	14	3	8		23	22	21	20	18	8	15
Q9WU79	Proline dehydrogenase 1, mitochondrial	Prodh	11	0.263382	0.407089	25.925	27.3679	26.4107	25.94	26.0988	25.2019	25.2245			728640000	11	11	11	24.5	24.5	24.5	68.035	65	57976000	173700000	72400000	58580000	84013000	22080000	35269000		8	13	9	6	7	8	6		8	9	8	8	9	6	8
Q9DBX3	Sushi domain-containing protein 2	Susd2	5	0.111746	0.404281	22.0255	25.6343	23.2544	21.9244	22.4687	NaN	NaN			85398000	5	5	5	7.3	7.3	7.3	90.641	6	2346800	50516000	18568000	2039900	4338400	0	0		0	5	1	0	0	0	0		1	5	3	1	1	0	0
P63325	40S ribosomal protein S10	Rps10	3	0.19733	0.403235	22.1785	24.4298	23.4499	21.6783	23.2545	22.0626	22.2755			61624000	3	3	3	14.5	14.5	14.5	18.916	7	5381200	26798000	14631000	3876100	9385500	662520	889970		1	2	2	0	2	0	0		2	2	3	2	3	1	1
Q8K183	Pyridoxal kinase	Pdxk	4	0.155367	0.401927	22.2577	25.4559	24.4847	22.7408	23.3697	NaN	22.4289			117280000	4	4	4	19.9	19.9	19.9	35.015	10	6727300	41347000	27807000	6059700	13534000	0	4829400		0	3	3	1	2	0	0		2	3	4	2	3	0	1
P52825	Carnitine O-palmitoyltransferase 2, mitochondrial	Cpt2	14	0.190544	0.400005	26.2229	27.8657	26.6745	26.2866	26.5502	25.0509	25.5044			1033200000	14	14	14	26.3	26.3	26.3	73.98	71	59105000	235950000	111570000	71680000	69347000	23018000	38576000		8	12	11	9	5	5	7		9	12	11	10	9	7	8
Q8JZU2	Tricarboxylate transport protein, mitochondrial	Slc25a1	6	0.163197	0.398606	26.4421	27.6979	26.3758	26.6661	26.5455	24.5766	25.6882			1139500000	6	6	6	19	19	19	33.931	32	86482000	185040000	101350000	101880000	106590000	21544000	46369000		3	5	4	5	5	2	2		5	5	4	5	5	4	4
Q9QXE0	2-hydroxyacyl-CoA lyase 1	Hacl1	5	0.13588	0.398192	23.1499	26.0002	25.0741	23.0689	24.4794	22.2038	23.0216			224940000	5	5	5	11.4	11.4	11.4	63.66	19	9547200	48483000	49364000	9134600	30964000	6680900	7846800		1	4	3	3	3	0	0		3	4	4	4	4	3	3
D3Z7P3	Glutaminase kidney isoform, mitochondrial	Gls	10	0.219135	0.397166	25.829	27.0602	26.4404	25.8069	26.1593	24.6647	25.0906			694770000	10	10	10	22.6	22.6	22.6	73.963	65	58827000	146590000	91157000	58783000	82992000	12296000	19205000		8	9	13	8	8	3	5		10	10	9	10	9	6	7
Q8K2B3	Succinate dehydrogenase [ubiquinone] flavoprotein subunit, mitochondrial	Sdha	18	0.166209	0.397099	28.2698	29.8661	28.8546	28.0213	28.7322	26.6427	27.5696			4307800000	18	18	18	32.1	32.1	32.1	72.585	119	301470000	810170000	477180000	281630000	477300000	90072000	194660000		15	16	18	13	17	7	10		14	14	14	15	15	12	14
Q3URE1	Acyl-CoA synthetase family member 3, mitochondrial	Acsf3	6	0.215222	0.396955	22.8069	24.4335	23.5613	22.1873	23.2733	21.5621	22.4254			84506000	6	6	6	11.8	11.8	11.8	65.076	16	6762600	11457000	10987000	7220000	13414000	1156800	5890500		2	4	3	1	3	0	0		3	4	3	3	4	2	3
Q62418	Drebrin-like protein	Dbnl	4	0.230429	0.396597	22.3285	22.2427	22.341	21.9402	20.7388	NaN	21.3097			34992000	4	4	4	14.4	14.4	14.4	48.699	10	4460500	5983900	4578400	2376300	1624200	0	1233700		1	3	2	0	0	0	0		2	3	2	1	2	0	1
P28653	Biglycan	Bgn	2	0.111334	0.396301	20.9594	24.6603	23.6342	21.643	22.3678	NaN	NaN			55383000	2	2	2	11.9	11.9	11.9	41.639	4	885070	10427000	5120600	1600300	2128500	0	0		0	1	1	0	1	0	0		1	1	1	1	1	0	0
Q9DCN2	NADH-cytochrome b5 reductase 3;NADH-cytochrome b5 reductase 3 membrane-bound form;NADH-cytochrome b5 reductase 3 soluble form	Cyb5r3	7	0.129174	0.396181	24.2712	25.6737	24.3241	24.5478	24.4893	22.0615	23.4136			319980000	7	7	7	31.6	31.6	31.6	34.127	37	38024000	58020000	42511000	26336000	26402000	9384500	19258000		3	4	6	5	7	0	2		6	5	5	6	5	4	5
Q8VCW8	Acyl-CoA synthetase family member 2, mitochondrial	Acsf2	5	0.141317	0.395934	22.1081	24.8694	23.5345	22.0341	22.2656	21.7078	21.8084			101780000	5	5	5	10.2	10.2	10.2	67.95	10	5986500	30052000	11295000	3733500	4624400	4132300	3030600		0	4	2	0	0	0	0		2	4	2	1	1	2	1
Q91WR5	Aldo-keto reductase family 1 member C21	Akr1c21	11	0.151422	0.39498	26.1763	27.8471	27.236	25.9954	26.8724	24.4836	25.6505			1167800000	11	11	8	41.8	41.8	32.8	36.876	43	77952000	165080000	161540000	104320000	114290000	21608000	46648000		5	9	8	2	5	2	2		8	9	9	8	7	6	6
P31001	Desmin	Des	12	0.0880431	0.394962	21.7684	24.1688	24.7818	21.4359	22.1258	20.4275	21.325			171500000	16	12	12	33.5	27.1	27.1	53.497	22	3904700	51619000	32952000	2564700	7513600	898840	2285400		1	5	4	0	4	0	1		2	9	6	1	5	1	2
P50431	Serine hydroxymethyltransferase, cytosolic	Shmt1	4	0.161053	0.392748	21.3952	23.5254	22.7728	21.7494	21.5771	20.5424	21.4794			53375000	5	4	4	15.5	12.6	12.6	52.6	13	1083800	18178000	2329900	5231700	1017200	2485200	2152500		0	2	2	1	1	0	3		1	4	2	3	1	2	2
P51881	ADP/ATP translocase 2;ADP/ATP translocase 2, N-terminally processed	Slc25a5	7	0.13971	0.392204	30.7325	32.0873	30.828	30.8596	31.0135	28.4309	30.1827			25682000000	16	7	7	39.6	18.1	18.1	32.931	82	1672300000	4806800000	1806500000	1874700000	2051000000	369900000	1289400000		8	11	9	10	8	7	11		7	7	6	6	7	6	6
F6ZDS4	Nucleoprotein TPR	Tpr	3	0.189893	0.390654	21.299	23.0122	23.2842	NaN	22.4321	NaN	21.1969			36592000	3	3	3	1.2	1.2	1.2	273.99	9	2174900	9037200	11543000	0	6233400	0	2005400		1	1	3	1	2	0	0		2	3	3	1	3	0	2
Q8JZN5	Acyl-CoA dehydrogenase family member 9, mitochondrial	Acad9	14	0.176815	0.389933	25.9245	26.9004	26.5752	26.0476	26.2876	24.3522	25.101			794860000	14	14	14	24.3	24.3	24.3	68.721	57	68718000	94479000	99245000	64821000	81256000	15706000	30092000		6	6	10	8	9	2	4		11	9	12	11	11	9	10
Q01730	Ras suppressor protein 1	Rsu1	4	0.129107	0.389912	22.134	24.6702	23.0569	22.4919	22.78	20.1663	22.8606			95157000	4	4	4	16.2	16.2	16.2	31.55	18	3381500	24746000	10691000	3418500	10283000	368530	11139000		2	4	2	2	2	0	2		3	3	3	2	4	1	4
Q6ZQI3	Malectin	Mlec	5	0.15631	0.389572	24.4188	25.851	24.9284	24.9099	24.3342	22.7209	24.3939			343880000	5	5	5	23.4	23.4	23.4	32.342	20	13915000	63938000	18571000	31023000	18604000	4038400	21164000		1	4	3	2	2	1	2		4	5	4	5	4	2	5
Q61767	3 beta-hydroxysteroid dehydrogenase type 4	Hsd3b4	9	0.142403	0.383848	26.8764	27.979	27.2895	27.1218	27.2829	25.0346	25.8406			1754400000	9	9	7	31.1	31.1	24.9	41.766	59	114110000	244610000	143000000	133230000	146570000	32233000	56567000		6	7	7	6	8	4	4		6	7	7	7	6	5	6
Q8QZT1	Acetyl-CoA acetyltransferase, mitochondrial	Acat1	17	0.16936	0.383526	28.663	30.7129	29.7805	28.6062	29.3712	27.7712	28.1354			6813700000	17	17	17	50	50	50	44.816	139	389250000	1765400000	890490000	395310000	648950000	187710000	287930000		14	22	20	15	20	9	11		14	16	15	14	15	14	15
Q9R0P3	S-formylglutathione hydrolase	Esd	5	0.190154	0.383462	25.3573	26.7062	25.9462	25.3055	25.4992	24.07	24.7871			559420000	5	5	5	24.1	24.1	24.1	31.319	29	47787000	130230000	65461000	42680000	58240000	11011000	26833000		5	5	4	3	5	1	2		4	4	4	4	4	3	4
Q61335	B-cell receptor-associated protein 31	Bcap31	5	0.116831	0.383038	24.0622	25.3884	23.218	24.0204	23.5168	21.8626	22.741			248680000	5	5	5	21.6	21.6	21.6	27.956	15	16811000	47258000	15698000	19131000	17601000	1580400	5139400		2	2	1	2	1	0	1		3	4	2	4	4	1	2
Q9JLJ2	4-trimethylaminobutyraldehyde dehydrogenase	Aldh9a1	11	0.18581	0.38119	27.2107	28.6428	27.646	26.9616	27.5699	25.8395	26.4447			1834100000	11	11	11	23.3	23.3	23.3	53.514	78	134940000	424110000	247100000	117870000	171420000	62537000	73829000		9	11	10	10	10	5	8		9	11	11	9	9	9	8
Q8BGR2	Volume-regulated anion channel subunit LRRC8D	Lrrc8d	2	0	0.380579	NaN	NaN	24.2719	NaN	NaN	NaN	23.8913			35817000	2	2	2	4.4	4.4	4.4	98.112	3	0	0	20257000	0	0	0	15560000		0	0	1	0	0	0	1		0	0	1	0	0	0	1
Q8R3Q6	Coiled-coil domain-containing protein 58	Ccdc58	2	0.188676	0.378147	22.0007	23.8286	23.07	21.7472	22.6908	NaN	NaN			42040000	2	2	2	20.8	20.8	20.8	16.665	3	3557500	19985000	8274900	2091500	5739600	0	0		1	1	0	0	1	0	0		1	2	1	1	1	0	0
P37040	NADPH--cytochrome P450 reductase	Por	11	0.14434	0.378017	25.1856	26.3991	25.4588	25.0449	24.9785	23.8333	23.8895			517130000	11	11	11	20.5	20.5	20.5	77.043	31	48487000	89604000	38921000	35939000	33656000	9877500	10887000		3	6	4	2	2	0	0		9	9	7	8	6	4	3
P16858	Glyceraldehyde-3-phosphate dehydrogenase	Gapdh	18	0.176119	0.376867	28.3237	30.3881	29.4034	28.3746	28.8654	27.199	28.4562			5328400000	18	18	18	53.8	53.8	53.8	35.81	141	345010000	1397000000	786640000	343610000	593130000	121300000	376750000		11	29	22	16	19	5	15		14	14	14	13	15	11	14
Q8R0Y6	Cytosolic 10-formyltetrahydrofolate dehydrogenase	Aldh1l1	27	0.127836	0.376602	26.6349	28.078	26.9159	26.6521	26.7677	24.474	26.0295			1601000000	27	27	27	34.8	34.8	34.8	98.708	97	85302000	273830000	107420000	92827000	112210000	10630000	44513000		10	15	10	11	10	3	7		12	18	15	17	16	6	12
Q78IK2	Up-regulated during skeletal muscle growth protein 5	Usmg5	2	0.176364	0.375959	26.011	27.5461	26.1292	25.8359	26.0868	24.6502	25.2717			865270000	2	2	2	27.6	27.6	27.6	6.3814	28	71107000	197500000	71703000	66973000	76360000	29950000	44134000		3	3	2	4	2	2	3		2	2	2	2	2	2	2
Q99MZ7	Peroxisomal trans-2-enoyl-CoA reductase	Pecr	9	0.214616	0.375651	28.0058	28.9253	28.8849	28.3982	28.6375	27.1624	27.0619			3307900000	9	9	9	31.7	31.7	31.7	32.41	76	257820000	444350000	531680000	390430000	447540000	127600000	139010000		10	9	8	12	10	7	8		7	7	9	8	9	6	7
Q9CWS0	N(G),N(G)-dimethylarginine dimethylaminohydrolase 1	Ddah1	7	0.161323	0.375485	23.7568	26.0516	25.786	24.0005	24.687	NaN	23.3279			245200000	7	7	6	28.1	28.1	25.3	31.381	25	11289000	73803000	62175000	9413200	28389000	0	5792700		2	5	8	2	3	0	1		4	6	7	3	4	0	2
Q8CGK3	Lon protease homolog, mitochondrial	Lonp1	16	0.239988	0.373682	25.5977	27.0406	26.2297	25.6072	25.8547	24.9275	24.9913			599500000	16	16	16	22.1	22.1	22.1	105.84	58	51359000	159330000	87143000	35969000	58156000	16845000	30155000		8	10	12	3	10	2	6		12	14	13	10	13	7	11
Q3TEA8	Heterochromatin protein 1-binding protein 3	Hp1bp3	7	0.322786	0.373252	23.8105	25.5057	24.8759	24.0943	24.2689	23.611	23.8945			193670000	7	7	7	12.8	12.8	12.8	60.866	22	13633000	46903000	33511000	18868000	17455000	13158000	19099000		2	4	5	2	1	2	2		5	5	6	6	4	5	6
Q60930	Voltage-dependent anion-selective channel protein 2	Vdac2	10	0.1531	0.371442	27.6389	29.6765	28.0911	27.5376	28.1101	26.3126	27.0898			3104400000	10	10	10	34.9	34.9	34.9	31.732	71	209360000	892470000	295300000	198390000	285700000	84499000	144910000		8	12	10	9	9	5	7		10	10	10	10	8	8	9
Q8BVE3	V-type proton ATPase subunit H	Atp6v1h	11	0.170458	0.369005	26.0907	27.1256	26.2816	25.9994	26.3461	24.2665	25.3758			790210000	11	11	11	26.3	26.3	26.3	55.854	48	64752000	161420000	91328000	51210000	99806000	17761000	43514000		5	6	5	6	8	4	5		8	9	9	8	9	6	8
Q61133	Glutathione S-transferase theta-2	Gstt2	2	0.145606	0.367916	22.5835	24.8616	23.8088	22.7591	23.0809	22.0092	22.0248			121020000	2	2	2	10.2	10.2	10.2	27.634	7	6332200	29854000	14755000	8531000	8844200	3850100	5520700		0	2	1	0	1	0	1		1	2	2	2	2	1	2
Q8K1M6	Dynamin-1-like protein	Dnm1l	3	0.171889	0.367708	19.9813	22.1617	NaN	20.0962	20.098	NaN	19.8863			11269000	3	3	3	4.4	4.4	4.4	82.657	4	363690	6271300	0	426530	1254000	0	318800		0	2	0	0	1	0	0		1	3	0	1	2	0	1
Q8CIE6	Coatomer subunit alpha;Xenin;Proxenin	Copa	21	0.104071	0.367275	24.3526	26.2118	24.3176	24.8797	24.2938	21.7068	24.6193			414610000	21	21	21	20.3	20.3	20.3	138.43	37	23814000	53325000	18412000	29501000	19492000	1793600	22285000		2	6	2	3	2	0	3		9	11	8	11	9	2	11
Q9QXZ0	Microtubule-actin cross-linking factor 1	Macf1	8	0.31657	0.366416	24.0786	24.329	NaN	23.6033	NaN	23.5335	22.9616			94923000	8	8	8	1.5	1.5	1.5	831.87	9	24305000	15376000	682540	12575000	0	11415000	6327700		0	3	0	0	0	1	0		1	4	1	1	0	1	2
Q9D7N9	Adipocyte plasma membrane-associated protein	Apmap	7	0.136322	0.364485	23.8716	25.5205	24.5415	24.0939	24.2502	22.1396	23.5368			247340000	7	7	7	17.8	17.8	17.8	46.434	20	13660000	52348000	24224000	13740000	20224000	2584300	8276300		3	3	3	2	2	1	1		6	6	6	4	6	2	4
Q8BIJ6	Isoleucine--tRNA ligase, mitochondrial	Iars2	13	0.175028	0.364443	24.4852	25.82	24.9294	24.3362	24.9782	22.854	23.9639			276430000	13	13	13	16.9	16.9	16.9	112.8	35	20425000	46076000	42696000	16376000	26545000	6044100	15629000		2	9	4	2	7	0	4		6	9	8	7	7	4	9
P60843	Eukaryotic initiation factor 4A-I	Eif4a1	11	0.129608	0.36375	23.6539	26.0189	24.4628	23.4743	24.7761	21.8529	23.5498			226770000	11	11	4	34.7	34.7	13.1	46.153	31	14424000	79927000	33047000	6186800	26037000	2771000	11190000		2	8	3	3	5	0	1		4	9	6	3	7	2	6
Q61292	Laminin subunit beta-2	Lamb2	3	0.134648	0.363189	20.4605	23.2032	21.2404	20.6069	20.5213	NaN	NaN			19662000	3	3	3	1.9	1.9	1.9	196.58	4	708820	8677000	3708700	868280	771110	0	0		0	2	1	0	0	0	0		1	3	2	1	1	0	0
Q9CQ69	Cytochrome b-c1 complex subunit 8	Uqcrq	5	0.12306	0.362152	25.7128	27.2786	26.5485	25.5477	26.5457	23.5876	25.1121			864480000	5	5	5	30.5	30.5	30.5	9.7681	33	53685000	202910000	105100000	47913000	91177000	7438700	36790000		4	6	5	4	5	0	3		4	4	4	4	4	3	4
P68033;P62737;P63268;P68134	Actin, alpha cardiac muscle 1;Actin, aortic smooth muscle;Actin, gamma-enteric smooth muscle;Actin, alpha skeletal muscle	Actc1;Acta2;Actg2;Acta1	7	0.179224	0.362082	27.1633	29.7388	28.4278	27.8321	28.0765	26.9583	27.2115			2957400000	21	7	7	58.6	28.9	28.9	42.019	51	179050000	927930000	416940000	275660000	92189000	84143000	147600000		3	10	11	6	6	2	5		5	7	7	5	5	4	5
P61255	60S ribosomal protein L26	Rpl26	3	0.119529	0.360723	22.1933	24.6452	24.2671	22.4399	22.4944	21.2647	22.6711			125500000	3	3	3	17.9	17.9	17.9	17.258	7	4930700	29794000	18344000	7315000	11633000	734650	7129400		0	1	1	0	1	0	0		2	3	2	2	3	1	2
Q8BG05	Heterogeneous nuclear ribonucleoprotein A3	Hnrnpa3	10	0.162258	0.360159	25.6544	27.8972	27.0204	25.6404	25.9466	24.751	26.1592			912110000	10	10	10	30.1	30.1	30.1	39.652	47	52126000	189890000	138960000	53973000	61082000	24573000	76823000		6	10	10	3	7	2	2		7	7	10	7	6	4	7
Q8BFR5	Elongation factor Tu, mitochondrial	Tufm	20	0.204807	0.359612	27.5191	29.5663	28.535	27.07	28.4197	27.0027	27.188			2597000000	20	20	20	49.1	49.1	49.1	49.508	117	186500000	894360000	410220000	134230000	327150000	103230000	129880000		13	20	24	11	16	8	10		14	19	19	15	16	13	14
P45376	Aldose reductase	Akr1b1	3	0	0.358423	NaN	24.027	NaN	NaN	22.8673	NaN	NaN			51471000	3	3	3	9.5	9.5	9.5	35.732	3	0	20878000	3489700	0	5049300	0	0		1	0	0	0	1	0	0		1	3	1	0	1	0	0
P23492	Purine nucleoside phosphorylase	Pnp	4	0.175524	0.356822	23.3725	24.9901	24.1963	23.507	24.1509	22.0359	23.1481			160430000	4	4	4	23.5	23.5	23.5	32.277	9	10482000	31972000	18932000	10004000	17144000	2802200	8801200		1	2	0	1	2	0	1		1	2	1	1	2	1	1
Q91V61	Sideroflexin-3	Sfxn3	10	0.125335	0.35591	25.6106	27.0011	25.5466	25.4509	25.8512	23.4432	24.7396			678570000	10	10	10	38	38	38	35.406	35	50950000	112320000	40292000	40017000	54896000	9476100	22783000		4	6	4	4	4	2	2		6	7	5	5	6	5	5
O09164	Extracellular superoxide dismutase [Cu-Zn]	Sod3	4	0.074103	0.352299	19.8049	24.5353	21.7066	19.8495	21.1687	NaN	21.0748			34164000	4	4	4	22.7	22.7	22.7	27.392	4	352890	19393000	6822000	375380	3845000	0	3376000		0	4	0	0	0	0	0		1	4	2	1	1	0	1
P59999	Actin-related protein 2/3 complex subunit 4	Arpc4	5	0.189758	0.350541	24.2937	25.754	24.9476	24.3748	24.8694	23.1398	23.8601			258240000	5	5	5	29.8	29.8	29.8	19.667	18	17055000	64401000	24755000	23323000	27751000	4753300	13528000		2	4	2	1	3	1	2		3	5	4	5	4	2	4
CON__P02533			6	0.307822	0.349328	24.3834	24.8504	25.422	23.2733	24.4717	23.8727	23.9154		+	181930000	15	6	6	37.1	21.2	21.2	51.621	15	18656000	24734000	67344000	11010000	22469000	15094000	15066000		2	2	5	1	1	1	1		4	3	5	4	3	3	3
Q9JLT4	Thioredoxin reductase 2, mitochondrial	Txnrd2	2	0.137781	0.348784	NaN	22.4791	22.4849	20.4319	21.7696	NaN	NaN			19001000	2	2	2	8.6	8.6	8.6	56.602	5	0	9855100	3897600	989000	2373900	0	0		0	2	1	0	1	0	0		0	2	1	1	1	0	0
Q9D666	SUN domain-containing protein 1	Sun1	3	0.733937	0.347511	23.204	23.4599	22.6982	22.8451	22.3549	23.0758	22.8095			63353000	3	3	3	5.1	5.1	5.1	101.98	3	11654000	9241500	5779800	7085900	3591200	9756700	6744500		0	1	0	0	0	0	0		1	1	1	1	1	1	1
P06801	NADP-dependent malic enzyme	Me1	6	0.112876	0.34669	23.3388	24.8006	23.6114	23.3009	23.3664	21.4003	22.4649			172980000	6	6	6	13.1	13.1	13.1	63.953	22	10124000	27487000	11588000	9964800	9869500	1922600	4985000		2	4	3	3	1	1	2		4	4	5	4	4	2	3
P35980	60S ribosomal protein L18	Rpl18	6	0.241824	0.345527	27.3506	28.2762	27.3366	27.6468	27.2575	26.2993	26.8667			1710100000	6	6	6	30.3	30.3	30.3	21.644	40	174380000	308420000	176340000	210700000	169320000	80541000	123810000		5	5	4	4	6	5	5		6	6	5	5	6	5	6
Q9DCG6	Phenazine biosynthesis-like domain-containing protein 1	Pbld1	6	0.133715	0.345305	23.2925	25.4234	24.3115	22.7198	23.4809	NaN	22.2845			133580000	6	6	6	25.3	25.3	25.3	32.047	12	6857700	62858000	20099000	6496700	8903000	0	3230100		1	5	2	0	1	0	0		2	5	4	3	2	0	2
P84099	60S ribosomal protein L19	Rpl19	2	0.595311	0.345071	25.9317	26.4659	26.3563	25.8369	25.7628	25.4071	25.5979			545960000	2	2	2	13.3	13.3	13.3	23.466	20	64744000	93754000	86995000	61047000	57322000	44011000	49696000		2	4	3	2	3	3	1		2	2	2	2	2	2	2
Q9Z0N1;Q9Z0N2	Eukaryotic translation initiation factor 2 subunit 3, X-linked;Eukaryotic translation initiation factor 2 subunit 3, Y-linked	Eif2s3x;Eif2s3y	2	0.137071	0.344754	22.7401	24.3357	23.1891	22.8774	22.601	21.2522	22.4976			104880000	2	2	2	6.4	6.4	6.4	51.065	11	7737300	20516000	9406200	4901200	7626600	1290800	5646000		1	2	2	0	1	0	2		2	2	2	1	2	1	2
P50247	Adenosylhomocysteinase	Ahcy	9	0.133827	0.342648	25.2349	26.8054	26.1364	25.2132	25.5821	23.6993	24.8445			612730000	9	9	9	23.8	23.8	23.8	47.688	36	29797000	111140000	84689000	29354000	56497000	6485100	24786000		3	5	6	5	5	1	1		6	8	9	8	8	4	6
Q9EQH3	Vacuolar protein sorting-associated protein 35	Vps35	10	0.140613	0.338906	23.5215	25.5027	24.6205	24.0121	23.8893	NaN	22.6218			182950000	10	10	10	17.2	17.2	17.2	91.712	28	13257000	44174000	14457000	13966000	13598000	0	5614700		2	6	5	6	2	0	0		6	8	7	8	5	0	4
P62960	Nuclease-sensitive element-binding protein 1	Ybx1	4	0.156873	0.338769	22.3045	24.5587	23.8124	22.3602	22.9871	NaN	21.8742			77811000	4	4	4	33.9	33.9	33.9	35.73	10	5417200	21924000	19268000	5298200	7433300	0	2977600		0	2	3	1	2	0	0		2	2	3	2	2	0	1
Q8R0F8	Acylpyruvase FAHD1, mitochondrial	Fahd1	3	0.137776	0.334463	23.2237	25.358	24.0847	22.6	23.5579	NaN	NaN			101560000	3	3	3	21.1	21.1	21.1	25.172	8	6962400	51460000	20797000	4518400	8777400	1137300	0		1	3	2	1	1	0	0		1	3	2	1	1	1	0
Q99K67	Alpha-aminoadipic semialdehyde synthase, mitochondrial;Lysine ketoglutarate reductase;Saccharopine dehydrogenase	Aass	26	0.133457	0.334453	26.8276	28.0284	27.1116	26.6296	27.1122	25.2679	25.6648			1505500000	26	26	26	30.6	30.6	30.6	102.97	91	114120000	272650000	136840000	85422000	136150000	56398000	38684000		9	21	12	8	13	2	5		18	23	22	16	19	14	13
P14094	Sodium/potassium-transporting ATPase subunit beta-1	Atp1b1	9	0.163045	0.332001	30.0422	31.4744	30.6631	30.0214	30.5312	28.7058	29.6178			14050000000	9	9	9	24.3	24.3	24.3	35.194	89	1058600000	3128000000	1713600000	1098100000	1645300000	468870000	825480000		10	12	11	12	11	9	11		6	9	7	7	7	6	7
Q9JMH9	Unconventional myosin-XVIIIa	Myo18a	4	0	0.329944	NaN	22.6219	22.2813	NaN	NaN	NaN	NaN			16116000	4	4	4	2.5	2.5	2.5	232.75	6	0	9983700	3384200	0	0	0	0		0	2	1	0	0	0	0		0	3	1	0	0	0	0
Q9JIW9	Ras-related protein Ral-B	Ralb	5	0.156833	0.327422	23.0043	25.3877	23.5931	23.7029	23.5847	22.4248	23.069			146940000	5	5	3	27.7	27.7	18.9	23.349	10	6499600	45533000	9775300	11516000	12837000	2966700	9809800		1	2	1	1	1	0	1		1	3	1	2	2	1	3
Q8BWT1	3-ketoacyl-CoA thiolase, mitochondrial	Acaa2	22	0.141825	0.327148	28.4075	30.7793	29.6239	28.4928	28.9733	27.899	28.2178			6566100000	22	22	22	62.5	62.5	62.5	41.829	202	350460000	1895600000	741730000	360480000	583140000	221220000	339540000		19	38	30	18	29	14	21		18	20	18	18	19	15	19
Q99LB7	Sarcosine dehydrogenase, mitochondrial	Sardh	24	0.119609	0.32695	28.3654	29.5427	28.6711	28.2618	28.5857	26.4685	27.4677			4723700000	24	24	24	29.8	29.8	29.8	101.68	156	319720000	744770000	437680000	322980000	410110000	70445000	161280000		18	24	24	17	20	8	14		21	22	22	21	22	13	18
P97351	40S ribosomal protein S3a	Rps3a	8	0.234343	0.325247	24.3124	25.609	25.0796	23.9884	24.773	23.3255	24.2701			225410000	8	8	8	31.8	31.8	31.8	29.885	32	17540000	86144000	28068000	11961000	38105000	5522000	10143000		3	10	2	3	5	1	3		5	8	7	5	6	3	4
O08709	Peroxiredoxin-6	Prdx6	7	0.141869	0.322365	24.0277	26.296	25.5408	24.0826	24.6039	NaN	23.5793			262940000	7	7	7	42	42	42	24.87	35	18128000	87296000	51416000	8307500	26293000	0	5262800		4	8	10	1	5	0	2		4	5	7	2	3	0	2
P62849	40S ribosomal protein S24	Rps24	2	0.137045	0.320976	NaN	22.9594	22.2924	21.4324	20.9842	NaN	21.3588			31789000	2	2	2	19.5	19.5	19.5	15.423	5	0	4402600	3063400	1454100	1119700	0	4054500		0	1	0	0	1	0	1		0	1	1	1	1	0	2
O09061	Proteasome subunit beta type-1	Psmb1	3	0.428164	0.320559	NaN	23.0029	22.5372	22.1817	22.2591	NaN	NaN			29249000	3	3	3	17.9	17.9	17.9	26.372	6	0	11263000	9637200	1271700	5182300	0	0		0	3	2	0	0	0	0		0	2	3	1	2	0	0
Q99JY0	Trifunctional enzyme subunit beta, mitochondrial;3-ketoacyl-CoA thiolase	Hadhb	16	0.20729	0.319244	26.838	28.8248	27.8683	26.873	27.4287	26.3761	27.0782			1700600000	16	16	16	36.8	36.8	36.8	51.386	88	131520000	514250000	280030000	106440000	181720000	89553000	136620000		9	15	13	7	15	7	11		14	14	15	13	15	13	15
O55022	Membrane-associated progesterone receptor component 1	Pgrmc1	4	0.163892	0.314816	22.9385	23.4329	22.7166	22.164	22.9042	21.4441	21.3614			64765000	4	4	4	20	20	20	21.694	13	8645200	5662200	6115700	2349800	6965300	2368300	2390600		0	4	2	3	1	0	1		1	3	2	2	1	1	1
Q922H2	[Pyruvate dehydrogenase (acetyl-transferring)] kinase isozyme 3, mitochondrial	Pdk3	3	0.211497	0.314333	21.6181	NaN	21.6651	NaN	22.1802	20.7574	21.0442			26191000	3	3	3	8.4	8.4	8.4	47.922	4	5416600	5994400	4591200	0	3830000	560090	833590		1	1	0	1	1	0	0		2	1	1	1	2	1	1
Q9JM63	ATP-sensitive inward rectifier potassium channel 10	Kcnj10	4	0	0.313545	NaN	NaN	NaN	26.9835	26.6249	26.4556	26.5995			571150000	4	4	4	11.9	11.9	11.9	42.432	4	0	1128700	5940000	124600000	99035000	78314000	95597000		0	1	2	1	0	0	0		0	1	2	1	1	1	1
Q99JR1	Sideroflexin-1	Sfxn1	10	0.114072	0.30876	27.7285	29.1358	28.0506	27.8999	28.2229	25.9597	27.0016			3271300000	10	10	10	36	36	36	35.649	80	259530000	424630000	294740000	165210000	326600000	38812000	119810000		10	14	10	10	8	5	5		9	9	10	10	9	8	7
O35857	Mitochondrial import inner membrane translocase subunit TIM44	Timm44	6	0.138363	0.307417	22.2079	24.2823	22.8102	22.6231	22.4673	21.4415	22.0812			79474000	6	6	6	15.7	15.7	15.7	51.091	10	5803200	21328000	7940400	4370400	4548800	329640	3058000		0	3	0	1	1	0	0		2	3	2	2	3	1	2
P26039	Talin-1	Tln1	64	0.10685	0.307197	27.0068	28.6265	28.031	27.0005	27.6265	24.7494	27.5429			2164600000	64	64	57	34.4	34.4	31.7	269.82	185	99387000	333470000	304390000	145350000	217590000	24082000	165950000		12	30	29	13	19	1	20		30	45	40	35	36	10	37
P61982	14-3-3 protein gamma;14-3-3 protein gamma, N-terminally processed	Ywhag	5	0.325291	0.305014	23.5988	24.4164	24.5728	23.6361	23.6828	NaN	NaN			101350000	9	5	5	31.6	17.8	17.8	28.302	9	15165000	34129000	10799000	14087000	4964700	0	0		2	2	1	0	3	0	0		3	4	2	2	3	0	0
Q8K0U4	Heat shock 70 kDa protein 12A	Hspa12a	6	0.0916639	0.302707	21.7196	24.6595	22.1341	21.7137	21.9596	20.4693	21.573			81239000	6	6	6	11.3	11.3	11.3	74.87	10	5842000	18048000	5288000	3721500	7590200	1336700	3034900		0	3	1	1	0	0	0		4	4	3	3	4	2	2
P17427	AP-2 complex subunit alpha-2	Ap2a2	15	0.0856935	0.2997	23.817	25.9213	24.8518	23.8978	24.9038	21.9721	23.0928			336280000	15	15	11	18.8	18.8	13.5	104.02	24	16513000	41056000	26109000	22244000	22164000	2098800	10791000		1	4	1	3	2	0	0		8	8	9	11	7	2	7
Q9D172	ES1 protein homolog, mitochondrial	D10Jhu81e	9	0.122134	0.299568	27.0066	28.9116	27.8462	26.9827	27.6127	25.9723	26.4272			2346300000	9	9	9	41.7	41.7	41.7	28.09	39	152980000	541540000	250800000	161520000	260500000	48845000	110880000		1	11	6	4	6	1	3		5	8	7	7	6	5	7
P80313	T-complex protein 1 subunit eta	Cct7	8	0.163921	0.299423	22.8575	25.351	24.2223	23.0938	23.7917	22.6529	23.2912			135570000	8	8	8	18	18	18	59.652	20	4998200	70255000	12400000	4065400	9923200	4159500	6261700		1	6	2	2	2	1	3		3	8	5	4	6	4	4
Q8VDD5	Myosin-9	Myh9	81	0.137912	0.299309	28.317	29.8039	29.195	28.6207	28.8566	27.2562	27.9107			4969500000	81	81	69	42.3	42.3	36.2	226.37	393	318980000	951910000	622530000	386200000	446180000	102250000	240670000		44	65	50	46	51	20	35		59	66	66	61	60	40	54
Q8CFZ5	Solute carrier family 22 member 12	Slc22a12	11	0.0805077	0.297391	25.5312	26.2393	25.4883	25.6856	25.513	22.3035	25.1766			774870000	11	11	11	17.2	17.2	17.2	60.194	35	44898000	76353000	33353000	55219000	46443000	2298600	34546000		2	5	3	4	2	0	5		8	8	6	9	7	2	7
P18894	D-amino-acid oxidase	Dao	9	0.111734	0.297274	25.7832	26.7883	27.0177	26.3337	26.1226	24.5848	25.1648			1017700000	9	9	9	25.2	25.2	25.2	38.661	39	56109000	109900000	122470000	85501000	65602000	14048000	37233000		4	6	6	5	5	1	3		8	8	7	9	7	5	8
Q8K411	Presequence protease, mitochondrial	Pitrm1	8	0.088332	0.296652	22.8071	25.2966	23.7688	22.5348	23.648	NaN	21.1733			120250000	8	8	8	8.7	8.7	8.7	117.37	13	10992000	40316000	10075000	6142500	9262800	0	1283700		0	5	2	0	1	0	0		4	6	2	2	2	0	1
P47740	Fatty aldehyde dehydrogenase	Aldh3a2	9	0.0836398	0.291634	23.494	25.5361	24.3315	23.6865	24.0119	21.6835	22.997			276760000	9	9	9	21.5	21.5	21.5	53.97	20	7849900	40949000	23533000	9489600	11194000	1955800	6775200		1	4	3	1	1	1	1		2	6	6	3	2	1	2
Q9DC70	NADH dehydrogenase [ubiquinone] iron-sulfur protein 7, mitochondrial	Ndufs7	6	0.119814	0.291054	25.9744	27.4687	26.1447	25.5577	26.7551	24.3808	24.9644			809340000	6	6	6	22.8	22.8	22.8	24.683	30	62681000	201830000	82581000	52396000	90477000	16588000	31024000		4	7	4	3	4	1	2		4	5	5	3	4	3	4
P51855	Glutathione synthetase	Gss	6	0.113449	0.29096	21.9627	24.1363	23.5211	22.0326	22.0942	NaN	21.5336			66167000	6	6	6	19	19	19	52.246	18	4168900	22026000	10596000	2081500	2627200	0	1723500		1	6	4	1	2	0	0		4	6	5	2	3	0	2
Q8CJ40;REV__Q3UHD3	Rootletin	Crocc	2	0.162019	0.290307	28.0103	30.4132	28.8723	28.2972	NaN	28.6527	28.0592			3930500000	2	2	2	0.7	0.7	0.7	226.94	3	78844000	3414600000	28177000	99222000	47612000	75173000	79488000		1	1	0	0	0	1	0		2	2	2	2	1	2	2
Q99NB1	Acetyl-coenzyme A synthetase 2-like, mitochondrial	Acss1	20	0.117828	0.288883	28.0738	29.4406	28.3157	28.1974	28.1729	26.4961	27.6385			3847200000	20	20	20	32	32	32	74.622	122	275980000	695280000	356830000	292050000	303240000	70056000	209890000		16	21	15	13	13	6	14		18	18	20	17	18	13	20
P58252	Elongation factor 2	Eef2	19	0.117093	0.287943	26.0386	27.5364	26.6378	26.2298	26.3073	24.5845	25.7574			1031700000	19	19	18	21.6	21.6	20.4	95.313	64	74265000	170720000	106890000	68533000	90104000	18117000	56167000		7	11	8	8	8	2	4		13	16	15	13	14	7	13
P62814	V-type proton ATPase subunit B, brain isoform	Atp6v1b2	10	0.132203	0.287323	26.3755	28.1977	27.3642	26.0941	27.2459	25.2028	26.1704			1241700000	10	10	10	23.5	23.5	23.5	56.55	48	95918000	277990000	189520000	64070000	173140000	25908000	83080000		2	9	8	4	8	3	4		8	10	9	7	10	6	7
Q9ERG0	LIM domain and actin-binding protein 1	Lima1	6	0.0830517	0.286995	22.4096	25.1765	22.8759	21.208	22.59	20.8438	21.8736			104580000	6	6	6	12.6	12.6	12.6	84.059	8	1540900	32469000	13977000	2182200	11009000	1296900	4819000		0	4	0	0	0	0	0		1	5	5	2	4	2	2
P35979	60S ribosomal protein L12	Rpl12	3	0.106023	0.286712	23.0842	25.5421	24.4631	22.2534	24.1661	22.0525	22.8589			153080000	3	3	3	24.2	24.2	24.2	17.804	12	8215100	51896000	18990000	5091200	20040000	3538000	7167700		1	3	1	0	4	0	1		2	3	2	2	3	2	2
B2RSH2	Guanine nucleotide-binding protein G(i) subunit alpha-1	Gnai1	2	0.131279	0.28526	22.0396	23.8999	22.6335	22.2115	22.719	21.0082	21.6845			63412000	4	2	2	14.7	9	9	40.361	8	3927300	14260000	5927600	4424600	6289800	1921400	3070500		1	1	1	0	1	1	1		1	1	1	1	1	1	1
P47758	Signal recognition particle receptor subunit beta	Srprb	2	0.101654	0.281455	21.0249	22.5054	NaN	20.6903	20.4715	NaN	20.1423			19506000	2	2	2	12.3	12.3	12.3	29.579	5	2456200	5840600	0	1659800	1426200	0	1143300		0	1	0	1	1	0	0		1	1	0	1	1	0	1
Q6WVG3	BTB/POZ domain-containing protein KCTD12	Kctd12	3	0.180726	0.281345	19.6735	20.911	20.8154	NaN	19.7482	NaN	19.7441			8603700	3	3	3	21.1	21.1	21.1	35.892	4	1264100	1959200	2598600	0	668020	0	582330		0	1	1	0	1	0	0		2	2	2	0	1	0	1
Q91V41	Ras-related protein Rab-14	Rab14	11	0.0840047	0.281067	25.5516	27.4631	26.2632	25.7104	25.8751	23.4179	25.6492			1003500000	11	11	11	60.5	60.5	60.5	23.897	46	60616000	150710000	72270000	55770000	46917000	9215200	43796000		5	7	6	4	7	2	3		7	9	8	7	6	3	5
P62821	Ras-related protein Rab-1A	Rab1A	13	0.108287	0.280951	27.1218	28.9344	27.9332	27.5383	27.4806	25.6739	27.3217			2557900000	13	13	7	72.2	72.2	42.4	22.677	66	130570000	525120000	200900000	124680000	138910000	34206000	208990000		6	11	6	6	10	4	8		11	11	11	10	10	8	10
Q00623	Apolipoprotein A-I;Proapolipoprotein A-I;Truncated apolipoprotein A-I	Apoa1	8	0.0685759	0.279061	24.2036	26.4651	27.2346	24.4708	25.7229	NaN	22.7789			537980000	8	8	8	26.5	26.5	26.5	30.615	24	14887000	186520000	124600000	14192000	67910000	0	4971800		1	4	9	1	2	0	0		4	6	6	3	5	0	2
P12970	60S ribosomal protein L7a	Rpl7a	7	0.145515	0.278132	24.9879	26.7824	25.4517	25.0524	25.5066	24.1831	24.5992			488730000	7	7	7	24.1	24.1	24.1	29.976	25	55355000	84400000	41027000	29930000	71072000	23914000	19467000		2	5	4	2	5	0	2		7	5	7	7	6	6	5
P10518	Delta-aminolevulinic acid dehydratase	Alad	2	0.15901	0.277742	NaN	22.6682	22.1053	NaN	21.5682	NaN	NaN			20868000	2	2	2	9.1	9.1	9.1	36.023	6	0	3764000	2547900	0	1755900	0	0		1	1	1	0	1	0	0		1	1	1	0	1	0	0
Q99LB2	Dehydrogenase/reductase SDR family member 4	Dhrs4	8	0.107068	0.276461	25.5432	27.1714	26.1051	25.7864	25.7927	24.6189	24.6907			794780000	8	8	8	27.2	27.2	27.2	29.884	33	41709000	151820000	70623000	66362000	68165000	25196000	24619000		5	6	4	4	3	1	2		6	7	6	6	6	5	5
P58137	Acyl-coenzyme A thioesterase 8	Acot8	4	0.0831397	0.275991	22.3438	23.0654	23.2203	22.5367	22.9307	20.689	20.7456			95796000	4	4	4	20.6	20.6	20.6	35.827	9	6427400	8716800	10477000	6676600	9710000	1094700	1184000		1	1	1	1	1	0	0		3	2	3	3	3	1	1
Q02819	Nucleobindin-1	Nucb1	3	0.0654192	0.268723	20.9736	24.2735	23.473	20.5374	22.671	NaN	NaN			44988000	3	3	3	8.5	8.5	8.5	53.408	7	3127200	19416000	12098000	1127500	6669000	0	0		0	3	2	0	2	0	0		3	3	3	1	3	0	0
Q14C51	Pentatricopeptide repeat domain-containing protein 3, mitochondrial	Ptcd3	5	0.120266	0.268712	21.0299	23.1388	21.8784	21.3203	21.2054	NaN	20.526			30097000	5	5	5	10.1	10.1	10.1	77.795	8	2347400	9137400	5727500	2432300	2810500	0	1145100		0	4	1	0	0	0	0		2	4	3	2	2	0	1
Q7TPV4	Myb-binding protein 1A	Mybbp1a	4	0.110929	0.268617	21.3613	22.9885	21.7872	21.8991	21.799	20.0094	21.1969			41932000	4	4	4	3.9	3.9	3.9	152.04	13	2433000	4787700	3221300	3480200	3256200	464930	3961600		1	3	1	1	1	0	2		2	3	2	2	2	1	3
Q9D8E6	60S ribosomal protein L4	Rpl4	13	0.346181	0.268333	27.2955	28.3292	27.8646	27.4501	27.4962	26.8867	27.4291			1702500000	13	13	13	26	26	26	47.153	81	165610000	327190000	260190000	199650000	180880000	128460000	180540000		10	9	13	11	8	9	11		12	10	13	13	10	11	12
Q9QZE5	Coatomer subunit gamma-1	Copg1	6	0.131636	0.267787	22.9221	24.2394	22.8185	22.9672	21.8603	22.4286	22.6094			92242000	6	6	5	9.3	9.3	8.4	97.512	6	3744100	21330000	3243200	3985800	6135900	1888900	2427000		0	2	0	0	1	0	0		1	3	1	1	2	1	1
Q9WVK4	EH domain-containing protein 1	Ehd1	10	0.106562	0.264586	23.2794	25.4804	24.92	23.9044	24.3215	22.0365	24.4165			208580000	10	10	6	26.8	26.8	19.5	60.602	23	8181200	33186000	31588000	9280900	15049000	2414800	15118000		0	7	5	0	2	0	2		4	8	7	2	5	2	5
Q91W43	Glycine dehydrogenase (decarboxylating), mitochondrial	Gldc	8	0.123048	0.26416	24.662	26.107	24.9261	24.7749	24.7976	23.5747	24.1307			345560000	8	8	8	11.5	11.5	11.5	113.27	35	25842000	69876000	34901000	24856000	29228000	4893200	12495000		2	6	4	5	7	0	4		7	7	7	7	7	3	6
P52480	Pyruvate kinase PKM	Pkm	16	0.0919719	0.263729	25.8774	27.6406	26.8858	25.99	26.547	23.9606	26.1861			1073500000	16	16	15	38.2	38.2	36.2	57.844	50	65008000	194240000	94035000	56585000	62616000	12520000	56812000		4	10	7	3	6	0	2		12	12	12	10	11	5	9
Q99N87	28S ribosomal protein S5, mitochondrial	Mrps5	4	0.121367	0.263265	22.2561	23.3324	22.0296	22.477	22.0982	21.0876	21.4103			58048000	4	4	4	9.5	9.5	9.5	48.206	8	4597100	16778000	4653700	3767000	4238200	2118500	1805200		1	2	0	2	1	0	0		2	3	2	2	2	2	1
P31230	Aminoacyl tRNA synthase complex-interacting multifunctional protein 1;Endothelial monocyte-activating polypeptide 2	Aimp1	2	0.297757	0.260577	NaN	21.6192	21.7034	21.0992	20.888	NaN	NaN			13870000	2	2	2	9.4	9.4	9.4	33.997	2	0	3373700	3791500	1640700	2046300	0	0		0	1	0	0	1	0	0		0	2	1	1	1	0	0
Q91X52	L-xylulose reductase	Dcxr	4	0.10692	0.259479	23.0967	25.7694	24.2367	22.9953	24.0228	NaN	22.7297			142730000	4	4	4	18.9	18.9	18.9	25.746	10	7302000	68868000	16924000	7573700	15787000	0	5728300		1	2	2	1	1	0	1		3	4	3	3	3	0	3
Q8BJ64	Choline dehydrogenase, mitochondrial	Chdh	20	0.102622	0.257676	27.0039	28.7341	27.5615	26.9108	27.418	25.7137	26.5168			2011400000	20	20	20	38.6	38.6	38.6	66.414	83	182560000	481640000	198860000	154970000	167580000	36159000	63473000		5	17	13	4	13	5	5		12	15	18	13	15	11	14
Q99PG0	Arylacetamide deacetylase	Aadac	8	0.0860089	0.257481	24.448	25.7823	25.0803	25.2745	24.7453	22.3347	25.0058			409590000	8	8	8	28.1	28.1	28.1	45.25	39	17167000	55774000	29436000	30827000	20304000	3715000	23892000		3	6	6	5	4	1	4		5	6	6	6	5	2	6
Q8BWN8	Acyl-coenzyme A thioesterase 4	Acot4	5	0.10801	0.253788	24.03	25.1304	24.5605	24.2572	24.7633	22.7502	23.0824			229620000	6	5	4	16.4	13.8	11.9	46.48	14	15967000	37676000	32887000	25018000	23678000	6906000	5969600		1	1	2	2	2	1	1		4	4	5	5	3	3	2
Q925N2	Sideroflexin-2	Sfxn2	7	0.0681093	0.252946	23.574	25.1448	23.5586	23.7371	23.6799	20.815	23.4995			238050000	7	7	7	24.8	24.8	24.8	36.141	28	9725900	34268000	10109000	10317000	11087000	636310	7603600		3	4	3	2	3	0	3		4	4	3	4	3	1	5
Q9CZN7	Serine hydroxymethyltransferase	Shmt2	15	0.142733	0.252847	26.2605	28.3794	27.4071	26.384	27.3133	25.7587	26.5163			1253500000	15	15	14	38.7	38.7	35.9	55.758	80	79212000	356630000	164620000	85040000	166610000	50938000	95649000		7	15	10	9	11	6	10		12	15	12	13	14	10	13
Q9DC50	Peroxisomal carnitine O-octanoyltransferase	Crot	12	0.0878829	0.251299	25.0793	25.8656	26.4141	25.2474	25.5868	23.9504	23.9247			604010000	12	12	12	20.1	20.1	20.1	70.264	39	39367000	38984000	113130000	31980000	51706000	13075000	9078300		4	6	9	3	3	2	2		11	7	11	7	9	6	5
P06728	Apolipoprotein A-IV	Apoa4	6	0.0555397	0.249415	NaN	24.867	24.6488	22.6991	22.3534	NaN	22.5161			185020000	6	6	6	20.8	20.8	20.8	45.029	7	8432100	45118000	23101000	12735000	14562000	0	9769100		0	1	1	0	0	0	0		1	4	3	3	2	0	3
Q922B2	Aspartate--tRNA ligase, cytoplasmic	Dars	7	0.0523393	0.247464	21.4864	24.6462	22.0739	21.7631	20.8138	NaN	20.3308			90845000	7	7	7	16.8	16.8	16.8	57.147	9	7273900	24608000	7486400	761470	2811800	0	1709100		0	3	0	0	0	0	0		3	5	2	1	2	0	2
Q9EQW7	Kinesin-like protein KIF13A	Kif13a	2	0	0.247425	23.486	NaN	NaN	22.9028	NaN	22.947	NaN			30784000	2	2	2	1.4	1.4	1.4	195.81	2	11372000	0	0	7902400	0	8401800	0		1	0	0	0	0	0	0		1	0	0	1	0	1	0
Q9QYB5	Gamma-adducin	Add3	13	0.111196	0.247016	23.672	25.6574	24.541	23.6387	23.9951	22.6027	24.0454			205820000	13	13	13	26.5	26.5	26.5	78.776	37	10923000	65620000	17284000	8333500	12244000	3399200	14252000		2	10	6	2	2	1	2		8	10	7	6	6	4	5
Q9QXD1	Peroxisomal acyl-coenzyme A oxidase 2	Acox2	22	0.0774661	0.245384	26.5946	27.2662	27.2011	26.872	27.2766	24.7777	25.1966			1642600000	22	22	22	36.1	36.1	36.1	76.862	74	109860000	142600000	115810000	103440000	186900000	18774000	31187000		8	7	10	9	10	2	4		15	11	16	14	17	10	9
P70404	Isocitrate dehydrogenase [NAD] subunit gamma 1, mitochondrial	Idh3g	8	0.120729	0.245087	23.973	26.2282	24.9688	24.1638	24.616	23.6783	23.9077			282960000	8	8	8	29.3	29.3	29.3	42.785	42	14654000	107770000	29653000	16369000	26709000	11160000	8260700		2	11	7	4	6	2	3		3	7	3	3	4	3	2
Q9D0M3	Cytochrome c1, heme protein, mitochondrial	Cyc1	8	0.123304	0.244778	27.7079	29.4881	27.9606	27.8097	28.1939	26.8053	27.3634			2973000000	8	8	8	26.2	26.2	26.2	35.327	86	224130000	722720000	249990000	244840000	310970000	107760000	178210000		7	18	7	6	15	7	9		7	7	7	6	7	6	7
P35278	Ras-related protein Rab-5C	Rab5c	7	0.106966	0.241566	24.7822	26.4491	25.5957	25.1884	25.468	23.5153	24.9079			451990000	7	7	6	49.1	49.1	44	23.412	43	29952000	105500000	55007000	49630000	43804000	10136000	23268000		5	5	6	7	5	1	5		7	6	5	7	6	4	6
O88909	Solute carrier family 22 member 8	Slc22a8	10	0.0942363	0.240048	27.2749	28.3103	27.4023	27.2502	27.7249	25.2802	26.7297			1988100000	10	10	10	13.8	13.8	13.8	59.246	49	173590000	332350000	111870000	132140000	269740000	22563000	123450000		8	5	7	4	7	3	5		8	9	6	6	9	6	8
Q8BU30	Isoleucine--tRNA ligase, cytoplasmic	Iars	6	0.0405353	0.239504	20.8473	22.4712	NaN	20.9749	19.0962	19.4093	NaN			46228000	6	6	6	5.9	5.9	5.9	144.27	9	1701600	8273600	0	2965100	472480	729270	0		0	2	0	1	0	0	0		2	3	0	2	1	1	0
Q9D1G1	Ras-related protein Rab-1B	Rab1b	4	0.0765737	0.236136	22.7937	24.9314	23.7773	23.5823	23.4828	21.3395	23.0689			169130000	10	4	4	55.2	24.9	24.9	22.187	13	19259000	19302000	31136000	8625500	27800000	1916800	6234900		0	2	2	2	3	0	1		2	2	3	2	3	2	2
Q9JLF6	Protein-glutamine gamma-glutamyltransferase K	Tgm1	10	0.0609787	0.235701	23.8325	24.7598	24.3493	23.3247	24.3524	20.7014	23.151			253400000	10	10	10	16.7	16.7	16.7	89.825	23	16292000	36647000	20805000	13076000	21965000	873970	11534000		1	3	3	3	2	0	1		6	8	6	6	7	1	7
Q8BTM8	Filamin-A	Flna	51	0.0897857	0.234539	26.3418	28.7226	27.7214	26.77	27.5345	25.3351	26.6551			1781200000	51	51	47	28.7	28.7	27.4	281.22	150	58352000	474680000	218030000	71199000	165830000	24002000	74234000		8	37	20	10	20	1	8		25	41	36	21	33	12	25
Q9D773	39S ribosomal protein L2, mitochondrial	Mrpl2	2	0.215766	0.230926	22.7457	23.8772	22.638	22.7056	22.3427	22.4805	22.5424			66500000	2	2	2	14.1	14.1	14.1	33.34	4	7056800	14703000	6308900	6768200	4641100	5356300	5712000		0	2	0	0	0	0	0		1	2	1	1	1	1	1
Q8VHF2	Cadherin-related family member 5	Cdhr5	2	0.0637148	0.229847	20.592	23.2664	NaN	NaN	21.1897	20.3535	21.9113			29987000	2	2	2	4.6	4.6	4.6	88.207	7	1843300	12407000	0	0	1159900	649680	1912700		0	2	0	0	1	0	2		1	2	0	0	1	1	1
Q60931	Voltage-dependent anion-selective channel protein 3	Vdac3	8	0.0927797	0.226785	25.9965	27.5332	26.2061	26.0306	26.3258	24.6537	25.4536			932310000	8	8	8	32.9	32.9	32.9	30.752	44	57311000	246010000	91992000	59705000	73771000	19854000	63650000		5	8	5	4	7	2	4		6	7	6	6	6	4	7
Q80XL6	Acyl-CoA dehydrogenase family member 11	Acad11	25	0.0845197	0.220916	27.9047	28.7011	28.0837	28.4052	28.0112	26.8359	26.6698			3561800000	25	25	25	35.9	35.9	35.9	87.365	122	232060000	300300000	273070000	389380000	312110000	110010000	100510000		11	19	16	18	11	5	9		19	18	19	20	22	15	18
Q9DBG9	Tax1-binding protein 3	Tax1bp3	2	0.0961429	0.220849	23.6096	25.7855	23.5189	23.5043	23.6154	22.856	23.3645			180280000	2	2	2	25	25	25	13.722	8	12789000	66891000	4392800	11603000	12857000	6372800	10722000		1	2	1	0	0	0	2		2	2	1	1	1	1	2
O08547	Vesicle-trafficking protein SEC22b	Sec22b	6	0.0680397	0.220222	22.7641	24.6209	22.337	22.2861	22.7006	20.6692	22.2233			105310000	6	6	6	34.4	34.4	34.4	24.74	13	7068100	20413000	5148400	5306200	8433600	880230	7123300		3	4	1	0	1	0	0		4	5	3	3	4	1	5
Q9DBL7	Bifunctional coenzyme A synthase;Phosphopantetheine adenylyltransferase;Dephospho-CoA kinase	Coasy	12	0.0573125	0.220008	22.3336	24.2626	24.2854	23.6579	23.262	20.523	23.1334			192030000	12	12	12	26.8	26.8	26.8	62.022	23	5185700	31813000	24894000	8218700	9241300	683580	7417600		0	4	5	0	1	0	0		3	7	9	5	5	1	6
Q60759	Glutaryl-CoA dehydrogenase, mitochondrial	Gcdh	7	0.0911921	0.219134	25.7679	27.1762	26.3003	26.1603	26.3929	24.4626	25.3733			851450000	7	7	7	24	24	24	48.605	61	62451000	136650000	85034000	72152000	92526000	18362000	38981000		9	8	9	8	9	3	5		6	6	6	6	6	4	6
Q91WG0	Acylcarnitine hydrolase	Ces2c	7	0.058699	0.218209	23.1753	25.265	24.4978	22.9532	23.6157	NaN	21.489			172340000	7	7	7	13.4	13.4	13.4	62.469	18	3804700	50718000	16368000	5478300	7202100	0	1639600		1	2	4	2	2	0	0		2	5	5	4	3	0	2
Q60864	Stress-induced-phosphoprotein 1	Stip1	3	0.0720738	0.217256	22.1118	24.5089	24.1931	21.8237	22.6427	NaN	NaN			67763000	3	3	3	7	7	7	62.581	8	3688900	26306000	20275000	3244000	4532100	0	0		0	2	3	0	1	0	0		2	3	3	2	2	0	0
Q9D7J9	Enoyl-CoA hydratase domain-containing protein 3, mitochondrial	Echdc3	3	0	0.2128	21.3972	24.5417	23.5188	21.82	22.6066	NaN	NaN			49293000	3	3	3	12.3	12.3	12.3	32.402	5	3102900	23366000	13556000	3308600	5959700	0	0		0	3	2	0	0	0	0		2	3	3	2	2	0	0
P09803	Cadherin-1;E-Cad/CTF1;E-Cad/CTF2;E-Cad/CTF3	Cdh1	10	0.104628	0.211339	24.2596	26.1438	25.5072	24.3694	25.1317	23.5837	24.3727			319990000	10	10	10	17.8	17.8	17.8	98.255	41	14154000	102650000	52494000	15835000	27656000	8831000	22372000		4	11	9	2	5	0	4		7	10	8	6	5	5	9
A2BDX3	Adenylyltransferase and sulfurtransferase MOCS3;Molybdopterin-synthase adenylyltransferase;Molybdopterin-synthase sulfurtransferase	Mocs3	2	0.0316648	0.210275	NaN	23.0645	20.5033	NaN	19.8976	NaN	NaN			21209000	2	2	2	5.2	5.2	5.2	49.374	3	0	9068300	1971300	0	1050100	0	0		0	1	0	0	0	0	0		0	2	1	0	1	0	0
Q8CGB6	Tensin-2	Tns2	13	0.0871026	0.209852	26.0093	26.2428	26.0149	26.2299	25.7266	23.666	26.4039			694850000	13	13	11	13	13	11.6	152.01	36	101680000	62913000	93001000	99520000	39349000	9714000	63246000		5	5	5	7	2	0	2		8	9	7	8	2	2	2
Q99JI6	Ras-related protein Rap-1b	Rap1b	6	0.0816711	0.208982	25.8158	27.1675	25.8347	26.129	25.7186	24.3368	25.6009			838250000	6	6	1	32.6	32.6	8.2	20.825	21	88415000	210400000	41309000	124370000	73077000	27522000	80209000		2	3	2	3	2	1	2		5	5	5	6	4	3	6
Q9D7B6	Isobutyryl-CoA dehydrogenase, mitochondrial	Acad8	10	0.0574613	0.208711	24.4411	26.3834	24.7548	24.3821	25.0672	22.2015	23.9668			465770000	10	10	10	23.7	23.7	23.7	45.019	24	24583000	93605000	38985000	16019000	47174000	5633500	16375000		2	5	2	2	3	1	1		5	8	7	4	7	3	4
P48962	ADP/ATP translocase 1	Slc25a4	17	0.0764206	0.208173	31.798	32.9535	31.934	32.0209	31.9922	29.902	31.5212			54735000000	17	17	8	46.3	46.3	24.8	32.904	183	4127100000	7224300000	4297400000	4617700000	5117000000	973890000	3431200000		20	31	21	23	21	14	17		15	15	15	14	14	11	14
Q8BMS1	Trifunctional enzyme subunit alpha, mitochondrial;Long-chain enoyl-CoA hydratase;Long chain 3-hydroxyacyl-CoA dehydrogenase	Hadha	32	0.0896964	0.205084	28.4838	30.3794	29.0569	28.3361	28.8208	27.5421	28.3025			5507500000	32	32	32	40.6	40.6	40.6	82.669	201	387120000	1381500000	583550000	294590000	460780000	173390000	277320000		22	35	29	19	25	17	20		27	26	28	24	30	25	25
P18572	Basigin	Bsg	6	0.0977633	0.205051	25.6849	27.6449	26.4826	25.8322	26.2784	24.9477	25.7044			835150000	6	6	6	18	18	18	42.444	22	53791000	215660000	100130000	59452000	93566000	23478000	53016000		2	7	2	3	1	0	3		4	6	4	4	4	3	4
Q99KR7	Peptidyl-prolyl cis-trans isomerase F, mitochondrial	Ppif	2	0.198544	0.204397	23.397	24.2617	23.6809	23.3442	24.3206	22.7336	23.1069			105890000	2	2	2	15.5	15.5	15.5	21.737	2	10655000	1945100	31073000	9903200	17736000	4247800	7126500		0	1	0	0	1	0	0		1	1	2	1	1	1	1
P42932	T-complex protein 1 subunit theta	Cct8	11	0.101268	0.20245	24.8354	27.0099	25.7463	25.2088	25.5205	24.631	24.7673			503880000	11	11	11	23.4	23.4	23.4	59.555	25	24820000	115560000	51594000	37957000	41759000	23988000	27136000		1	9	3	2	1	1	4		5	9	7	8	6	7	6
O35381;Q64G17	Acidic leucine-rich nuclear phosphoprotein 32 family member A;Putative acidic leucine-rich nuclear phosphoprotein 32 family member C	Anp32a;Anp32c	3	0.0797635	0.201693	21.8466	23.9348	23.4029	21.4784	22.3938	NaN	NaN			45404000	3	3	3	11.3	11.3	11.3	28.537	3	2664900	27702000	4477700	1677900	4945300	0	0		0	2	1	0	0	0	0		2	3	2	2	2	0	0
P61161	Actin-related protein 2	Actr2	4	0.0827841	0.201254	22.3506	24.3248	23.0143	23.2199	22.7639	21.8979	22.15			101390000	4	4	4	13.7	13.7	13.7	44.76	6	7049000	20970000	14756000	10362000	7786500	1462400	2523500		0	1	0	2	0	0	0		3	3	3	4	2	1	1
P11930	Nucleoside diphosphate-linked moiety X motif 19, mitochondrial	Nudt19	13	0.0564043	0.200863	26.7024	27.5258	27.8301	27.2996	27.6089	24.4776	26.1663			2347200000	13	13	13	48.5	48.5	48.5	40.32	59	75062000	140720000	168790000	153270000	149430000	20667000	51290000		5	9	8	6	8	1	4		8	8	9	9	8	4	7
Q9Z2Y8	Proline synthase co-transcribed bacterial homolog protein	Prosc	2	0.138215	0.200339	21.2244	22.8242	21.5901	NaN	21.6025	NaN	21.3253			23372000	2	2	2	8	8	8	30.048	2	1103500	13537000	1832100	0	1863800	0	1269200		0	2	0	0	0	0	0		1	2	1	0	1	0	1
O55234	Proteasome subunit beta type-5	Psmb5	3	0.195545	0.199978	23.1881	24.6173	24.1447	23.8053	23.5657	23.5902	23.2826			127760000	3	3	3	13.6	13.6	13.6	28.532	3	2227600	37244000	29894000	16243000	11193000	1483700	968650		1	0	1	0	0	0	0		1	3	3	2	2	1	1
P51660	Peroxisomal multifunctional enzyme type 2;(3R)-hydroxyacyl-CoA dehydrogenase;Enoyl-CoA hydratase 2	Hsd17b4	20	0.0950988	0.199944	27.1789	28.3083	27.8891	27.3277	27.2457	26.5161	26.5572			2101400000	20	20	20	34.4	34.4	34.4	79.481	84	157140000	311090000	234670000	165250000	149210000	64400000	66607000		12	10	12	8	12	6	6		17	15	16	14	16	11	12
Q9CQI6	Coactosin-like protein	Cotl1	4	0.0645065	0.197771	24.0111	25.932	25.557	23.0979	24.0664	NaN	23.1439			240300000	4	4	4	22.5	22.5	22.5	15.944	8	20789000	67801000	49000000	5681900	30952000	0	2624000		1	3	1	1	0	0	0		4	4	4	4	4	0	2
Q922D8	C-1-tetrahydrofolate synthase, cytoplasmic;Methylenetetrahydrofolate dehydrogenase;Methenyltetrahydrofolate cyclohydrolase;Formyltetrahydrofolate synthetase;C-1-tetrahydrofolate synthase, cytoplasmic, N-terminally processed	Mthfd1	24	0.0869187	0.197073	26.105	27.5936	26.5635	25.5985	26.2995	24.8199	25.7822			898970000	24	24	24	27.2	27.2	27.2	101.2	68	71383000	233980000	83028000	44142000	84566000	12449000	52593000		9	17	7	2	8	2	8		15	22	14	13	14	9	15
P97792	Coxsackievirus and adenovirus receptor homolog	Cxadr	4	0.0957999	0.196228	23.5459	24.3935	22.264	22.8832	NaN	NaN	22.6499			68363000	4	4	4	12.1	12.1	12.1	39.947	7	12399000	22235000	2645400	17740000	0	0	2022500		1	2	0	1	0	0	0		2	2	1	3	0	0	1
CON__Q5D862			6	0.117776	0.194785	22.9675	24.9812	24.0755	22.7949	24.2665	22.8058	23.0701		+	118220000	6	6	6	6.1	6.1	6.1	248.07	9	6532300	38384000	22024000	8796100	16977000	5220400	8415300		0	4	3	0	1	0	0		1	4	4	3	3	1	2
Q3U4I7	Pyridine nucleotide-disulfide oxidoreductase domain-containing protein 2	Pyroxd2	4	0.104454	0.189797	22.0215	23.7663	23.2857	22.5359	22.1861	NaN	22.0952			59273000	4	4	4	9.5	9.5	9.5	62.939	10	4005800	23137000	10064000	1358100	6401300	0	858870		2	3	3	0	1	0	0		2	4	4	1	3	0	1
Q9D2R6	Cytochrome c oxidase assembly factor 3 homolog, mitochondrial	Coa3	2	0	0.189769	NaN	23.2747	23.4919	21.8445	NaN	NaN	NaN			32434000	2	2	2	18.5	18.5	18.5	11.987	3	0	19541000	6800200	1455100	0	0	0		0	2	1	0	0	0	0		0	2	1	1	0	0	0
P63001;Q05144	Ras-related C3 botulinum toxin substrate 1;Ras-related C3 botulinum toxin substrate 2	Rac1;Rac2	5	0.0628987	0.186183	24.9376	26.2952	24.5669	25.0295	25.2007	23.021	24.22			450860000	5	5	5	27.1	27.1	27.1	21.45	24	34430000	79568000	23368000	34090000	31500000	5063300	19130000		4	4	1	3	3	1	2		3	4	2	3	3	2	2
Q99JW2	Aminoacylase-1	Acy1	3	0.0668997	0.185594	NaN	23.0732	21.3514	NaN	21.7324	NaN	NaN			20225000	3	3	3	10	10	10	45.78	7	0	9661700	1925700	0	1357600	0	0		0	4	1	0	1	0	0		0	3	1	0	1	0	0
Q9CQW2;Q8VEH3	ADP-ribosylation factor-like protein 8B;ADP-ribosylation factor-like protein 8A	Arl8b;Arl8a	3	0.0500742	0.18291	NaN	21.727	22.6864	22.171	21.3571	20.3101	21.2848			57333000	3	3	3	22	22	22	21.539	5	0	1103800	4255700	3237100	751470	826160	2287300		0	0	1	1	0	0	0		0	1	2	2	1	1	2
P16460	Argininosuccinate synthase	Ass1	23	0.0672156	0.181426	28.5499	30.5715	29.2293	28.5286	29.045	27.2182	28.643			6688300000	23	23	23	44.4	44.4	44.4	46.584	139	455270000	1439200000	674430000	371410000	619560000	158590000	434970000		15	25	16	15	15	12	13		19	22	19	19	21	18	20
P28271	Cytoplasmic aconitate hydratase	Aco1	30	0.0551392	0.181414	26.7363	28.0113	26.8348	26.657	26.7096	24.4113	26.5669			1806600000	30	30	30	39.3	39.3	39.3	98.124	97	109680000	259390000	115340000	126830000	99732000	8215000	101120000		11	15	8	11	10	0	11		18	22	19	23	17	6	19
Q8CC88	von Willebrand factor A domain-containing protein 8	Vwa8	36	0.0796253	0.181141	25.8188	27.7918	26.7516	26.0349	26.463	25.376	25.4833			998420000	36	36	36	21.9	21.9	21.9	213.42	86	49548000	194770000	104960000	56635000	82089000	31057000	37048000		5	17	12	5	9	5	2		18	21	23	20	23	18	16
Q9WUA2	Phenylalanine--tRNA ligase beta subunit	Farsb	5	0.0539114	0.180826	21.1823	23.2301	20.3195	20.9802	21.3509	19.6107	19.9991			37226000	5	5	5	9	9	9	65.696	9	3415600	9720100	902400	1923400	4353200	431900	646780		0	3	1	0	1	0	0		3	4	2	2	3	1	1
O08583	THO complex subunit 4	Alyref	2	0.0575065	0.180141	NaN	23.4865	21.5074	20.7426	21.5871	NaN	NaN			23490000	2	2	2	9.8	9.8	9.8	26.94	3	0	11248000	2696600	934140	1665600	0	0		0	2	0	0	0	0	0		0	1	1	1	1	0	0
O88986	2-amino-3-ketobutyrate coenzyme A ligase, mitochondrial	Gcat	3	0.065519	0.179292	22.3506	23.7461	22.4321	NaN	21.9029	21.6875	22.168			68314000	3	3	3	11.1	11.1	11.1	44.93	7	4604100	22910000	3643400	0	2475200	1836200	3574200		0	2	1	0	0	0	1		1	3	1	0	1	1	2
O08917	Flotillin-1	Flot1	2	0.123619	0.176349	21.4513	22.8474	21.7216	20.9087	21.3759	NaN	21.2293			25401000	2	2	2	6.5	6.5	6.5	47.513	4	2849500	6895800	3774100	1620900	2634400	0	2246400		0	1	0	0	0	0	1		1	1	1	1	1	0	1
G3X9C2	F-box only protein 50	Nccrp1	2	0.0681491	0.176165	21.4184	23.7731	22.6941	21.2975	22.5838	20.3474	21.8036			51829000	2	2	2	13.2	13.2	13.2	30.407	9	2388100	16761000	6970800	630960	6247800	1136700	3118900		1	3	1	0	1	1	1		1	2	2	1	2	1	1
Q3UEG6	Alanine--glyoxylate aminotransferase 2, mitochondrial	Agxt2	8	0.0640216	0.175781	24.257	25.4773	24.9638	23.9112	25.2757	23.0239	22.9359			279260000	8	8	8	17.9	17.9	17.9	57.114	13	18319000	60463000	27948000	16138000	33913000	8030900	6566700		2	2	1	1	1	2	0		4	5	4	3	4	4	3
P70699	Lysosomal alpha-glucosidase	Gaa	2	0.0523706	0.17534	24.7711	28.7768	26.2604	NaN	25.1614	26.1266	26.6889			1011000000	2	2	2	3.9	3.9	3.9	106.25	2	8826800	226310000	41081000	0	15163000	57799000	126010000		0	2	0	0	0	0	0		1	2	2	0	1	1	1
P15105	Glutamine synthetase	Glul	2	0.0817884	0.172814	23.2835	23.9304	23.9459	23.176	23.9498	21.734	22.8126			116080000	2	2	2	8	8	8	42.119	13	7959200	21392000	17740000	7387900	12631000	2719100	5742500		1	3	3	1	1	1	1		1	2	2	1	1	1	1
Q9D826	Peroxisomal sarcosine oxidase	Pipox	10	0.0618104	0.171852	25.3536	26.7468	26.1823	25.7971	26.051	24.4511	24.4568			769730000	10	10	10	28.2	28.2	28.2	43.846	42	20897000	87842000	43373000	54705000	55692000	10322000	16740000		2	6	7	5	5	2	4		4	7	7	7	6	4	6
Q99LX5	Multiple myeloma tumor-associated protein 2 homolog	Mmtag2	2	0.110119	0.169239	22.5998	23.4524	23.7158	23.7039	22.6075	22.1131	23.7972			91111000	2	2	2	10.8	10.8	10.8	29.298	3	9344600	8821300	12708000	12501000	9905500	7948800	14228000		0	0	0	0	0	1	1		2	1	1	1	2	2	2
Q91WJ8	Far upstream element-binding protein 1	Fubp1	2	0.0604538	0.169135	20.5272	23.1724	22.5491	NaN	21.2212	NaN	21.5178			30951000	3	2	2	5.2	4	4	68.539	4	393490	8992800	5165200	0	3553300	0	1102100		0	2	1	0	0	0	0		1	2	2	0	2	0	1
Q8CIM7	Cytochrome P450 2D26	Cyp2d26	13	0.0461406	0.166203	24.5022	26.372	25.3043	25.6226	24.6773	22.5794	25.5213			629030000	13	13	13	33.6	33.6	33.6	56.975	34	9351600	94938000	33001000	38071000	19157000	3114300	33136000		2	6	2	3	2	0	5		3	9	7	7	5	2	8
P08752	Guanine nucleotide-binding protein G(i) subunit alpha-2	Gnai2	6	0.0775525	0.162163	25.2618	26.6055	25.3735	25.3854	25.6293	24.1283	24.8979			498930000	6	6	4	21.4	21.4	15.8	40.489	38	39161000	99259000	30528000	47532000	43931000	8625300	20927000		3	6	5	3	6	2	5		5	5	5	5	5	3	4
Q3UNZ8	Quinone oxidoreductase-like protein 2		9	0.0600123	0.159531	27.0548	28.1652	27.4584	27.2229	27.3961	25.6506	26.3947			2062400000	9	9	9	35.4	35.4	35.4	37.808	73	141310000	253640000	187790000	157670000	156030000	49019000	79650000		8	9	11	10	10	3	5		8	8	9	9	8	8	8
Q3TDN2	FAS-associated factor 2	Faf2	3	0.0741238	0.15855	21.7878	23.4912	22.6832	NaN	21.9985	NaN	NaN			34681000	3	3	3	12.1	12.1	12.1	52.471	7	1914100	10438000	5262000	0	2215100	0	0		0	2	2	0	1	0	0		1	2	2	0	1	0	0
P49817	Caveolin-1	Cav1	2	0.0443254	0.155516	20.5811	21.1859	NaN	21.7506	20.4434	19.5825	20.0817			27126000	2	2	2	9.6	9.6	9.6	20.538	2	1408400	2641100	0	1835300	1220500	498610	837890		0	0	0	1	0	0	0		1	1	0	1	1	1	1
Q9WV85	Nucleoside diphosphate kinase 3	Nme3	3	0.0602155	0.154516	22.4248	24.1317	23.1176	22.0092	22.6886	NaN	21.328			67130000	3	3	3	24.3	24.3	24.3	19.099	13	4811100	20988000	7738500	3611500	5775000	0	2349600		2	3	2	2	1	0	1		2	2	2	2	2	0	2
P62754	40S ribosomal protein S6	Rps6	4	0.0678082	0.153504	24.3064	25.7662	24.7609	24.0229	24.4445	23.0443	24.2767			268490000	4	4	4	18.1	18.1	18.1	28.68	22	23914000	99629000	26437000	14443000	15903000	6014500	14193000		2	3	1	2	2	5	3		3	3	2	2	2	4	3
Q99JB2	Stomatin-like protein 2, mitochondrial	Stoml2	3	0	0.1521	NaN	21.2515	NaN	NaN	NaN	NaN	NaN			4743200	3	3	3	14.4	14.4	14.4	38.384	3	0	3736000	0	0	0	0	0		0	3	0	0	0	0	0		0	3	0	0	0	0	0
Q8C0I1	Alkyldihydroxyacetonephosphate synthase, peroxisomal	Agps	9	0.0473768	0.152005	24.0595	25.1301	25.1907	24.4269	24.5225	22.6418	23.4344			360530000	9	9	9	17.7	17.7	17.7	71.683	31	15125000	22970000	35578000	24364000	22487000	4006000	6805700		4	1	5	4	5	0	1		6	5	6	7	6	3	4
Q920R6	V-type proton ATPase 116 kDa subunit a isoform 4	Atp6v0a4	20	0.0321085	0.14925	26.3492	27.8181	25.5502	26.4258	26.4685	22.4274	26.7642			1671100000	20	20	20	25.9	25.9	25.9	95.604	75	93712000	260370000	37219000	73064000	86768000	4313700	98868000		6	15	6	6	8	0	8		18	16	11	12	14	4	18
P59017	Bcl-2-like protein 13	Bcl2l13	4	0.0501705	0.148317	21.5923	24.3852	22.0576	21.7671	21.8581	NaN	NaN			43846000	4	4	4	14.3	14.3	14.3	46.719	7	1014300	31708000	1522200	1145000	5426000	0	0		1	3	0	1	1	0	0		1	3	1	1	3	0	0
O08756	3-hydroxyacyl-CoA dehydrogenase type-2	Hsd17b10	4	0.0663507	0.147747	24.9175	26.655	25.7301	24.7716	25.5824	24.2138	24.5285			465350000	4	4	4	24.5	24.5	24.5	27.418	36	23686000	115390000	61316000	19691000	54817000	11869000	25323000		4	5	6	4	6	2	2		3	4	4	3	4	3	4
Q8VEK3	Heterogeneous nuclear ribonucleoprotein U	Hnrnpu	11	0.0698027	0.147501	25.3446	27.1484	26.3291	25.2197	25.7027	24.6747	25.5308			640250000	11	11	11	12.9	12.9	12.9	87.917	30	23135000	204140000	73923000	27966000	53519000	18699000	47995000		1	9	3	2	3	0	4		5	11	9	7	10	5	9
Q9DBM2	Peroxisomal bifunctional enzyme;Enoyl-CoA hydratase/3,2-trans-enoyl-CoA isomerase;3-hydroxyacyl-CoA dehydrogenase	Ehhadh	46	0.0479256	0.146584	31.1779	31.2502	31.7519	31.5871	31.6341	29.6713	29.7086			36316000000	46	46	46	61.6	61.6	61.6	78.301	433	2781900000	2977700000	3514100000	2957000000	3190100000	806050000	756730000		50	45	58	56	57	31	29		41	39	41	39	40	32	34
Q8BI08	Protein MAL2	Mal2	2	0	0.143575	22.0546	23.768	22.9571	NaN	22.783	NaN	NaN			49524000	2	2	2	17.7	17.7	17.7	19.094	6	6987600	7933000	7093100	0	11987000	0	0		2	1	0	0	2	0	0		1	1	1	0	1	0	0
P80318	T-complex protein 1 subunit gamma	Cct3	10	0.0941408	0.143355	24.4008	26.1909	25.2864	24.6067	24.8492	24.2221	24.7979			313290000	10	10	10	19.8	19.8	19.8	60.629	42	22650000	78869000	38590000	21303000	30370000	14002000	31004000		2	9	6	5	6	2	5		7	9	7	7	7	5	8
O70133	ATP-dependent RNA helicase A	Dhx9	20	0.0613637	0.143318	25.3435	26.759	25.3099	25.6549	25.4315	24.0746	25.2927			571910000	20	20	20	17.7	17.7	17.7	149.47	57	38915000	101710000	40637000	48245000	38503000	7207600	34913000		4	12	6	6	8	1	5		11	14	12	14	12	6	12
P62962;CON__P02584	Profilin-1	Pfn1	4	0.0489446	0.142818	23.5442	25.5238	24.2236	23.6974	24.4005	22.011	23.5858		+	222450000	4	4	4	40	40	40	14.957	24	10495000	49719000	19838000	11614000	12401000	2409800	7611400		3	5	5	1	2	0	2		3	4	4	2	3	2	2
Q99J99	3-mercaptopyruvate sulfurtransferase	Mpst	4	0.0570685	0.142192	23.3636	25.4026	24.3404	23.5567	23.5361	NaN	22.9281			159970000	4	4	4	13.8	13.8	13.8	33.097	11	8585100	47765000	21230000	11258000	9675300	0	6348000		1	2	2	1	1	0	1		1	4	3	2	1	0	1
P49312	Heterogeneous nuclear ribonucleoprotein A1;Heterogeneous nuclear ribonucleoprotein A1, N-terminally processed	Hnrnpa1	8	0.0509011	0.137952	22.4814	24.8253	23.609	21.9901	23.539	21.2507	22.9098			101510000	8	8	8	32.2	32.2	32.2	34.196	20	5594400	19164000	24757000	3566100	13779000	3225400	9824100		2	5	5	1	3	0	1		3	5	5	2	3	2	3
P42669	Transcriptional activator protein Pur-alpha	Pura	5	0.05461	0.132447	23.801	25.8034	24.8592	23.5374	24.8743	22.7511	23.9173			233310000	5	5	5	24	24	24	34.883	22	13990000	48543000	35336000	12226000	30439000	4932100	18348000		1	2	7	3	3	1	2		4	4	5	5	5	4	5
Q9CQ60	6-phosphogluconolactonase	Pgls	2	0.0624626	0.132036	20.4556	22.7074	22.2057	20.8605	21.5345	NaN	20.5708			24343000	2	2	2	13.2	13.2	13.2	27.254	7	749320	9778600	5438400	759840	4441300	0	811560		1	1	1	0	2	0	1		1	2	2	1	2	0	1
P35279;P61294	Ras-related protein Rab-6A;Ras-related protein Rab-6B	Rab6a;Rab6b	4	0.0457012	0.13152	25.0043	27.142	25.7377	24.484	25.3927	24.3854	24.2571			581960000	4	4	4	23.1	23.1	23.1	23.59	10	32563000	128760000	53173000	38718000	40883000	11627000	26957000		1	3	1	0	1	0	1		3	3	2	2	3	2	3
Q6P069	Sorcin	Sri	3	0.0725532	0.130309	NaN	24.1977	24.0529	22.7804	24.4171	NaN	22.9975			84432000	3	3	3	13.1	13.1	13.1	21.627	5	0	15695000	22455000	812090	21339000	0	10344000		0	1	1	0	1	0	1		0	2	3	1	3	0	3
O35737	Heterogeneous nuclear ribonucleoprotein H;Heterogeneous nuclear ribonucleoprotein H, N-terminally processed	Hnrnph1	9	0.0564784	0.129284	25.2124	26.837	26.3098	25.3837	25.7221	24.0044	26.0385			611530000	9	9	3	29.4	29.4	10.2	49.199	38	28785000	94685000	71005000	36123000	45005000	12524000	75530000		1	7	4	3	4	2	8		4	8	8	6	5	4	8
Q9ESX5	H/ACA ribonucleoprotein complex subunit 4	Dkc1	4	0.0434392	0.127829	21.6521	23.0329	22.2734	21.7753	20.8737	NaN	20.976			45420000	4	4	4	11.2	11.2	11.2	57.401	7	2140700	7233600	4949900	6045600	727610	0	838530		0	1	1	1	0	0	0		1	3	3	3	1	0	1
P11087	Collagen alpha-1(I) chain	Col1a1	10	0.0512792	0.127493	27.599	29.4218	28.9459	28.0641	28.8469	26.1622	28.799			3627600000	10	10	10	8.6	8.6	8.6	138.03	67	237840000	298040000	574170000	350950000	596500000	79982000	543470000		6	15	9	7	9	5	7		7	9	9	8	8	7	9
CON__P02769			15	0.223439	0.127454	27.4023	27.8176	28.3334	27.5379	27.4911	27.8211	27.4542		+	1951100000	15	15	15	22.1	22.1	22.1	69.293	61	181190000	277140000	418570000	192130000	195810000	189750000	181600000		8	4	12	8	8	6	8		10	8	14	12	11	10	13
P17225	Polypyrimidine tract-binding protein 1	Ptbp1	8	0.0473844	0.126934	24.1077	26.4873	24.9718	24.1413	24.7514	22.9437	24.8753			334490000	8	8	6	26.8	26.8	23.3	56.477	29	8952800	111060000	35013000	11071000	29562000	1046300	17116000		1	7	5	3	3	1	3		2	6	6	4	5	2	4
P39054	Dynamin-2	Dnm2	4	0.0343972	0.126606	20.2068	23.4955	22.5018	21.2321	21.4054	20.3444	20.394			55853000	4	4	4	8.7	8.7	8.7	98.144	7	1265900	10716000	4924500	3233100	4873200	1686200	1641000		0	1	1	0	0	0	0		1	2	2	2	3	2	1
Q9CZ42	ATP-dependent (S)-NAD(P)H-hydrate dehydratase	Carkd	3	0.0377348	0.126561	NaN	24.2867	23.1372	21.1255	22.6162	NaN	21.6305			57561000	3	3	3	15.2	15.2	15.2	36.717	5	0	20087000	5284700	1118300	3649400	0	1890700		0	2	1	2	0	0	0		0	3	1	1	2	0	1
Q01149	Collagen alpha-2(I) chain	Col1a2	7	0.0541931	0.125165	26.8329	28.3901	28.3074	27.5387	28.3634	25.5043	28.0095			2097200000	7	7	7	5.4	5.4	5.4	129.56	31	167070000	208380000	282070000	200840000	437780000	41954000	348330000		3	4	4	4	5	3	5		7	5	7	6	7	6	7
Q9ESG4	Collectrin	Tmem27	2	0.0471201	0.124385	20.3578	22.2876	21.3531	NaN	20.82	NaN	20.217			18518000	2	2	2	13.1	13.1	13.1	25.07	6	495210	5665000	4716100	0	800710	0	427810		1	2	1	0	0	0	0		2	2	2	0	1	0	1
Q3THS6	S-adenosylmethionine synthase isoform type-2	Mat2a	3	0.0420149	0.123351	NaN	23.0333	21.9665	NaN	21.6002	NaN	NaN			25188000	3	3	3	10.4	10.4	10.4	43.688	5	0	8375500	4507000	0	2684300	0	0		0	2	0	0	0	0	0		0	2	2	0	1	0	0
Q9WV68	Peroxisomal 2,4-dienoyl-CoA reductase	Decr2	7	0.0356656	0.123327	22.8115	24.8503	24.2316	23.2624	24.0331	21.5713	22.4595			195040000	7	7	7	25	25	25	31.3	13	6955200	24540000	17258000	15639000	12552000	2420500	5441400		1	3	3	0	1	0	0		4	4	4	5	4	2	3
Q3U0V1	Far upstream element-binding protein 2	Khsrp	4	0.0413553	0.12048	22.3008	24.9442	24.4239	22.8904	23.9592	21.5832	23.1337			140700000	4	4	3	6.7	6.7	5.6	76.775	7	7141800	29254000	19081000	6212300	12276000	3353600	15980000		0	3	1	0	1	0	0		2	3	2	1	2	2	2
Q4VAE3	Transmembrane protein 65	Tmem65	2	0.0575059	0.119355	22.4111	22.8236	22.6432	22.0628	22.5313	NaN	20.8405			45744000	2	2	2	9	9	9	24.918	5	4790300	9150900	7936700	4095100	5109900	0	1595200		1	0	0	1	1	0	0		2	2	2	2	2	0	2
P34914	Bifunctional epoxide hydrolase 2;Cytosolic epoxide hydrolase 2;Lipid-phosphate phosphatase	Ephx2	11	0.0398025	0.117786	24.7093	26.5234	25.4647	25.0016	25.1388	23.5398	24.5818			540480000	11	11	11	26.5	26.5	26.5	62.515	36	25572000	118880000	38346000	30164000	39753000	7924200	15932000		2	8	4	2	4	1	2		5	9	5	8	8	3	6
Q8K157	Aldose 1-epimerase	Galm	3	0.0604701	0.117652	22.4841	24.3839	23.6588	22.4561	23.4025	NaN	22.2106			77015000	3	3	3	11.4	11.4	11.4	37.798	7	3463600	31470000	11275000	5169600	3544200	0	2658000		1	3	1	0	1	0	0		1	3	2	2	1	0	1
P98078	Disabled homolog 2	Dab2	7	0.0821093	0.117637	24.5007	25.3331	25.0753	24.4763	24.0121	24.5065	24.2859			258350000	7	7	7	12.5	12.5	12.5	82.311	14	11788000	73684000	40978000	24514000	15101000	23771000	24886000		1	4	3	1	0	0	1		1	5	5	3	2	2	4
P63321	Ras-related protein Ral-A	Rala	3	0.0622761	0.114974	23.246	24.2119	23.1208	23.3539	23.1978	NaN	22.2627			90093000	5	3	3	27.7	18.9	18.9	23.553	8	10597000	23852000	10193000	11008000	6662200	0	2866500		1	2	1	2	1	0	0		3	3	3	3	2	0	1
Q91VC3	Eukaryotic initiation factor 4A-III;Eukaryotic initiation factor 4A-III, N-terminally processed	Eif4a3	2	0.0945218	0.112645	NaN	23.372	22.5935	NaN	22.7807	NaN	NaN			32547000	3	2	2	9.2	5.4	5.4	46.839	2	0	24002000	2806900	0	2515400	0	0		0	1	1	0	0	0	0		0	2	1	0	1	0	0
Q9QZA0	Carbonic anhydrase 5B, mitochondrial	Ca5b	3	0.0322631	0.110151	21.3718	23.9882	21.1602	21.1713	21.6505	20.0495	21.0606			54192000	3	3	3	11.4	11.4	11.4	36.622	8	4667500	14072000	2944500	3396800	5654300	1133300	2917000		0	4	0	0	0	0	0		3	3	1	2	2	2	2
P62082	40S ribosomal protein S7	Rps7	2	0.0744287	0.109058	21.7777	23.21	22.3284	21.5837	21.6913	21.5693	21.9798			42133000	2	2	2	10.8	10.8	10.8	22.127	2	2828400	10325000	7826100	3252100	4113200	2118600	3743200		0	1	0	0	0	0	0		1	2	2	2	2	1	1
CON__Q3SX28;P58774	Tropomyosin beta chain	Tpm2	2	0	0.108374	20.5815	23.8006	23.1768	21.3733	22.1246	NaN	NaN		+	32951000	11	2	2	28.2	7.7	7.7	33.012	4	1074300	15341000	10193000	2467700	3874500	0	0		0	1	1	1	1	0	0		1	2	2	2	2	0	0
P53986	Monocarboxylate transporter 1	Slc16a1	5	0.0263829	0.10837	25.276	25.8655	24.1972	25.8292	25.1141	22.078	24.8727			679050000	5	5	5	13.4	13.4	13.4	53.267	19	36201000	52176000	20817000	59531000	40684000	2279400	37577000		2	4	1	3	1	0	2		4	4	5	5	5	1	3
P62281	40S ribosomal protein S11	Rps11	3	0.0382442	0.10724	23.1765	25.6544	23.6396	22.8773	23.9525	22.1187	23.1954			166200000	3	3	3	10.8	10.8	10.8	18.431	10	11362000	39826000	15313000	9647400	15330000	5507900	11029000		1	2	2	0	2	0	2		3	2	3	3	3	3	3
P06151	L-lactate dehydrogenase A chain	Ldha	12	0.038423	0.105778	26.6203	28.34	26.9297	26.6074	26.9665	25.2153	26.5482			1625300000	12	12	12	35.5	35.5	35.5	36.498	54	79312000	356120000	115070000	93355000	122250000	26421000	76693000		5	10	5	7	4	2	8		8	11	9	10	9	7	10
Q9DC51	Guanine nucleotide-binding protein G(k) subunit alpha	Gnai3	3	0.0496419	0.105223	23.7737	25.185	24.1747	24.0607	24.1112	22.9517	23.6176			199590000	5	3	3	16.9	11.3	11.3	40.538	10	13645000	39336000	17144000	15969000	17072000	5591400	11289000		1	1	0	1	1	1	1		2	3	2	2	2	1	2
Q8K1R3	Polyribonucleotide nucleotidyltransferase 1, mitochondrial	Pnpt1	2	0.0278967	0.104472	23.1313	25.4264	NaN	NaN	24.4239	22.1703	24.7489			152600000	2	2	2	2.2	2.2	2.2	85.682	3	11421000	23716000	0	0	14583000	406930	22882000		1	1	0	0	0	0	0		2	2	0	0	1	1	1
Q61166	Microtubule-associated protein RP/EB family member 1	Mapre1	5	0.0755589	0.101145	29.7105	30.9841	29.971	29.4548	30.2075	NaN	29.2978			7995600000	5	5	5	24.6	24.6	24.6	30.016	4	1109100000	1465600000	1154900000	1345300000	6254200	0	1030900000		0	1	0	0	1	0	1		2	2	1	2	1	0	3
Q61136	Serine/threonine-protein kinase PRP4 homolog	Prpf4b	2	0.0596877	0.100872	21.0042	21.9743	22.2919	21.6319	21.3222	20.6555	21.3831			30848000	2	2	2	1.4	1.4	1.4	116.97	6	765510	5723100	6918000	4200500	1189600	472090	3507700		0	1	1	1	0	0	1		1	2	2	2	1	1	2
P62301	40S ribosomal protein S13	Rps13	3	0.027147	0.0992915	NaN	24.4595	23.1348	21.4302	22.3634	NaN	NaN			51996000	3	3	3	20.5	20.5	20.5	17.222	8	0	31509000	13197000	1009000	2390300	0	0		0	2	3	0	1	0	1		0	2	3	1	2	0	1
P70333	Heterogeneous nuclear ribonucleoprotein H2	Hnrnph2	2	0	0.0982132	NaN	22.2828	NaN	NaN	NaN	NaN	21.6835			15217000	7	2	2	23.8	8.5	8.5	49.279	2	0	6242500	0	0	0	0	2719900		0	1	0	0	0	0	0		0	2	0	0	0	0	1
P51661	Corticosteroid 11-beta-dehydrogenase isozyme 2	Hsd11b2	7	0.0261521	0.095098	25.2371	26.6488	24.4933	25.7802	25.646	22.9584	24.6809			691540000	7	7	7	17.6	17.6	17.6	42.186	18	38643000	106510000	22582000	57338000	48489000	7552700	29087000		1	4	1	3	2	0	1		6	6	5	7	6	3	6
Q9Z0X1	Apoptosis-inducing factor 1, mitochondrial	Aifm1	18	0.0292791	0.0944524	27.9073	29.7395	28.3495	28.039	28.2882	26.2481	27.9393			4868700000	18	18	18	37.1	37.1	37.1	66.765	132	251980000	829770000	328580000	282950000	330080000	71573000	237560000		16	20	17	16	18	8	16		16	17	17	17	17	13	16
O89051	Integral membrane protein 2B;BRI2, membrane form;BRI2 intracellular domain;BRI2C, soluble form;Bri23 peptide	Itm2b	2	0.0687941	0.0896363	21.7393	22.1726	21.3882	21.7231	NaN	21.0162	21.3284			25788000	2	2	2	10.5	10.5	10.5	30.26	2	2479000	4519700	2132700	5536600	0	909790	1402500		0	0	1	1	0	0	0		1	1	1	2	0	1	1
Q9D023	Mitochondrial pyruvate carrier 2	Mpc2	3	0.0236716	0.0893073	24.2611	26.3427	24.5396	24.5318	25.0818	21.7858	24.8263			429600000	3	3	3	24.4	24.4	24.4	14.286	16	19816000	79284000	27497000	29520000	21891000	1294600	27416000		1	4	2	2	2	0	1		3	3	2	3	2	1	2
Q9DBG6	Dolichyl-diphosphooligosaccharide--protein glycosyltransferase subunit 2	Rpn2	11	0.0227144	0.0876212	24.6654	26.7696	24.5715	24.5725	25.0258	22.3824	24.6199			564760000	11	11	11	26	26	26	69.062	29	25113000	109720000	21824000	25821000	37960000	3889700	25739000		3	5	1	2	3	1	2		9	7	5	8	7	2	8
Q60692	Proteasome subunit beta type-6	Psmb6	3	0.0382037	0.0871404	22.4863	24.3038	23.8643	22.3213	23.5116	NaN	21.9444			80035000	3	3	3	13	13	13	25.378	9	5533200	23209000	15705000	5347600	11609000	0	2410900		1	0	2	1	2	0	1		3	3	3	3	3	0	2
Q9WTI7	Unconventional myosin-Ic	Myo1c	27	0.0362694	0.0867677	26.4865	27.6619	26.6382	26.7567	26.8006	25.4027	26.0052			1291000000	27	27	27	28.8	28.8	28.8	121.94	97	82679000	236330000	75034000	98294000	101480000	27991000	50278000		8	16	6	13	10	6	8		16	20	15	17	16	11	14
P50136	2-oxoisovalerate dehydrogenase subunit alpha, mitochondrial	Bckdha	6	0.0390687	0.0855622	23.4087	25.8597	24.7722	23.3588	24.9203	23.0522	24.0227			203960000	6	6	6	21	21	21	50.37	20	9444100	66291000	28762000	11723000	27744000	8536300	19058000		1	6	4	0	5	0	3		4	6	5	4	5	2	6
Q05920	Pyruvate carboxylase, mitochondrial	Pc	87	0.2981	0.084568	38.962	39.2991	39.1006	39.1269	39.0407	38.8702	38.932			4778200000000	87	87	87	71.1	71.1	71.1	129.68	9009	561610000000	597860000000	596080000000	603310000000	611340000000	522220000000	558940000000		1123	1089	1144	1136	1251	1086	1070		80	79	77	81	78	82	79
Q91VT4	Carbonyl reductase family member 4	Cbr4	4	0.0333013	0.082562	22.2676	24.1998	23.2598	22.0882	23.2124	21.314	22.3354			82284000	4	4	4	23.7	23.7	23.7	25.414	18	5023200	19928000	5881500	4825500	9312500	1984800	4821300		3	3	1	1	3	0	2		3	3	2	3	3	2	3
P60766	Cell division control protein 42 homolog	Cdc42	4	0.0330115	0.0803428	25.5427	26.4506	25.3692	25.9375	25.4427	24.065	25.5367			616500000	4	4	4	16.8	16.8	16.8	21.258	17	45564000	77733000	41771000	68430000	51251000	15912000	45344000		2	3	2	2	1	0	2		4	3	3	3	3	2	3
Q9Z2X1	Heterogeneous nuclear ribonucleoprotein F;Heterogeneous nuclear ribonucleoprotein F, N-terminally processed	Hnrnpf	5	0.0328768	0.0776811	22.8465	24.5487	24.2873	23.3456	23.7013	21.8171	23.9339			136900000	7	5	5	26.5	20	20	45.729	14	10236000	33190000	13048000	8849600	15147000	1864200	16285000		1	5	2	1	1	0	2		4	5	3	3	4	2	4
Q3UQ44	Ras GTPase-activating-like protein IQGAP2	Iqgap2	8	0.0406574	0.0776488	22.8078	24.4254	23.5714	22.7473	22.7497	NaN	22.7598			86004000	8	8	8	8.1	8.1	8.1	180.53	23	4711200	31533000	10273000	1939700	4801500	0	4399900		2	4	4	2	2	0	2		3	6	5	3	3	0	3
Q99JW5	Epithelial cell adhesion molecule	Epcam	2	0.0368656	0.0755482	21.691	23.2469	22.1316	21.5893	22.0464	20.9652	21.5865			44810000	2	2	2	11.7	11.7	11.7	35.019	12	3343200	10040000	4082000	3144600	3884000	1274700	2819300		1	1	2	1	2	0	1		2	2	2	2	2	1	2
Q68FD5	Clathrin heavy chain 1	Cltc	53	0.0253442	0.0729151	29.1132	30.2778	29.3763	29.418	29.417	27.5405	28.8676			9218700000	53	53	53	35.7	35.7	35.7	191.55	295	594480000	1319400000	675570000	636770000	654730000	139450000	443880000		35	34	38	36	34	13	38		46	46	45	47	44	31	47
Q3TNA1	Xylulose kinase	Xylb	7	0.0265077	0.0697136	24.1742	25.8776	24.9307	24.2846	24.6591	22.8714	24.6253			312550000	7	7	7	18.5	18.5	18.5	59.543	28	9618100	36345000	18984000	21475000	20856000	6329100	24960000		2	6	4	4	2	2	2		2	4	3	5	3	3	5
P62331	ADP-ribosylation factor 6	Arf6	3	0.0207553	0.0653307	21.7351	24.15	22.3499	22.4538	21.9982	NaN	21.1938			65723000	3	3	3	24.6	24.6	24.6	20.082	12	2880200	18525000	5193200	3705000	3179800	0	2926000		0	3	3	1	1	0	0		2	3	3	2	2	0	2
P35282	Ras-related protein Rab-21	Rab21	3	0.0211039	0.0633812	22.6083	23.2548	22.562	23.4026	22.3666	21.0356	22.4431			102550000	3	3	3	18	18	18	24.106	7	6412900	23056000	4114300	5619600	6602200	1096400	5446400		1	1	0	1	1	0	1		2	3	1	1	2	1	2
Q76LS9	Protein FAM63A	Fam63a	2	0.0417161	0.0597124	20.9398	21.883	21.3444	20.7783	21.5415	20.0297	21.0727			21049000	2	2	2	6.4	6.4	6.4	51.225	2	1005500	3717400	1761600	803740	2315400	284730	1383400		0	0	0	0	0	0	1		1	1	1	1	1	1	1
Q99MR8	Methylcrotonoyl-CoA carboxylase subunit alpha, mitochondrial	Mccc1	40	0.0585971	0.0580025	32.9095	32.9968	33.6148	32.9556	33.365	32.5468	32.5505			77746000000	40	40	40	60.4	60.4	60.4	79.343	805	8681600000	8124600000	13393000000	8630900000	11646000000	6014200000	6373500000		104	85	115	96	120	88	92		38	35	39	37	39	38	37
Q3TWN3	Metal transporter CNNM2	Cnnm2	4	0.0401371	0.0579119	24.6009	26.1735	24.3035	24.7831	24.7241	NaN	25.0165			245480000	4	4	3	6.3	6.3	5.1	96.703	4	23020000	98805000	14138000	23277000	21892000	0	29671000		1	0	0	0	0	0	0		1	1	1	1	1	0	1
Q791V5	Mitochondrial carrier homolog 2	Mtch2	7	0.0187284	0.0571847	26.3239	27.6164	25.6844	26.3483	26.2631	24.5394	25.865			1180700000	7	7	7	28.1	28.1	28.1	33.499	51	80144000	212680000	48784000	78521000	67752000	19246000	53564000		6	12	2	6	5	4	4		7	7	6	6	7	5	6
Q9D6M3	Mitochondrial glutamate carrier 1	Slc25a22	3	0	0.0563399	NaN	21.4279	NaN	NaN	19.927	20.1207	NaN			22533000	3	3	3	15.5	15.5	15.5	34.67	4	0	3828300	0	0	551220	836630	0		0	0	0	0	0	0	0		0	2	0	0	1	1	0
Q9QUI0;Q62159	Transforming protein RhoA;Rho-related GTP-binding protein RhoC	Rhoa;Rhoc	4	0.0190598	0.0515985	25.6402	26.4117	25.9156	25.683	25.551	24.173	25.307			725740000	4	4	4	19.2	19.2	19.2	21.782	14	55767000	88584000	47060000	46392000	65054000	5202000	31368000		2	4	1	2	0	0	2		2	3	2	3	2	1	2
Q9JHU4	Cytoplasmic dynein 1 heavy chain 1	Dync1h1	140	0.0129248	0.0497785	27.9791	29.2761	27.4503	28.1517	27.9263	25.694	27.4388			5148400000	140	140	140	34.5	34.5	34.5	532.04	299	212570000	541970000	146770000	237830000	186400000	26415000	120800000		27	52	13	26	21	2	15		71	79	57	68	59	21	53
O55143	Sarcoplasmic/endoplasmic reticulum calcium ATPase 2	Atp2a2	26	0.0119373	0.0491443	26.7484	28.1897	26.8903	26.9972	26.8993	24.0705	27.0154			2633300000	26	26	24	22.3	22.3	21.5	114.86	76	109940000	236060000	90323000	117180000	106390000	11631000	149240000		7	10	7	9	7	1	10		15	16	13	17	14	4	19
Q8K0H1	Multidrug and toxin extrusion protein 1	Slc47a1	4	0.0133554	0.0460057	24.3596	25.3742	23.3693	24.6867	24.0364	22.265	23.8766			321030000	4	4	4	6.9	6.9	6.9	61.641	14	29764000	59475000	5759200	14353000	26477000	7684100	25224000		2	2	0	1	2	1	1		3	2	1	1	3	2	3
Q9CYH2	Redox-regulatory protein FAM213A	Fam213a	6	0.0121348	0.0459447	22.9044	25.005	23.4531	23.2855	23.6024	20.9169	23.2389			197310000	6	6	6	28.9	28.9	28.9	24.394	14	7279200	18558000	7104100	6989300	13541000	1577100	4699600		0	3	2	1	1	0	1		2	3	2	2	3	2	1
Q8VCZ9	Probable proline dehydrogenase 2	Prodh2	9	0.0165905	0.0452857	24.5986	24.9271	25.0386	26.5986	24.6481	24.0618	24.6316			472380000	9	9	9	18	18	18	50.723	10	42990000	25361000	32356000	115650000	44155000	40915000	52169000		0	1	1	2	0	0	0		7	4	6	7	7	4	5
Q8BH00	Aldehyde dehydrogenase family 8 member A1	Aldh8a1	9	0.0144178	0.0447361	24.8733	26.4356	25.5753	24.7958	25.1107	NaN	23.5818			430660000	9	9	9	25.9	25.9	25.9	53.663	16	26664000	90369000	45405000	30914000	33043000	0	14487000		0	3	2	1	1	0	1		6	7	8	8	6	0	5
P26369	Splicing factor U2AF 65 kDa subunit	U2af2	5	0.0205165	0.044261	22.1469	24.1014	23.2567	22.8813	22.8121	21.7988	22.8686			86885000	5	5	5	22.5	22.5	22.5	53.516	21	4669500	19156000	7620500	6604200	8460400	3232300	7722800		0	5	3	2	4	0	3		4	4	3	4	4	4	4
Q60825	Sodium-dependent phosphate transport protein 2A	Slc34a1	6	0.0135637	0.0439806	24.1627	26.1554	24.8433	24.3772	24.563	22.8358	24.3573			403540000	6	6	6	10.5	10.5	10.5	68.773	27	17708000	79457000	25016000	15619000	25339000	4898800	21038000		3	4	4	3	3	0	3		5	6	6	4	5	3	5
Q8BGD9	Eukaryotic translation initiation factor 4B	Eif4b	3	0.0222086	0.0424228	22.0441	23.2651	22.9299	20.9984	22.3213	21.2917	22.1716			47231000	3	3	3	6.9	6.9	6.9	68.839	5	1953200	19713000	6366800	2971900	2868600	688250	2331000		0	2	2	0	0	0	0		1	3	2	2	1	1	1
Q91WK2	Eukaryotic translation initiation factor 3 subunit H	Eif3h	2	0.0151366	0.041965	21.1528	21.4842	22.9633	20.8585	21.384	20.1723	20.8401			36734000	2	2	2	8	8	8	39.832	3	2351400	3885200	4582700	1731500	2990300	848390	1698600		0	0	1	0	0	0	0		1	1	1	1	1	1	1
Q70IV5	Synemin	Synm	2	0.066521	0.0391755	24.3558	24.9187	24.6703	24.7659	24.426	24.4032	24.5818			252490000	2	2	2	2.1	2.1	2.1	173.21	15	27068000	31715000	34952000	37292000	29179000	22187000	33042000		2	3	2	1	2	1	3		1	2	1	1	1	1	2
O70503	Very-long-chain 3-oxoacyl-CoA reductase	Hsd17b12	6	0.0101974	0.036541	24.7067	25.3052	24.0298	24.8268	24.3111	22.5418	23.8444			430850000	6	6	6	19.9	19.9	19.9	34.741	19	26700000	37348000	20551000	33461000	23189000	2254900	15563000		3	3	1	2	2	0	1		4	4	5	5	4	1	4
CON__Streptavidin			8	0.0876257	0.0328569	36.9435	36.9382	37.1	37.4079	37.025	37.0701	36.8883		+	1211700000000	8	8	8	49.4	49.4	49.4	16.622	2691	138090000000	128660000000	152940000000	172050000000	151750000000	158990000000	136730000000		330	321	310	380	299	363	324		8	7	8	8	7	7	8
Q8QZY1	Eukaryotic translation initiation factor 3 subunit L	Eif3l	9	0.0103776	0.0323839	22.8978	24.7568	22.9502	23.686	23.3918	21.5562	23.0688			154830000	9	9	9	20	20	20	66.612	18	8995500	20194000	8984100	11440000	11093000	1999600	8860800		0	4	0	3	1	0	1		5	7	4	5	4	2	5
P11983	T-complex protein 1 subunit alpha	Tcp1	8	0.0112903	0.0313573	23.3801	25.8703	24.6707	23.4744	24.6077	22.5203	24.0904			229610000	8	8	8	21.4	21.4	21.4	60.448	46	5621300	80164000	24514000	10636000	27383000	2531700	14654000		1	12	7	2	6	1	6		4	8	8	6	8	2	6
Q3ULD5	Methylcrotonoyl-CoA carboxylase beta chain, mitochondrial	Mccc2	15	0.01208	0.0297875	27.0442	28.0685	27.4825	26.6309	27.5036	25.9665	26.2701			1740400000	15	15	15	32.5	32.5	32.5	61.378	76	128830000	336530000	173620000	94271000	169380000	41330000	59792000		10	10	9	7	12	2	4		13	13	14	13	13	10	11
B2RY56	RNA-binding protein 25	Rbm25	2	0	0.0297771	22.1699	25.4273	23.0129	21.2447	NaN	NaN	NaN			68802000	2	2	2	2.9	2.9	2.9	99.551	3	5832800	40277000	7554800	2229100	0	0	0		0	2	1	0	0	0	0		1	2	1	1	0	0	0
P62918	60S ribosomal protein L8	Rpl8	5	0.0119935	0.0294728	24.0474	25.5722	24.6628	24.1739	24.7484	23.091	23.8984			267220000	5	5	5	19.5	19.5	19.5	28.024	17	16996000	62748000	29046000	16577000	28486000	3304300	13859000		1	3	3	2	2	2	1		3	4	4	2	3	2	3
P62751	60S ribosomal protein L23a	Rpl23a	2	0	0.0284014	23.3374	24.7299	24.1264	23.1149	23.7988	NaN	NaN			80415000	2	2	2	16	16	16	17.695	2	6342000	43713000	13679000	4658800	12022000	0	0		0	1	1	0	0	0	0		1	2	1	1	1	0	0
Q61102	ATP-binding cassette sub-family B member 7, mitochondrial	Abcb7	11	0.00723243	0.0270128	23.5347	25.8199	23.7503	24.4563	23.6851	22.2374	23.9342			345910000	11	11	11	19	19	19	82.58	27	39814000	30373000	12995000	12990000	10693000	3603200	14726000		1	6	0	3	1	0	2		8	6	6	5	6	2	6
Q62468	Villin-1	Vil1	34	0.00931772	0.024785	28.6904	30.1967	29.496	28.7423	29.1933	27.5511	28.8024			7143500000	34	34	34	49.1	49.1	49.1	92.774	175	498780000	1541500000	1675900000	293140000	814930000	175850000	271640000		18	27	23	18	21	7	21		24	28	28	30	25	16	25
Q60634	Flotillin-2	Flot2	3	0.00964077	0.0175195	27.4632	28.8459	28.6631	27.4028	27.6617	27.8852	27.302			2632100000	3	3	3	8.2	8.2	8.2	47.037	3	313150000	14748000	503550000	356530000	447540000	272070000	274530000		0	0	1	0	0	0	0		2	1	2	3	2	1	2
P23116	Eukaryotic translation initiation factor 3 subunit A	Eif3a	7	0.00560747	0.0164318	NaN	23.6999	22.5276	22.5419	21.8738	NaN	22.1921			61617000	7	7	7	6.5	6.5	6.5	161.93	6	801520	17865000	7308200	2821200	2768900	0	5908600		0	1	1	0	0	0	0		1	5	4	3	2	0	4
Q8VCM8	Nicalin	Ncln	5	0.00421984	0.0159454	22.0337	23.4849	22.1472	22.2038	22.3785	19.8928	21.8039			91274000	5	5	5	9.4	9.4	9.4	62.907	10	4446300	14732000	2547600	2960400	5475200	915950	3973400		1	2	0	0	2	0	0		4	4	2	2	3	1	4
P61979	Heterogeneous nuclear ribonucleoprotein K	Hnrnpk	13	0.00600807	0.0144296	26.5346	28.4829	27.6831	26.6476	27.4815	25.6241	27.3484			1682400000	13	13	13	35.4	35.4	35.4	50.976	74	92982000	417570000	228810000	73592000	203930000	61132000	186240000		7	13	11	7	8	6	9		9	11	12	10	12	7	12
Q9R0A0	Peroxisomal membrane protein PEX14	Pex14	2	0	0.00861168	NaN	21.1071	NaN	NaN	20.2334	NaN	NaN			7581400	2	2	2	8	8	8	41.207	3	0	3063800	0	0	912370	0	0		0	1	1	0	0	0	0		0	2	1	0	1	0	0
Q7TNE1	Succinate--hydroxymethylglutarate CoA-transferase	Sugct	4	0.00332543	0.00801086	23.187	24.192	23.7682	23.4958	24.1977	22.4568	22.355			136110000	4	4	4	9.4	9.4	9.4	47.69	9	9376800	43686000	18244000	6611100	14962000	1842800	1657800		1	2	0	1	2	0	0		3	4	3	2	3	1	1
Q02013	Aquaporin-1	Aqp1	5	0.00176585	0.00613499	27.557	28.9969	26.7183	27.6656	26.5876	25.9471	27.6617			3199200000	5	5	5	17.8	17.8	17.8	28.793	27	192330000	573830000	106090000	190350000	123000000	60205000	204580000		3	4	3	3	2	2	2		4	4	4	3	4	4	4
A2APT9	Kelch domain-containing protein 7A	Klhdc7a	2	0.00156267	0.00402228	20.9616	21.9502	20.8484	21.2443	20.8022	NaN	19.8626			22093000	2	2	2	4	4	4	83.589	3	445710	1754800	380990	682670	357330	0	1842300		0	0	0	1	0	0	1		1	1	1	1	1	0	2
P10126;P62631	Elongation factor 1-alpha 1;Elongation factor 1-alpha 2	Eef1a1;Eef1a2	12	0.000209486	0.000497818	28.4453	30.2036	29.3684	28.5648	29.145	27.5458	29.0338			6144400000	12	12	12	27.5	27.5	27.5	50.113	99	356360000	1386700000	733680000	431930000	574030000	201940000	530100000		8	15	13	10	13	9	16		9	11	11	10	10	9	11
P27046	Alpha-mannosidase 2	Man2a1	8	0	-0.00201321	NaN	23.9475	NaN	NaN	22.9388	NaN	NaN			59061000	8	8	8	8.8	8.8	8.8	131.63	6	779880	5367600	895790	0	276190	0	524420		0	1	0	0	0	0	0		1	3	1	0	1	0	1
P68510	14-3-3 protein eta	Ywhah	2	0.000785588	-0.00260305	20.6794	23.3339	22.4426	20.8753	22.0659	NaN	20.0926			36059000	5	2	2	19.5	9.3	9.3	28.211	6	2193500	10103000	5447200	2599300	4195300	0	1319300		0	1	1	0	1	0	1		1	1	1	1	1	0	2
P70245	3-beta-hydroxysteroid-Delta(8),Delta(7)-isomerase	Ebp	3	0.000729581	-0.00279888	23.181	25.199	NaN	23.6075	23.7758	21.9072	23.677			196690000	3	3	3	15.2	15.2	15.2	26.215	12	11351000	30336000	0	15230000	17264000	1250300	12800000		1	2	1	1	1	0	2		2	2	1	2	2	1	2
P21981	Protein-glutamine gamma-glutamyltransferase 2	Tgm2	18	0.00151433	-0.0033083	26.9813	28.6136	27.8352	27.7584	27.4421	26.712	27.3713			2333600000	18	18	18	30.6	30.6	30.6	77.06	115	108840000	300520000	226880000	249320000	198200000	77617000	169310000		10	18	12	18	12	8	12		14	14	15	16	16	12	13
Q9QX47	Protein SON	Son	3	0.00474378	-0.00334454	NaN	24.3848	24.2127	24.3223	24.342	24.1366	23.9267			147900000	3	3	3	1.8	1.8	1.8	265.65	10	0	17661000	22126000	23972000	17018000	18071000	17069000		2	1	1	1	0	1	2		2	2	2	2	1	2	2
Q99M28	RNA-binding protein with serine-rich domain 1	Rnps1	4	0.0046375	-0.00448799	24.2466	24.9524	25.2457	24.18	24.8151	24.3549	24.3512			220040000	4	4	4	20.3	20.3	20.3	34.208	23	18794000	31637000	40829000	19588000	28773000	18047000	25416000		2	2	4	4	3	2	4		3	3	3	3	3	2	4
Q9CZW5	Mitochondrial import receptor subunit TOM70	Tomm70a	4	0.00228354	-0.00538254	22.3729	23.2254	22.7363	22.2491	22.8396	21.2066	21.8798			67862000	4	4	4	5.7	5.7	5.7	67.589	10	4848600	9390200	5680700	4458800	6720900	1967400	3515500		1	1	1	1	1	1	1		2	2	1	3	2	1	2
P50580	Proliferation-associated protein 2G4	Pa2g4	5	0.00400548	-0.0056057	22.1141	23.2325	22.7034	NaN	22.4661	NaN	NaN			34909000	5	5	5	17.3	17.3	17.3	43.698	6	1770400	9904400	10668000	0	7217300	0	0		0	3	2	0	1	0	0		1	3	3	0	2	0	0
O88543	COP9 signalosome complex subunit 3	Cops3	3	0.00205284	-0.00672563	21.1232	22.9171	21.3061	NaN	20.7868	NaN	NaN			21863000	3	3	3	9	9	9	47.832	6	2386600	6268500	2886400	0	1682300	0	0		0	2	1	0	0	0	0		1	2	2	0	1	0	0
Q04646	Sodium/potassium-transporting ATPase subunit gamma	Fxyd2	2	0.00367947	-0.00673819	24.7999	26.5503	24.7023	25.1032	25.097	24.8461	24.6646			383430000	2	2	2	42.9	42.9	42.9	7.5194	14	30522000	101410000	27435000	35251000	34538000	31973000	25626000		2	2	2	2	2	1	2		2	2	2	2	2	2	2
P62242	40S ribosomal protein S8	Rps8	6	0.00300888	-0.00810242	24.6182	26.3649	24.859	24.5121	24.9118	23.5391	24.6508			400150000	6	6	6	33.7	33.7	33.7	24.205	25	20001000	91405000	26644000	18784000	24380000	9419200	20315000		2	4	4	3	2	2	2		2	3	4	3	2	2	2
Q60597	2-oxoglutarate dehydrogenase, mitochondrial	Ogdh	36	0.00356063	-0.00941801	29.1058	30.2645	28.939	29.0584	29.2203	27.9017	28.5866			7727500000	36	36	36	37.1	37.1	37.1	116.45	206	577130000	1059700000	510610000	563630000	642480000	240230000	415590000		20	31	22	24	22	15	16		29	32	28	28	29	24	28
Q62376	U1 small nuclear ribonucleoprotein 70 kDa	Snrnp70	4	0.0105181	-0.0102615	22.0571	23.3195	22.3703	22.439	22.9884	22.1109	22.6817			51232000	4	4	4	8.9	8.9	8.9	51.991	9	2297800	8249800	7198700	3199200	8810000	2407500	5945900		0	3	2	1	0	0	1		1	2	2	2	2	1	2
Q921I1	Serotransferrin	Tf	10	0.00553477	-0.0107279	24.1283	25.6578	25.5339	24.2979	24.9747	24.4941	23.8991			294950000	10	10	10	14.1	14.1	14.1	76.723	12	15201000	44433000	118070000	14716000	21057000	9120300	9462600		0	3	3	0	1	0	0		4	6	6	3	5	1	2
Q64133	Amine oxidase [flavin-containing] A	Maoa	6	0.00257042	-0.0107503	23.7644	24.7971	23.2921	24.1034	23.5793	21.0263	23.78			306240000	6	6	6	14.4	14.4	14.4	59.601	22	17199000	35716000	6598200	20185000	14592000	1920000	7867300		4	3	1	3	4	0	2		5	5	3	5	5	1	3
P14148	60S ribosomal protein L7	Rpl7	13	0.0163175	-0.0174966	26.6752	27.5625	26.938	27.0027	26.7738	26.3243	27.5045			1167600000	13	13	13	37.8	37.8	37.8	31.419	59	116240000	166760000	140330000	136780000	116540000	72824000	191510000		8	6	6	9	9	3	10		10	10	11	11	12	9	12
Q8BP40	Lysophosphatidic acid phosphatase type 6	Acp6	4	0	-0.0206852	NaN	24.3435	23.6711	NaN	NaN	NaN	NaN			51751000	4	4	4	11.7	11.7	11.7	47.624	9	0	28692000	6730900	0	0	0	0		0	2	2	1	1	0	0		0	3	2	1	1	0	0
Q52KI8	Serine/arginine repetitive matrix protein 1	Srrm1	2	0.0313952	-0.0225854	23.597	24.4468	23.7513	23.3903	23.7456	23.7321	23.6994			120260000	2	2	2	5.4	5.4	5.4	106.86	14	10248000	26332000	16336000	8880300	13383000	11254000	14478000		2	2	2	2	1	2	2		1	2	2	1	2	1	2
Q921F2	TAR DNA-binding protein 43	Tardbp	6	0.00744926	-0.0228149	21.5784	24.8434	22.7377	22.6421	22.837	NaN	21.7653			78735000	6	6	6	13.8	13.8	13.8	44.547	12	1105900	28369000	8114700	5006200	9144700	0	1616300		0	4	2	1	1	0	0		1	5	3	3	3	0	2
CON__P00761			6	0.0686854	-0.0232477	35.2325	35.6272	35.4236	35.4966	35.2556	35.4135	35.5322		+	380910000000	6	6	6	35.9	35.9	35.9	24.409	457	38818000000	50724000000	51332000000	47150000000	39732000000	49582000000	43247000000		64	45	54	55	57	74	55		5	5	5	4	5	6	5
P19324	Serpin H1	Serpinh1	6	0.00894322	-0.0237494	22.6344	25.2847	23.5444	22.5523	23.2764	22.2239	23.3733			131250000	6	6	6	19.9	19.9	19.9	46.533	16	3519000	58039000	7167100	3906800	9088400	4230500	10443000		1	5	3	0	1	0	2		3	6	3	3	4	3	4
P49429	4-hydroxyphenylpyruvate dioxygenase	Hpd	4	0.0113219	-0.0286551	20.7639	22.3725	21.9005	20.9163	21.2368	20.2075	NaN			25818000	4	4	4	11.7	11.7	11.7	45.054	9	924020	5735500	2088400	4595600	1329600	645880	0		1	3	2	1	0	0	0		1	3	2	3	1	1	0
P55014	Solute carrier family 12 member 1	Slc12a1	24	0.00968942	-0.0316715	26.7179	28.3239	26.8424	27.0865	27.4089	24.8749	26.9045			2052000000	24	24	23	28.4	28.4	27.5	120.35	80	97005000	331690000	86241000	129300000	126200000	22189000	99487000		7	13	8	8	8	3	7		18	20	12	17	18	10	17
Q6ZWQ7		Spcs3	2	0.0255969	-0.0321155	21.4398	21.7138	22.2	21.4891	22.1282	20.9602	21.2318			29719000	2	2	2	11.7	11.7	11.7	20.313	6	1971400	3822100	3146000	2075200	2993200	1197400	1588000		0	2	1	0	2	0	0		1	2	1	1	2	1	1
P47934	Carnitine O-acetyltransferase	Crat	14	0.00947572	-0.0335962	23.9403	26.2249	25.1132	24.1927	24.7939	NaN	22.8655			325160000	14	14	14	23	23	23	70.839	27	14880000	62740000	29389000	24548000	37249000	0	9167200		2	6	4	2	3	0	0		8	10	10	9	10	0	5
O55029	Coatomer subunit beta	Copb2	9	0.00943321	-0.0344143	22.302	25.0715	23.0617	22.4192	23.3221	21.2044	22.3655			145030000	9	9	9	12	12	12	102.45	10	4657800	10922000	16580000	4572100	14763000	4455800	4151500		0	1	2	0	1	0	0		4	4	7	3	4	3	4
Q9DCD0	6-phosphogluconate dehydrogenase, decarboxylating	Pgd	5	0.0139155	-0.037268	23.1477	24.6892	23.8375	23.2788	23.1703	NaN	22.5173			129210000	5	5	5	13.9	13.9	13.9	53.247	22	10050000	21002000	11387000	10774000	8348200	0	5885100		3	3	3	2	4	0	2		4	3	3	4	3	0	4
Q9R112	Sulfide:quinone oxidoreductase, mitochondrial	Sqrdl	12	0.0131301	-0.0406752	26.4441	27.6214	26.4562	26.4757	26.6335	25.0727	25.8079			1521400000	12	12	12	27.1	27.1	27.1	50.282	47	94489000	133670000	82900000	95034000	109100000	33365000	51722000		5	8	4	7	5	3	3		7	6	7	8	7	6	7
Q5SYD0	Unconventional myosin-Id	Myo1d	20	0.0140218	-0.0415516	27.5018	28.6374	27.6984	27.8824	27.9094	26.2611	27.0168			3284000000	20	20	20	23.8	23.8	23.8	116.08	38	422350000	49506000	427220000	502180000	499370000	349770000	323600000		3	7	3	4	2	1	1		12	10	9	14	10	7	10
O08691	Arginase-2, mitochondrial	Arg2	3	0.0198362	-0.042223	21.7602	22.9723	23.1902	NaN	23.2074	NaN	NaN			35720000	3	3	3	12.7	12.7	12.7	38.878	8	1887900	11756000	5815900	0	10439000	0	0		1	1	3	0	3	0	0		2	3	3	0	3	0	0
Q60649	Caseinolytic peptidase B protein homolog	Clpb	2	0	-0.0447512	NaN	22.2669	22.6964	NaN	NaN	NaN	NaN			17885000	2	2	2	4	4	4	76.003	2	0	8060700	4915800	0	0	0	0		0	0	1	0	0	0	0		0	2	1	0	0	0	0
P51410	60S ribosomal protein L9	Rpl9	3	0.0139579	-0.0467186	NaN	23.5041	21.0317	21.6077	20.8569	NaN	21.7878			35820000	3	3	3	29.7	29.7	29.7	21.881	7	0	16283000	819020	2772100	1244300	0	3117100		0	3	0	0	0	0	0		0	3	1	2	1	0	2
Q9Z2D6	Methyl-CpG-binding protein 2	Mecp2	4	0.02267	-0.0472651	21.5444	23.0661	23.4145	21.8624	22.1659	NaN	21.8017			47820000	4	4	4	12.4	12.4	12.4	52.307	6	2318900	10231000	14550000	3346000	1592500	0	1314100		0	2	3	0	0	0	0		2	2	4	2	1	0	1
P22315	Ferrochelatase, mitochondrial	Fech	3	0.0183823	-0.0508833	22.0291	24.35	22.786	22.011	23.3156	21.729	21.5407			83183000	3	3	3	8.6	8.6	8.6	47.13	8	6092500	20294000	8901000	6239300	9610100	1740000	1629200		0	3	1	0	3	0	0		3	3	3	3	3	1	1
Q04857	Collagen alpha-1(VI) chain	Col6a1	6	0.0100799	-0.0518983	20.997	24.9811	21.632	22.0654	21.1626	NaN	20.5389			101640000	6	6	6	8.2	8.2	8.2	108.49	12	1679900	39649000	5625900	5910900	2113400	0	1522200		0	4	0	1	1	0	0		1	6	2	3	2	0	1
Q8VH51	RNA-binding protein 39	Rbm39	4	0.0248106	-0.0520372	22.7035	24.8694	23.3574	23.3978	23.302	22.5102	23.5823			125170000	4	4	4	8.7	8.7	8.7	59.406	13	3593800	33618000	19167000	10587000	8465900	5709200	9926300		2	1	2	1	2	0	2		3	2	4	3	2	3	4
Q9QXW9	Large neutral amino acids transporter small subunit 2	Slc7a8	5	0.0236664	-0.0536699	24.6868	25.3967	24.754	24.9679	25.1174	23.1363	24.926			329940000	5	5	5	9	9	9	57.872	25	17699000	52304000	29552000	33731000	23684000	4174400	21576000		3	8	3	3	3	0	2		3	5	4	4	3	1	3
Q9CXS4	Centromere protein V	Cenpv	7	0.0562639	-0.0612631	23.9087	24.8966	23.9545	23.8255	23.5822	24.3351	23.9669			160550000	7	7	7	40.5	40.5	40.5	27.541	16	13380000	36824000	26348000	11970000	13835000	7024200	10500000		2	2	3	1	0	2	1		3	4	6	3	4	3	3
Q9CZ44	NSFL1 cofactor p47	Nsfl1c	5	0.0175851	-0.0616474	21.1867	25.2475	23.5122	21.2713	23.4927	21.8842	21.6129			98908000	5	5	5	23	23	23	40.709	16	1654600	34939000	14003000	3010100	10023000	3416800	2577100		0	7	2	0	2	0	1		1	5	4	1	2	1	1
Q99K41	EMILIN-1	Emilin1	4	0.0378857	-0.0632121	21.1869	22.4767	21.5354	NaN	21.4668	NaN	NaN			18738000	4	4	4	6	6	6	107.58	8	378730	8637600	695010	0	4072300	0	0		0	2	2	0	3	0	0		1	2	2	0	2	0	0
P08032	Spectrin alpha chain, erythrocytic 1	Spta1	3	0.064029	-0.0639324	NaN	21.3498	20.88	NaN	21.4059	NaN	NaN			9409000	3	3	3	1.7	1.7	1.7	279.86	6	0	2326600	3278600	0	2554500	0	0		0	2	3	0	1	0	0		0	2	3	0	2	0	0
P25444	40S ribosomal protein S2	Rps2	3	0.0445118	-0.0712314	24.2899	25.6381	24.1328	24.0931	24.4158	23.8544	24.362			240840000	3	3	3	11.6	11.6	11.6	31.231	9	20313000	39418000	16343000	18252000	24754000	11092000	14679000		1	2	0	1	2	0	1		3	2	2	3	3	2	2
Q8K4F5	Alpha/beta hydrolase domain-containing protein 11	Abhd11	3	0.0290348	-0.0753751	20.5104	23.1013	22.2305	21.1965	21.5491	NaN	NaN			25446000	3	3	3	10.7	10.7	10.7	33.56	10	1587200	9352600	5072600	1527800	3086600	0	0		1	3	2	1	1	0	0		2	3	2	1	2	0	0
Q91YP0	L-2-hydroxyglutarate dehydrogenase, mitochondrial	L2hgdh	8	0.0244164	-0.0793915	23.2764	25.0163	23.8193	23.4387	23.5032	21.819	23.7393			217250000	8	8	8	19.8	19.8	19.8	50.898	14	15011000	53758000	4416300	6892000	7857100	4741200	5680800		1	2	2	0	1	0	0		5	6	4	4	4	2	4
Q7M6Y3	Phosphatidylinositol-binding clathrin assembly protein	Picalm	7	0.0659355	-0.0798955	23.5811	24.0339	22.9946	23.9173	24.3281	22.8214	23.4182			113960000	7	7	7	14.2	14.2	14.2	71.543	8	8043000	12983000	20329000	11868000	14675000	1216300	12562000		0	4	0	0	1	1	0		2	5	5	2	3	2	4
P54823	Probable ATP-dependent RNA helicase DDX6	Ddx6	2	0.0286297	-0.0802259	21.513	23.2621	22.3886	21.5731	22.3737	19.9418	22.5948			53021000	2	2	2	6.2	6.2	6.2	54.191	10	2899400	9728000	5357200	3108800	5558400	764400	5948500		1	1	1	1	2	0	2		2	2	2	2	2	1	2
Q9DBP5	UMP-CMP kinase	Cmpk1	5	0.0249296	-0.0820198	NaN	22.7958	21.4687	20.3254	20.8579	NaN	NaN			18804000	5	5	5	27	27	27	22.165	8	0	9911300	3388100	940690	693290	0	0		0	4	2	0	0	0	0		0	5	3	1	1	0	0
P02468	Laminin subunit gamma-1	Lamc1	7	0.0266121	-0.082932	21.4222	24.3651	23.223	21.7346	22.4413	NaN	NaN			52367000	7	7	7	6.8	6.8	6.8	177.3	8	2427500	34328000	6660600	447820	1470300	0	0		0	5	3	0	0	0	0		2	6	3	1	1	0	0
Q811D0	Disks large homolog 1	Dlg1	15	0.0269357	-0.0865946	24.247	26.0477	25.6961	24.5676	25.269	22.5165	25.7275			446590000	15	15	15	24.2	24.2	24.2	100.12	44	22911000	71190000	30152000	24927000	28688000	1242600	43145000		2	8	9	0	5	0	7		8	11	10	8	6	1	11
CON__P02666			2	0.844151	-0.0872188	23.1484	NaN	NaN	23.1689	23.2046	23.182	23.318		+	58545000	2	2	2	12.4	12.4	12.4	23.583	3	8504400	0	0	11428000	9194000	8910600	10938000		0	0	0	1	0	0	1		1	0	0	2	1	1	2
Q8BP67	60S ribosomal protein L24	Rpl24	3	0.0355764	-0.091588	23.1731	25.5146	23.6086	22.2999	23.9356	22.5382	23.2506			147040000	3	3	3	18.5	18.5	18.5	17.779	11	5079500	73709000	9197100	2773100	8616800	3271100	5359700		1	3	1	1	1	1	1		1	3	1	1	1	1	1
Q9QYC0	Alpha-adducin	Add1	12	0.0399647	-0.0968633	24.3418	26.1917	25.0132	24.3717	25.0118	23.6403	24.5916			365790000	12	12	12	19	19	19	80.646	42	17137000	82348000	35649000	16598000	36249000	8155100	22294000		6	10	4	2	4	2	5		8	11	9	7	9	4	8
Q8BW75	Amine oxidase [flavin-containing] B	Maob	9	0.0210353	-0.0972234	22.2532	23.0132	22.7171	22.7215	22.6536	NaN	19.6287			103590000	9	9	9	25.6	25.6	25.6	58.557	15	4431900	6495800	8421800	5598700	5603000	0	573120		1	1	1	1	2	0	0		3	3	6	3	3	0	1
P68372;Q9D6F9	Tubulin beta-4B chain;Tubulin beta-4A chain	Tubb4b;Tubb4a	13	0.0450206	-0.0986438	27.1644	28.9576	28.0135	27.0134	27.7867	26.4884	27.7624			2438600000	13	13	3	40.2	40.2	12.1	49.83	118	153520000	536420000	290130000	130340000	228350000	71132000	202180000		12	20	18	12	13	9	15		12	12	12	12	11	9	12
O54909;O88451	Retinol dehydrogenase 7	Rdh16;Rdh7	10	0.0321641	-0.10129	25.6136	26.7488	25.1462	25.8233	25.846	24.026	25.0474			845830000	10	10	10	33.1	33.1	33.1	35.743	23	50567000	110930000	39263000	62903000	54349000	9037400	33522000		2	4	2	1	2	1	1		6	8	6	7	5	3	8
Q62189	U1 small nuclear ribonucleoprotein A	Snrpa	2	0.0874546	-0.102489	NaN	23.5187	22.8263	22.4402	23.0404	NaN	NaN			42286000	2	2	2	8.7	8.7	8.7	31.835	5	0	18359000	7759200	2097200	9334000	0	0		0	1	1	0	2	0	0		0	1	2	1	2	0	0
Q8CIB5	Fermitin family homolog 2	Fermt2	7	0.0363785	-0.102588	23.6763	24.7102	24.1528	23.7417	23.8985	22.3525	23.6155			226250000	7	7	7	14.1	14.1	14.1	77.8	15	10555000	41676000	9439500	17356000	8981100	3026600	10659000		1	5	1	0	1	0	0		3	6	2	5	2	2	3
Q8BGS1	Band 4.1-like protein 5	Epb41l5	3	0.0425094	-0.106486	23.9142	24.732	23.3408	23.7534	23.8427	22.2288	23.8755			181910000	3	3	3	6.4	6.4	6.4	81.635	23	16253000	27087000	10641000	15248000	15739000	2041800	15766000		3	3	4	3	3	1	3		3	3	3	3	3	1	3
P08207	Protein S100-A10	S100a10	2	0	-0.10918	NaN	NaN	22.3342	NaN	NaN	NaN	NaN			33490000	2	2	2	27.8	27.8	27.8	11.186	3	0	22499000	5287700	0	0	0	0		0	2	1	0	0	0	0		0	2	1	0	0	0	0
Q7TNC4	Putative RNA-binding protein Luc7-like 2	Luc7l2	5	0.0785643	-0.110236	22.047	23.1005	22.5798	21.9491	22.3902	22.0793	21.8705			51786000	5	5	5	15.3	15.3	15.3	46.582	15	2281800	9679400	11276000	1426800	7615200	4013400	3096900		1	4	4	0	1	1	1		1	4	4	1	2	2	2
Q99M87	DnaJ homolog subfamily A member 3, mitochondrial	Dnaja3	3	0.0476797	-0.112973	21.121	24.172	23.0277	21.3521	22.8444	21.4621	22.4356			59437000	3	3	3	10.2	10.2	10.2	52.443	8	1236200	22120000	7774400	2345000	8576900	1694400	4497900		0	3	0	1	3	0	0		1	3	1	1	3	1	1
Q91VS7	Microsomal glutathione S-transferase 1	Mgst1	2	0.0824887	-0.115841	NaN	NaN	21.7181	21.7538	21.673	NaN	21.3079			19172000	2	2	2	18.1	18.1	18.1	17.551	2	0	0	1212400	1273900	1311700	0	686500		0	0	0	0	1	0	0		0	0	1	1	1	0	1
Q8R081	Heterogeneous nuclear ribonucleoprotein L	Hnrnpl	6	0.0529367	-0.116915	23.4476	25.8603	24.2828	23.938	24.4451	23.3444	24.1283			231530000	6	6	6	16.4	16.4	16.4	63.963	26	9394000	71768000	22914000	14610000	18625000	6391200	16724000		1	7	4	2	3	1	4		5	6	5	5	4	3	5
Q8K2I3	Dimethylaniline monooxygenase [N-oxide-forming] 2	Fmo2	13	0.0316723	-0.12163	25.1874	26.7004	25.3062	25.654	25.3884	23.0927	25.5895			989620000	13	13	13	23.7	23.7	23.7	60.974	44	31585000	64898000	18113000	65429000	29724000	4480800	68283000		4	6	2	6	3	0	8		10	8	5	10	7	4	12
P68368	Tubulin alpha-4A chain	Tuba4a	3	0.0655279	-0.121659	24.707	26.308	25.4412	24.3162	25.164	24.216	25.2628			377120000	11	3	3	30.4	7.6	7.6	49.924	21	25715000	88849000	45797000	18847000	36034000	17986000	38563000		2	4	3	1	3	1	3		3	3	3	3	3	3	3
Q9D1R9	60S ribosomal protein L34	Rpl34	3	0.0662753	-0.122221	24.0159	24.9465	24.2365	23.6688	24.4543	23.3761	23.5384			195000000	3	3	3	15.4	15.4	15.4	13.293	9	9334000	33175000	22759000	14286000	15005000	11547000	12642000		0	1	2	2	0	1	2		2	2	3	3	2	3	3
Q6URW6	Myosin-14	Myh14	4	0.206732	-0.126472	23.2131	23.9749	23.9919	23.8823	23.8115	23.9393	23.5312			121750000	7	4	4	3.5	2.2	2.2	228.58	12	13164000	15932000	14808000	19366000	12814000	14001000	10552000		2	1	1	2	2	1	1		3	2	2	3	2	1	1
G5E8K5	Ankyrin-3	Ank3	28	0.0557686	-0.126494	25.796	27.2163	26.3891	25.6344	26.2457	24.9545	25.9806			879370000	28	28	25	21.2	21.2	19.1	214.06	82	57006000	165310000	76897000	51464000	75936000	27349000	64736000		5	15	10	6	6	4	9		17	19	19	16	16	12	19
Q61838	Alpha-2-macroglobulin;Alpha-2-macroglobulin 165 kDa subunit;Alpha-2-macroglobulin 35 kDa subunit	A2m	9	0.0313887	-0.128324	22.3324	23.4428	24.9703	22.1807	24.0821	20.6626	NaN			116890000	9	9	9	6.8	6.8	6.8	165.85	14	2497900	20258000	21987000	14161000	11859000	2935700	0		0	2	4	0	2	0	0		3	6	7	4	7	2	0
Q9EP69	Phosphatidylinositide phosphatase SAC1	Sacm1l	17	0.0319922	-0.131542	24.6713	26.0926	24.5425	25.0565	24.7405	22.1567	25.174			701370000	17	17	17	29.5	29.5	29.5	66.943	49	22084000	53060000	14715000	34352000	19825000	2031600	40559000		3	5	4	5	2	1	7		7	7	5	9	5	1	10
Q9D379	Epoxide hydrolase 1	Ephx1	4	0.0435622	-0.134198	21.4221	23.2237	21.3888	22.3064	21.8386	20.8029	21.1458			64166000	4	4	4	11.9	11.9	11.9	52.576	8	2029900	9524400	1938400	8018700	5804500	860380	1384000		0	2	0	1	0	0	1		1	1	1	2	2	1	2
P28843	Dipeptidyl peptidase 4;Dipeptidyl peptidase 4 membrane form;Dipeptidyl peptidase 4 soluble form	Dpp4	3	0.0487269	-0.135936	20.9699	22.3619	22.1241	20.4027	20.7778	20.5264	NaN			28552000	3	3	3	6.4	6.4	6.4	87.436	7	2064600	4162800	4452300	255280	1606700	1559700	0		1	1	1	0	1	0	0		2	2	2	1	1	2	0
Q80WK2	Organic solute transporter subunit beta	Slc51b	2	0.0249356	-0.138168	19.9614	22.0468	NaN	NaN	NaN	NaN	19.7391			12350000	2	2	2	17.2	17.2	17.2	14.683	3	563010	8791000	0	0	0	0	446800		0	2	0	0	0	0	0		1	2	0	0	0	0	1
Q8VDN2	Sodium/potassium-transporting ATPase subunit alpha-1	Atp1a1	57	0.0562436	-0.140241	32.7399	34.0873	32.9159	32.7679	33.2983	31.496	32.8394			110410000000	57	57	49	47	47	40.5	112.98	800	7490100000	20027000000	8089800000	7224600000	10467000000	2679700000	7381700000		100	112	83	86	108	58	86		49	51	48	50	52	42	46
Q9CQH3	NADH dehydrogenase [ubiquinone] 1 beta subcomplex subunit 5, mitochondrial	Ndufb5	8	0.0450192	-0.141784	24.5623	26.7764	25.7393	24.2255	25.1936	NaN	23.8737			438480000	8	8	8	33.3	33.3	33.3	21.71	25	23460000	70052000	65075000	15279000	28164000	0	12567000		3	5	4	2	3	0	1		3	5	7	3	4	0	3
Q9D1D4	Transmembrane emp24 domain-containing protein 10	Tmed10	5	0.0549385	-0.141985	24.9718	26.4546	24.2338	25.2606	24.8977	24.0906	24.8404			476050000	5	5	5	27.4	27.4	27.4	24.911	24	41039000	109990000	24782000	49255000	27712000	11465000	26265000		3	2	1	4	2	2	4		5	5	4	5	4	4	4
Q9JKF1	Ras GTPase-activating-like protein IQGAP1	Iqgap1	12	0.0325814	-0.147238	NaN	25.1439	22.9025	20.791	22.5915	NaN	21.9123			85707000	12	12	12	10.7	10.7	10.7	188.74	16	0	38134000	11510000	1462000	1963200	0	3685600		0	7	3	0	0	0	0		0	10	6	2	1	0	3
Q9CXJ4	ATP-binding cassette sub-family B member 8, mitochondrial	Abcb8	13	0.0424524	-0.147412	23.8129	25.4413	23.7889	24.1626	23.7306	22.5308	23.7636			356740000	13	13	13	22.7	22.7	22.7	77.999	29	10121000	59098000	8263000	11733000	12837000	1871900	11581000		3	3	2	3	1	0	3		6	8	5	5	5	1	6
Q6NZJ6	Eukaryotic translation initiation factor 4 gamma 1	Eif4g1	2	0.0797428	-0.1495	21.5966	22.489	22.2717	22.0154	21.662	NaN	21.3287			38297000	2	2	2	1.8	1.8	1.8	176.07	7	2750800	7769800	5416500	3677500	976670	0	2893800		1	1	1	1	0	0	1		1	2	2	1	1	0	2
Q9Z204	Heterogeneous nuclear ribonucleoproteins C1/C2	Hnrnpc	9	0.0584863	-0.155357	24.516	27.4203	25.4403	24.0083	25.3766	24.3993	25.1655			509710000	9	9	9	32.6	32.6	32.6	34.384	32	18765000	266070000	51658000	15833000	37602000	11494000	24847000		2	11	5	2	5	0	3		3	9	6	4	6	3	4
Q9Z1T1	AP-3 complex subunit beta-1	Ap3b1	4	0	-0.155378	NaN	22.3634	NaN	NaN	NaN	NaN	21.6511			60596000	4	4	4	4.3	4.3	4.3	122.74	6	10006000	3555500	0	8280700	22656000	0	1634600		1	1	0	1	1	0	1		1	1	0	1	1	0	1
G5E829	Plasma membrane calcium-transporting ATPase 1	Atp2b1	21	0.0537788	-0.157487	25.8229	26.9759	25.6479	26.2373	25.913	24.5212	25.7394			1058000000	21	21	11	23.2	23.2	14.1	134.75	73	51278000	108720000	34174000	55392000	41297000	12367000	54082000		7	11	4	6	7	1	10		10	13	8	11	10	7	12
P47757	F-actin-capping protein subunit beta	Capzb	6	0.0547362	-0.157635	23.442	24.7799	23.2555	22.5425	23.1585	21.9897	23.2842			158120000	6	6	6	27.1	27.1	27.1	31.345	11	8392200	29957000	8599300	1991600	8198900	1121000	6561200		1	2	1	0	1	0	2		3	4	3	1	3	1	2
P46460	Vesicle-fusing ATPase	Nsf	4	0.201039	-0.158222	19.8422	20.3086	20.0205	NaN	20.5458	NaN	19.6777			7076900	4	4	4	5.5	5.5	5.5	82.613	4	790430	1508800	1012000	0	1369300	0	629260		0	2	0	0	1	0	0		1	3	1	0	1	0	1
Q8K2C6	NAD-dependent protein deacylase sirtuin-5, mitochondrial	Sirt5	2	0.0688349	-0.159789	20.9437	22.8849	22.2034	NaN	21.7635	NaN	NaN			24410000	2	2	2	9	9	9	34.134	3	2279400	8996000	3682400	0	2001200	0	0		0	1	0	0	0	0	0		2	2	1	0	1	0	0
Q9DBK0	Acyl-coenzyme A thioesterase 12	Acot12	8	0.045695	-0.161686	20.7915	23.8152	21.6744	21.5012	21.5349	20.7063	20.976			68565000	8	8	8	17.8	17.8	17.8	61.761	9	1764500	8897300	3873000	2935500	4569300	1906200	3782000		0	1	0	0	0	0	0		1	4	2	3	3	2	2
Q3UFF7	Lysophospholipase-like protein 1	Lyplal1	7	0.0632664	-0.163727	24.3062	25.6481	24.8873	24.4873	24.6853	NaN	23.4329			288800000	7	7	7	36.4	36.4	36.4	26.354	22	20084000	55633000	31303000	24760000	17605000	0	10676000		1	5	4	2	3	0	2		5	6	6	6	4	0	5
Q8BGC4	Zinc-binding alcohol dehydrogenase domain-containing protein 2	Zadh2	6	0.0747015	-0.163933	23.5834	24.7004	23.9865	23.0555	23.6167	23.5676	22.7636			166280000	6	6	6	17.8	17.8	17.8	40.528	15	12241000	32094000	16725000	10684000	11593000	869570	3487900		2	5	2	0	0	0	0		5	6	6	5	5	1	2
Q64331	Unconventional myosin-VI	Myo6	26	0.0717743	-0.163976	25.8566	26.9102	26.6277	26.134	26.6756	24.8153	26.1119			977410000	26	26	26	20.8	20.8	20.8	146.41	71	44989000	112280000	97565000	44548000	115610000	17374000	55951000		2	11	10	5	9	2	7		10	16	17	12	20	8	13
O88587	Catechol O-methyltransferase	Comt	2	0.0709107	-0.164523	20.8152	20.9998	20.5814	19.8778	20.3988	19.0329	20.6402			17642000	2	2	2	9.4	9.4	9.4	29.486	3	816570	1708300	5013300	531980	4805200	221020	1175400		1	0	1	0	0	0	0		1	1	2	1	2	1	1
Q9CXD6	Mitochondrial calcium uniporter regulator 1	Mcur1	3	0.0801895	-0.164776	21.7559	23.7187	22.343	22.1945	22.0985	NaN	NaN			41844000	3	3	3	10.6	10.6	10.6	37.849	8	2944300	10163000	4521300	3413500	3469900	0	0		1	1	1	1	2	0	0		2	2	2	2	3	0	0
P47962	60S ribosomal protein L5	Rpl5	11	0.0568701	-0.167161	25.223	26.7062	25.3898	24.9476	25.1628	23.8738	25.4763			684330000	11	11	11	28.3	28.3	28.3	34.4	27	31154000	120050000	29401000	47431000	34888000	8038800	40009000		2	6	2	3	1	0	4		6	9	5	8	5	2	9
Q8R127	Saccharopine dehydrogenase-like oxidoreductase	Sccpdh	2	0.0779529	-0.171825	22.8372	22.9325	23.0846	21.8243	22.7611	21.5119	22.1682			74766000	2	2	2	5.4	5.4	5.4	47.129	5	5915300	10111000	7212800	2001100	6670900	2873300	4570300		1	0	1	1	1	0	0		2	2	2	2	2	2	2
Q7TMS5	ATP-binding cassette sub-family G member 2	Abcg2	12	0.0487655	-0.174045	25.1588	26.658	25.3074	25.4465	25.7782	22.8544	25.8953			806150000	12	12	12	21.9	21.9	21.9	72.977	47	27491000	114840000	39895000	29732000	48012000	3514300	50848000		4	10	6	3	8	1	4		7	11	8	7	10	3	8
P68373;P05213;P68369;P05214;Q9JJZ2	Tubulin alpha-1C chain;Tubulin alpha-1B chain;Tubulin alpha-1A chain;Tubulin alpha-3 chain;Tubulin alpha-8 chain	Tuba1c;Tuba1b;Tuba1a;Tuba3a;Tuba8	12	0.0863374	-0.174227	27.1401	28.7987	28.1215	27.2404	27.7879	26.605	27.9965			2485400000	12	12	4	34.7	34.7	12	49.909	91	139860000	488760000	274790000	138920000	225730000	97106000	272870000		6	13	16	10	10	6	14		10	12	11	11	10	10	12
Q02788	Collagen alpha-2(VI) chain	Col6a2	7	0.0589387	-0.174563	22.303	25.3619	23.364	23.3831	23.8074	21.7307	23.7741			160880000	7	7	7	8.6	8.6	8.6	110.33	24	3120000	44052000	9662100	9292400	10860000	1508300	14577000		1	4	2	4	4	0	3		3	7	4	4	5	2	5
Q8K4Z3	NAD(P)H-hydrate epimerase	Apoa1bp	3	0.0581565	-0.174722	21.9653	24.6024	23.678	21.7464	23.3881	NaN	NaN			65628000	3	3	3	18.8	18.8	18.8	30.972	10	6042700	25687000	15494000	1567700	12035000	0	0		1	4	2	0	3	0	0		2	3	2	1	3	0	0
Q9Z2J0	Solute carrier family 23 member 1	Slc23a1	7	0.0514724	-0.177792	25.7018	25.9213	26.0156	25.8284	26.3955	23.0367	25.8093			915110000	7	7	7	13.7	13.7	13.7	65.553	21	70568000	52417000	65141000	59050000	108250000	1880100	54913000		2	3	2	1	3	0	3		4	4	5	4	4	1	3
Q9R0Q6	Actin-related protein 2/3 complex subunit 1A	Arpc1a	2	0.0442598	-0.179234	21.3431	22.156	21.6937	NaN	21.3447	19.7136	21.354			56236000	2	2	2	4.9	4.9	4.9	41.626	2	1696800	36628000	2758600	0	1700600	177240	1722600		0	1	0	0	0	0	0		1	2	1	0	1	1	1
Q9D8U8	Sorting nexin-5	Snx5	5	0	-0.182175	NaN	22.9835	NaN	NaN	NaN	NaN	NaN			19707000	5	5	4	12.9	12.9	10.4	46.797	5	0	9776300	2004900	0	0	0	0		0	3	1	0	0	0	0		0	4	1	0	0	0	0
Q62448	Eukaryotic translation initiation factor 4 gamma 2	Eif4g2	4	0	-0.182599	NaN	21.4631	NaN	NaN	20.4749	NaN	20.6176			21022000	4	4	4	4.5	4.5	4.5	102.1	3	0	3952000	0	0	567210	0	691340		0	0	0	0	0	0	0		0	2	0	0	1	0	1
Q8C5W0	Calmin	Clmn	2	0.0980895	-0.183824	NaN	21.5745	21.1671	19.8755	20.8263	NaN	20.4457			13631000	2	2	2	2.4	2.4	2.4	117.23	3	0	2622500	1977300	660470	1775000	0	1194900		0	1	1	0	0	0	0		0	1	1	1	1	0	1
P61804	Dolichyl-diphosphooligosaccharide--protein glycosyltransferase subunit DAD1	Dad1	3	0.0901812	-0.184869	23.8209	24.9211	23.8793	23.6617	24.1831	22.8569	23.8421			190940000	3	3	3	28.3	28.3	28.3	12.497	14	11673000	25280000	12345000	13072000	14978000	6221700	12083000		2	2	2	1	2	1	2		2	2	2	2	2	3	2
Q80X19	Collagen alpha-1(XIV) chain	Col14a1	8	0.0801411	-0.189162	22.6448	25.4365	23.7381	22.5256	23.5008	NaN	23.3969			117490000	8	8	8	5.9	5.9	5.9	193.01	16	4152600	56266000	14521000	3506300	5675200	0	9157800		2	8	2	1	2	0	1		2	8	5	1	5	0	3
O70589	Peripheral plasma membrane protein CASK	Cask	11	0.0580557	-0.189696	22.9397	24.1035	22.7263	22.7024	23.729	20.7988	22.6177			133190000	11	11	11	14.1	14.1	14.1	105.11	15	9754000	15973000	9472900	7054200	13333000	1109400	8532700		1	1	0	1	1	0	1		5	6	5	5	4	2	5
Q501J6	Probable ATP-dependent RNA helicase DDX17	Ddx17	8	0.0487669	-0.191562	21.936	24.7263	23.4791	23.0899	22.552	20.4735	24.8613			162940000	11	8	8	20	15.2	15.2	72.399	23	2794400	34938000	15753000	8846800	7773000	731930	31957000		1	5	3	2	1	0	6		3	7	5	5	4	1	7
Q9CYN2	Signal peptidase complex subunit 2	Spcs2	3	0.110123	-0.192322	22.736	23.1642	NaN	22.9101	23.4594	22.1627	22.4037			69616000	3	3	3	15	15	15	24.977	7	7259200	9529200	0	7549800	11049000	3767400	5314900		1	1	0	2	1	0	1		2	2	0	2	1	1	1
Q80W54	CAAX prenyl protease 1 homolog	Zmpste24	6	0.0528881	-0.192619	24.3494	25.2581	24.0373	24.437	23.9993	22.1016	24.6439			438140000	6	6	6	13.5	13.5	13.5	54.734	21	18544000	43332000	13356000	31240000	8692600	3202000	23652000		3	4	1	2	1	1	3		5	5	3	5	3	2	5
Q9D687	Sodium-dependent neutral amino acid transporter B(0)AT1	Slc6a19	3	0.0537538	-0.192907	24.5191	26.3014	23.9473	23.7976	24.7115	22.1724	24.7793			412610000	3	3	3	4.9	4.9	4.9	71.366	8	20026000	57420000	22038000	21502000	24248000	3734900	25809000		1	1	0	0	1	0	1		2	1	2	2	2	1	2
Q8C3K5	Transmembrane protein 72	Tmem72	3	0.0362818	-0.195763	20.1691	22.3442	NaN	20.5741	18.4679	20.4935	20.4744			57640000	3	3	3	25.5	25.5	25.5	30.372	6	1753100	7815600	0	2379400	298370	2456200	2221800		0	1	0	0	0	0	0		1	3	0	2	1	1	2
Q99L04	Dehydrogenase/reductase SDR family member 1	Dhrs1	3	0.0768994	-0.200844	NaN	24.085	24.048	23.7366	24.0687	22.7094	23.4989			171100000	3	3	3	13.7	13.7	13.7	34.005	7	0	24513000	16559000	10736000	19212000	6553100	11225000		0	0	1	2	0	1	0		0	3	2	2	2	2	2
Q8K0C4	Lanosterol 14-alpha demethylase	Cyp51a1	9	0.0683297	-0.201308	23.8582	25.9099	24.019	24.4136	24.3437	23.0959	24.1112			349970000	9	9	9	18.9	18.9	18.9	56.775	19	12825000	30522000	9418400	16176000	13169000	783300	12744000		1	4	0	1	2	0	3		6	6	4	6	5	1	5
Q3TW96	UDP-N-acetylhexosamine pyrophosphorylase-like protein 1	Uap1l1	3	0.0833168	-0.203057	20.1136	22.404	20.4001	20.2316	20.5208	NaN	NaN			13688000	3	3	3	6.5	6.5	6.5	56.613	4	1009400	6806100	1501600	1188800	1227800	0	0		0	2	1	0	1	0	0		1	3	2	1	1	0	0
Q8R0Y8	Mitochondrial coenzyme A transporter SLC25A42	Slc25a42	5	0.0708202	-0.206204	22.6656	24.1331	22.9799	22.2029	22.6969	NaN	21.621			89112000	5	5	5	23.3	23.3	23.3	35.24	15	7627100	18293000	5377400	5856000	4051800	0	2305900		1	3	2	1	2	0	0		4	4	3	4	3	0	2
P05201	Aspartate aminotransferase, cytoplasmic	Got1	5	0.0510113	-0.20725	22.0492	25.2787	23.9358	21.5531	22.5462	NaN	NaN			90619000	5	5	5	16.5	16.5	16.5	46.247	12	3374900	46298000	12665000	1894000	11311000	0	0		1	5	2	0	2	0	0		3	5	3	2	4	0	0
Q9DCX8	Iodotyrosine dehalogenase 1	Iyd	3	0	-0.207479	NaN	22.2901	NaN	NaN	NaN	NaN	20.6382			28248000	3	3	3	13	13	13	32.814	3	0	6340700	0	0	0	0	642090		0	0	0	0	0	0	0		0	1	0	0	0	0	1
Q8C5H8	NAD kinase 2, mitochondrial	Nadk2	5	0.0675677	-0.212853	21.1732	23.9472	22.7207	21.2233	21.7266	NaN	NaN			42091000	5	5	5	18.4	18.4	18.4	50.858	7	1024900	13027000	11265000	1070400	5238400	875230	0		0	3	2	0	1	0	0		1	3	4	1	3	1	0
Q61235	Beta-2-syntrophin	Sntb2	6	0.0632155	-0.213043	22.483	23.8621	22.8742	23.5058	23.5065	20.4877	23.4382			139660000	6	6	6	12.9	12.9	12.9	56.381	13	6173500	16961000	6761100	11861000	18233000	776340	12342000		0	1	1	2	1	0	2		3	5	4	4	5	1	5
P62717	60S ribosomal protein L18a	Rpl18a	3	0.0856448	-0.213964	23.9367	25.4921	23.8878	24.3616	24.3499	23.079	24.1421			279900000	3	3	3	14.8	14.8	14.8	20.732	14	17114000	16800000	16413000	14643000	22798000	9851900	19976000		2	1	2	1	2	2	1		2	1	2	1	2	2	2
Q8K310	Matrin-3	Matr3	7	0.0919245	-0.214886	22.4792	24.5897	23.0244	22.2101	23.2832	21.6877	23.2479			100310000	7	7	7	13.1	13.1	13.1	94.629	13	5457600	25217000	11531000	2631500	7076000	1927200	10535000		0	5	1	1	1	0	1		2	4	4	1	2	1	3
Q99L20		Gstt3	3	0	-0.216326	NaN	23.5186	NaN	NaN	NaN	NaN	NaN			25978000	3	3	3	18.7	18.7	18.7	27.403	7	0	9560400	0	0	0	0	0		0	1	1	0	1	0	0		0	1	1	0	1	0	0
P97742	Carnitine O-palmitoyltransferase 1, liver isoform	Cpt1a	23	0.058187	-0.217306	27.774	29.1864	27.585	27.9321	28.0314	25.3325	28.4547			5083900000	23	23	22	33.2	33.2	32	88.25	118	209870000	488330000	138540000	196910000	267910000	29504000	290660000		9	20	9	14	11	2	16		16	18	16	16	19	9	18
P70452	Syntaxin-4	Stx4	2	0.126745	-0.218646	20.9592	21.935	21.2187	21.2175	21.1536	20.4036	21.3688			27533000	2	2	2	10.1	10.1	10.1	34.165	2	1457600	11046000	2088500	2085200	1908500	674750	2571700		0	1	0	0	0	0	0		1	2	1	1	1	1	1
P15508	Spectrin beta chain, erythrocytic	Sptb	7	0.271163	-0.219802	22.3215	23.1371	22.6125	22.4001	22.557	NaN	NaN			41689000	8	7	7	5.5	5	5	245.25	16	952770	12314000	11053000	1062500	4218100	0	0		1	3	5	1	3	0	0		2	4	7	2	4	0	0
Q8VEM8	Phosphate carrier protein, mitochondrial	Slc25a3	14	0.0679402	-0.220897	30.6948	31.8145	30.2256	30.8884	31.0622	28.5599	30.9022			30626000000	14	14	14	32.5	32.5	32.5	39.632	155	1806600000	3519600000	1240400000	1769700000	2262900000	416520000	2100200000		18	24	16	12	23	7	22		14	14	13	13	14	10	14
CON__P04259			7	0.0475098	-0.223514	21.9218	NaN	22.943	19.5502	25.1115	21.3507	19.8079		+	54141000	19	7	1	31.6	16.7	3	59.998	12	6266600	0	8031900	446560	32413000	3391500	984170		1	1	2	0	7	1	0		3	1	3	1	6	2	1
P47911	60S ribosomal protein L6	Rpl6	12	0.0877666	-0.225169	25.3624	26.8012	25.6247	25.6027	25.8971	24.4334	25.4332			780270000	12	12	12	29.4	29.4	29.4	33.509	33	35803000	141420000	46042000	29507000	37439000	19378000	51758000		4	6	3	1	5	2	1		8	9	9	6	6	7	8
Q60902	Epidermal growth factor receptor substrate 15-like 1	Eps15l1	2	0	-0.226227	NaN	NaN	21.4208	NaN	NaN	NaN	NaN			7153100	2	2	2	4	4	4	99.307	3	0	1061900	2807300	0	0	0	0		0	1	1	0	0	0	0		0	2	1	0	0	0	0
P11276	Fibronectin;Anastellin	Fn1	35	0.0889323	-0.227856	26.3333	28.4273	27.3871	26.8059	27.8338	25.3877	27.3114			1871400000	35	35	35	22.9	22.9	22.9	272.53	139	63551000	297480000	179580000	115010000	221540000	26511000	176650000		8	23	18	15	23	2	14		15	27	24	23	26	9	27
P07759	Serine protease inhibitor A3K	Serpina3k	3	0.0834317	-0.228226	22.2354	23.8881	23.0651	22.0361	22.6744	21.4978	NaN			75184000	3	3	3	13.4	13.4	13.4	46.879	18	4097300	12352000	6668900	1389600	5313700	6451200	0		2	2	3	1	3	0	0		2	2	3	1	3	2	0
Q9CR57	60S ribosomal protein L14	Rpl14	3	0.122522	-0.230219	22.9868	25.0783	22.9574	23.0553	23.8039	22.7991	23.3717			127510000	3	3	3	17.1	17.1	17.1	23.564	8	3485200	36583000	3391900	8945700	18513000	2930100	10089000		0	1	1	0	2	0	2		1	2	2	2	3	1	3
O35609	Secretory carrier-associated membrane protein 3	Scamp3	3	0.0763922	-0.234982	21.3467	23.2853	NaN	21.3871	21.1418	NaN	21.6171			38163000	3	3	3	14.9	14.9	14.9	38.458	6	1871500	7174300	0	1924700	1623700	623320	3347600		1	1	0	1	0	0	1		1	1	0	1	1	1	2
Q99J47	Dehydrogenase/reductase SDR family member 7B	Dhrs7b	5	0.0590751	-0.236379	21.0157	22.5761	NaN	21.0241	20.646	NaN	20.3405			34689000	5	5	5	18.6	18.6	18.6	34.986	7	1672800	7041600	0	2766300	1138900	0	947080		0	2	0	0	0	0	0		1	3	0	2	1	0	1
P23953	Carboxylesterase 1C	Ces1c	2	0.113786	-0.2364	NaN	22.1879	21.2914	NaN	21.431	NaN	NaN			16191000	4	2	2	8.3	4.2	4.2	61.055	6	0	2334100	1253800	0	3266100	0	0		0	1	2	0	1	0	0		0	1	2	0	1	0	0
P54728	UV excision repair protein RAD23 homolog B	Rad23b	4	0.125328	-0.23701	20.4479	22.5733	22.3815	21.2529	21.7706	NaN	21.189			28623000	4	4	4	10.8	10.8	10.8	43.512	7	1677700	7225800	5184600	1794600	3357100	0	1679300		0	1	2	0	1	0	1		2	2	3	1	2	0	2
Q99J39	Malonyl-CoA decarboxylase, mitochondrial	Mlycd	5	0.0820968	-0.238374	22.7905	24.6661	23.7979	23.5364	23.8371	NaN	22.0548			143300000	5	5	5	15.9	15.9	15.9	54.735	19	5763400	27915000	11143000	12820000	11480000	0	2730700		2	2	3	3	3	0	1		2	3	3	4	3	0	1
Q99JY9	Actin-related protein 3	Actr3	5	0.121869	-0.23884	24.0341	25.7307	24.2898	24.0035	24.4851	NaN	23.7964			214360000	5	5	5	17.7	17.7	17.7	47.357	17	9200600	49668000	28378000	15010000	12579000	0	4633800		1	5	2	1	4	0	1		4	4	4	4	4	0	3
Q8VIJ6	Splicing factor, proline- and glutamine-rich	Sfpq	15	0.102861	-0.244623	25.1035	26.9066	26.1857	25.2616	26.0409	24.2027	26.2414			728300000	15	15	14	25.2	25.2	24	75.441	40	21981000	204260000	52891000	23034000	64687000	14377000	72752000		1	12	5	2	3	0	6		4	14	7	6	9	5	11
Q9DCV4	Regulator of microtubule dynamics protein 1	Rmdn1	2	0.0845843	-0.248915	20.958	23.4925	22.451	21.6427	21.9652	NaN	20.9027			49371000	2	2	2	8.9	8.9	8.9	35	6	1388300	7319100	7024900	2788100	5387000	0	1407000		0	1	2	0	1	0	0		1	1	2	1	2	0	1
Q9CQS8	Protein transport protein Sec61 subunit beta	Sec61b	3	0.163521	-0.255702	22.3709	23.3288	22.6263	22.8764	22.5319	NaN	22.2835			62739000	3	3	3	37.5	37.5	37.5	9.9583	7	2278600	21282000	3073300	3234700	2832100	0	2283600		2	1	1	1	0	0	0		2	2	2	1	1	0	1
P28474;Q64437	Alcohol dehydrogenase class-3;Alcohol dehydrogenase class 4 mu/sigma chain	Adh5;Adh7	3	0.0979731	-0.2593	22.3715	23.5603	22.6418	22.2512	22.488	21.639	22.0497			96776000	3	3	3	8.6	8.6	8.6	39.547	4	3769000	23176000	12572000	3179700	4433100	859570	2663200		0	1	0	0	0	0	0		2	3	3	2	2	1	2
Q6PDH0	Pleckstrin homology-like domain family B member 1	Phldb1	2	0.126561	-0.259945	NaN	19.8517	19.156	19.3947	18.8968	NaN	19.1147			5636000	2	2	2	1.5	1.5	1.5	150.07	2	0	1502700	572850	797460	399890	0	540920		0	1	0	0	0	0	0		0	2	1	1	1	0	1
Q91V64	Isochorismatase domain-containing protein 1	Isoc1	2	0.0960666	-0.261204	NaN	21.8391	21.447	NaN	21.2926	NaN	21.0649			22104000	2	2	2	9.8	9.8	9.8	32.032	3	0	7793600	754270	0	608870	0	444110		0	1	0	0	0	0	0		0	2	1	0	1	0	1
Q99PV0	Pre-mRNA-processing-splicing factor 8	Prpf8	47	0.0712969	-0.2641	25.3955	26.7858	25.1269	25.8069	25.2567	23.6889	25.5644			1207600000	47	47	47	24.4	24.4	24.4	273.61	77	49799000	124040000	24607000	43850000	19460000	6446200	51890000		5	9	2	7	3	0	5		16	22	10	16	12	6	20
Q99P72	Reticulon-4	Rtn4	4	0.0726365	-0.267078	22.0532	25.1965	23.0914	22.8386	22.7697	NaN	21.9256			137060000	4	4	4	5.2	5.2	5.2	126.61	9	4567400	31500000	12520000	6072700	8463800	0	4342900		0	4	0	1	0	0	0		2	3	3	2	2	0	2
Q9JHR7	Insulin-degrading enzyme	Ide	2	0.0596914	-0.267189	21.0573	22.646	21.1024	NaN	20.0427	NaN	NaN			25660000	2	2	2	2.5	2.5	2.5	117.77	3	2844100	5359500	2980600	0	990410	0	0		0	1	0	0	0	0	0		1	1	1	0	1	0	0
CON__P04258			3	0.105908	-0.272202	26.3993	27.7946	27.7925	27.3613	28.0268	25.0752	28.099		+	1974800000	3	3	3	2.8	2.8	2.8	138.44	22	85109000	283840000	203170000	162530000	252080000	30664000	307930000		2	3	3	2	2	1	5		2	2	3	3	3	2	3
Q9CVB6	Actin-related protein 2/3 complex subunit 2	Arpc2	5	0.0951767	-0.272529	21.6273	23.791	22.1568	21.6532	21.6775	NaN	21.468			57295000	5	5	5	17.3	17.3	17.3	34.357	6	3995200	17829000	3204900	1898400	4733300	0	1566000		0	2	0	0	0	0	0		2	4	1	1	2	0	1
Q91ZA3	Propionyl-CoA carboxylase alpha chain, mitochondrial	Pcca	58	0.839544	-0.272645	37.7255	37.8619	37.2802	37.5842	37.6447	37.9318	37.8216			1910900000000	58	58	58	71.1	71.1	71.1	79.921	4742	233220000000	237550000000	166960000000	216990000000	241950000000	255860000000	240650000000		630	491	452	564	607	743	665		56	55	52	55	56	55	57
B1AZI6	THO complex subunit 2	Thoc2	3	0.0822808	-0.273263	20.216	21.7997	NaN	20.3705	20.3253	19.72	NaN			17779000	3	3	3	2.3	2.3	2.3	182.77	8	627390	3517400	0	1164600	676780	444870	0		1	2	0	1	1	0	0		1	2	0	2	1	1	0
Q80SY3	V-type proton ATPase subunit d 2	Atp6v0d2	2	0	-0.276144	NaN	22.5602	NaN	NaN	NaN	NaN	NaN			13673000	2	2	2	11.7	11.7	11.7	40.493	3	0	5312100	0	0	0	0	0		0	1	0	0	0	0	0		0	1	0	0	0	0	0
Q9DD20	Methyltransferase-like protein 7B	Mettl7b	7	0.0882538	-0.276564	25.0664	26.166	24.848	25.2119	24.8927	23.5907	25.1817			707610000	7	7	7	27	27	27	28.049	23	33482000	52732000	18068000	44315000	21159000	6126200	47802000		2	5	1	3	1	1	3		5	5	3	5	3	2	6
CON__P08779			13	0.101006	-0.276919	25.1996	26.4375	25.7176	23.4377	27.7282	24.4222	24.4556		+	504920000	17	13	8	36.2	30.9	20.3	51.267	29	47899000	124030000	77829000	10999000	150530000	29689000	30855000		3	4	4	0	12	3	2		8	7	9	2	13	7	8
P62071	Ras-related protein R-Ras2	Rras2	2	0.124896	-0.280161	21.5799	20.7648	22.0303	21.9769	22.0071	20.3752	21.0829			37989000	2	2	2	11.8	11.8	11.8	23.399	6	2628000	1810000	3591000	3460600	3533500	1308900	2358200		1	0	1	1	1	0	0		1	1	1	1	1	1	1
Q8K010	5-oxoprolinase	Oplah	3	0.15489	-0.281076	22.2435	22.2929	21.7175	NaN	21.3852	NaN	22.1081			33560000	3	3	3	3.7	3.7	3.7	137.61	5	6966200	6174000	1664800	0	1178400	0	4437600		1	1	0	0	1	0	0		2	2	1	0	2	0	1
P70372	ELAV-like protein 1	Elavl1	5	0.067757	-0.281455	21.339	25.197	23.4553	21.0619	23.7589	NaN	20.8997			94285000	5	5	5	17.2	17.2	17.2	36.169	9	2721400	40296000	13054000	2847700	9877100	0	3873200		0	5	1	0	1	0	0		2	5	3	2	2	0	3
Q01405	Protein transport protein Sec23A	Sec23a	7	0.0461053	-0.282439	NaN	22.1401	20.5233	20.6671	19.3061	NaN	19.4186			55080000	7	7	6	12.4	12.4	10.1	86.161	9	0	9554000	5300300	760710	923940	0	1079900		0	2	0	1	0	0	0		0	4	4	1	1	0	1
Q6ZQ38	Cullin-associated NEDD8-dissociated protein 1	Cand1	12	0.212513	-0.283289	24.6745	25.5892	25.1284	24.4142	24.9218	NaN	24.5495			271520000	12	12	12	12.4	12.4	12.4	136.33	25	27187000	58180000	31783000	18123000	24014000	0	19809000		3	7	2	1	2	0	1		12	12	11	9	9	0	8
Q9R1Z8	Vinexin	Sorbs3	2	0.125521	-0.2841	20.8205	22.3308	20.7449	21.0311	NaN	NaN	20.5138			18531000	2	2	2	4.5	4.5	4.5	82.348	2	1117400	5116700	1006300	1496200	0	0	1351200		0	1	0	0	0	0	0		1	2	1	1	0	0	1
Q5F285	Transmembrane protein 256	Tmem256	2	0.100891	-0.28436	22.5268	24.1785	22.76	22.9326	22.4763	21.3521	23.8673			124000000	2	2	2	31.9	31.9	31.9	11.655	11	6209500	18460000	6882500	7592100	3775700	3087100	14257000		1	2	2	1	1	1	1		2	2	2	2	1	2	2
Q9EQ06	Estradiol 17-beta-dehydrogenase 11	Hsd17b11	4	0.091643	-0.284603	22.4431	23.7537	22.4436	22.9933	22.7111	21.0778	22.7416			129330000	4	4	4	15.1	15.1	15.1	32.88	7	5574900	20782000	5847800	6380600	6619900	742650	9502900		0	2	0	1	1	0	0		2	4	2	3	3	1	4
Q9Z2H7	PDZ domain-containing protein GIPC2	Gipc2	2	0.118494	-0.286116	21.1323	22.9628	22.6841	20.7425	22.0082	NaN	21.0005			37072000	2	2	2	8.9	8.9	8.9	34.118	5	1476500	4025500	7032400	2539100	5140500	0	3136500		0	1	1	0	1	0	0		1	1	2	2	2	0	2
Q00PI9	Heterogeneous nuclear ribonucleoprotein U-like protein 2	Hnrnpul2	4	0.140503	-0.286219	NaN	24.3436	23.7029	22.6183	23.3758	NaN	NaN			73015000	4	4	4	6.2	6.2	6.2	84.939	8	0	24478000	6700200	498760	8711100	0	0		0	3	0	1	1	0	1		0	4	2	2	2	0	1
Q6ZWV3;P86048	60S ribosomal protein L10;60S ribosomal protein L10-like	Rpl10;Rpl10l	5	0.147622	-0.290031	23.3339	24.3104	24.1391	24.0469	24.2813	22.9394	23.5346			186760000	5	5	5	21	21	21	24.604	13	10311000	19123000	13477000	12643000	21259000	8262900	8863700		1	3	1	1	1	1	1		2	3	1	1	3	2	1
O08966	Solute carrier family 22 member 1	Slc22a1	6	0.109569	-0.290709	26.5787	27.1802	26.3367	26.7933	26.9482	24.7087	26.9625			1465500000	6	6	5	10.3	10.3	8.5	61.52	42	95832000	129460000	68834000	100810000	136900000	19247000	142160000		6	5	5	3	6	1	7		4	5	4	5	5	2	5
Q9CY27	Very-long-chain enoyl-CoA reductase	Tecr	9	0.0974713	-0.291471	25.3388	26.4459	25.2052	25.4833	25.443	23.7721	25.5916			814570000	9	9	9	24.4	24.4	24.4	36.09	24	38128000	51203000	34544000	50147000	54230000	12504000	52767000		2	1	1	3	4	0	5		4	2	4	5	6	3	6
Q61391	Neprilysin	Mme	7	0.194227	-0.296006	24.5537	25.7828	25.0338	24.1183	25.1639	NaN	24.3045			262040000	7	7	7	9.2	9.2	9.2	85.701	14	16856000	47128000	35147000	11645000	35010000	0	17869000		1	3	2	0	3	0	1		4	5	5	3	6	0	5
Q61656	Probable ATP-dependent RNA helicase DDX5	Ddx5	20	0.123457	-0.297425	25.8543	27.4154	26.5558	25.8965	26.5726	24.5415	27.3537			1067300000	20	20	17	33.7	33.7	28.7	69.289	73	56290000	166170000	76318000	54495000	90135000	15568000	207600000		7	12	8	4	7	2	14		13	16	13	11	12	5	19
O88343	Electrogenic sodium bicarbonate cotransporter 1	Slc4a4	16	0.100856	-0.299207	28.2199	29.4614	27.9828	28.4509	28.5674	26.5149	28.6591			5806500000	16	16	16	15.5	15.5	15.5	121.48	119	256900000	781990000	179290000	347070000	357060000	67267000	419510000		10	19	13	15	18	6	16		11	15	11	14	13	8	15
Q9DCS2	UPF0585 protein C16orf13 homolog		4	0.142551	-0.304427	22.5139	23.7294	22.7839	22.0373	22.4439	NaN	22.0771			68634000	4	4	4	36.3	36.3	36.3	22.687	13	4003000	11751000	4565400	2689500	3833100	0	483650		2	3	1	1	1	0	1		1	3	2	2	2	0	1
P29341	Polyadenylate-binding protein 1	Pabpc1	10	0.121558	-0.308048	23.7583	25.9859	24.5706	23.3885	25.162	22.8921	24.3926			278070000	10	10	10	16.7	16.7	16.7	70.67	21	11050000	67005000	21726000	7900400	30554000	2865500	23189000		0	6	4	0	4	0	1		6	9	6	5	9	3	7
P09528	Ferritin heavy chain;Ferritin heavy chain, N-terminally processed	Fth1	2	0.426586	-0.308367	21.1762	21.7978	21.831	21.0519	21.7027	NaN	NaN			19094000	2	2	2	8.8	8.8	8.8	21.066	2	1249500	8739300	3097200	1051800	2592700	0	0		0	1	0	0	0	0	0		1	2	1	1	1	0	0
Q68FL4	Putative adenosylhomocysteinase 3	Ahcyl2	7	0.125942	-0.311248	23.9721	25.5603	24.3568	24.3696	24.7508	22.8412	24.8646			314650000	7	7	3	14.4	14.4	7.5	66.899	23	14674000	63613000	17862000	17895000	27172000	5712700	27942000		2	3	1	2	3	1	4		5	6	4	4	6	3	6
Q5M8N4	Epimerase family protein SDR39U1	Sdr39u1	3	0.104671	-0.313279	21.0906	23.6516	22.1917	21.2994	21.5745	NaN	21.156			50142000	3	3	3	11.9	11.9	11.9	31.458	7	2090000	5995900	2179500	4698900	4087900	0	2288400		0	2	1	1	0	0	1		1	3	1	2	1	0	2
P00329	Alcohol dehydrogenase 1	Adh1	5	0.113757	-0.316425	22.9846	24.2403	24.0359	23.334	24.098	21.5857	23.7572			180940000	5	5	5	16	16	16	39.771	14	9270600	22534000	9103400	6511200	13121000	2494100	7476800		0	2	3	2	1	0	1		4	4	5	5	4	2	3
Q91V12	Cytosolic acyl coenzyme A thioester hydrolase	Acot7	2	0.165062	-0.317678	19.7314	21.0714	20.9402	19.9676	20.1819	NaN	19.8464			13087000	2	2	2	7.1	7.1	7.1	42.536	5	704260	1548100	1413500	864210	835710	0	777990		0	1	1	0	1	0	0		1	1	1	1	1	0	1
O35386	Phytanoyl-CoA dioxygenase, peroxisomal	Phyh	3	0.111486	-0.317807	21.9109	23.2081	NaN	NaN	22.1604	NaN	NaN			30985000	3	3	3	8.9	8.9	8.9	38.607	3	1484300	5208100	0	0	2097700	0	0		0	1	0	0	0	0	0		1	1	0	0	1	0	0
Q7TMM9;Q9CWF2	Tubulin beta-2A chain;Tubulin beta-2B chain	Tubb2a;Tubb2b	4	0.136519	-0.323374	22.834	24.7597	23.951	22.881	23.8024	22.1232	23.9242			164030000	11	4	3	31.5	11.5	8.1	49.906	15	9367700	28803000	14412000	8963400	16458000	1830800	17541000		1	2	2	1	2	1	2		2	4	3	2	2	2	3
Q8C1B7	Septin-11	2021-09-11	5	0.0894131	-0.324296	21.8817	24.5002	23.739	21.8485	22.6792	NaN	21.5542			111530000	5	5	5	15.8	15.8	15.8	49.694	13	4703600	13256000	14883000	3772100	12040000	0	3050500		1	1	2	1	2	0	1		4	2	3	3	5	0	3
Q3UJU9	Regulator of microtubule dynamics protein 3	Rmdn3	2	0.109593	-0.328054	20.709	22.9995	21.3754	NaN	21.2289	NaN	NaN			22665000	2	2	2	8.1	8.1	8.1	52.028	4	1102700	10635000	5398500	0	1293700	0	0		0	2	0	0	0	0	0		1	2	2	0	1	0	0
P58735	Sulfate anion transporter 1	Slc26a1	10	0.0753034	-0.329256	22.5838	23.6664	23.6426	23.6764	22.8661	20.712	23.2623			342610000	10	10	10	15.2	15.2	15.2	75.787	13	10603000	38557000	10357000	17106000	9784600	1153500	9832600		0	1	0	0	0	0	1		3	5	3	5	4	1	4
Q99LH2	Phosphatidylserine synthase 1	Ptdss1	2	0	-0.339511	NaN	21.8812	NaN	NaN	NaN	20.0109	21.917			36787000	2	2	2	5.1	5.1	5.1	55.603	3	0	1992200	0	0	0	612280	6864800		0	0	0	0	0	0	1		0	1	0	0	0	1	2
Q91XU3	Phosphatidylinositol 5-phosphate 4-kinase type-2 gamma	Pip4k2c	2	0.154926	-0.342908	21.5254	22.9778	21.9189	NaN	21.7015	NaN	NaN			28739000	2	2	2	9.5	9.5	9.5	47.335	2	1566100	11728000	2702200	0	1999000	0	0		0	0	0	0	0	0	0		1	1	1	0	1	0	0
Q8CGC7	Bifunctional glutamate/proline--tRNA ligase;Glutamate--tRNA ligase;Proline--tRNA ligase	Eprs	5	0.161669	-0.344521	21.8414	22.9739	21.9768	21.9503	21.7775	NaN	21.4975			47955000	5	5	5	5	5	5	170.08	11	3505900	11059000	3560400	3066500	2570800	347170	2044500		1	3	1	1	2	0	0		3	4	2	2	2	1	2
Q8VIM4	Barttin	Bsnd	4	0.134322	-0.347017	22.6377	24.7182	22.0309	22.4733	23.0344	22.069	22.602			112470000	4	4	4	22.8	22.8	22.8	33.812	7	5129600	22162000	11404000	6262500	7357200	11098000	5098700		0	1	1	0	1	1	0		2	3	3	3	3	3	2
Q8BJ71	Nuclear pore complex protein Nup93	Nup93	6	0.160141	-0.347461	21.1585	22.3647	21.9873	22.1078	21.4193	NaN	21.2548			39484000	6	6	6	13.1	13.1	13.1	93.28	9	2868100	4340000	2950500	1052000	3784700	0	2776600		0	3	1	0	0	0	0		2	4	2	1	2	0	2
Q9D8Y1	Transmembrane protein 126A	Tmem126a	2	0.14383	-0.347547	22.489	NaN	22.9159	NaN	22.5454	NaN	22.2325			58270000	2	2	2	10.7	10.7	10.7	21.539	2	3386900	11707000	10576000	0	6011200	0	2594000		0	0	1	0	1	0	0		1	1	2	0	2	0	1
O09173	Homogentisate 1,2-dioxygenase	Hgd	3	0.131758	-0.348768	22.4392	23.6654	23.5665	22.3166	22.0955	NaN	22.4764			93274000	3	3	3	9	9	9	49.959	5	3887000	22065000	15677000	3522600	1786900	0	6904200		0	1	1	0	0	0	0		2	3	3	1	1	0	2
Q8VC12	Urocanate hydratase	Uroc1	4	0.12701	-0.350089	20.6974	22.9704	22.3577	22.1439	21.8101	NaN	20.9945			47417000	4	4	4	7.8	7.8	7.8	74.589	10	1343700	4602300	6652100	4125800	5369300	0	2157500		0	1	2	1	2	0	0		1	1	3	2	3	0	2
Q9Z1N5;Q8VDW0	Spliceosome RNA helicase Ddx39b;ATP-dependent RNA helicase DDX39A	Ddx39b;Ddx39a	5	0.0758481	-0.351307	21.7304	24.4334	22.5444	NaN	21.6252	NaN	NaN			66425000	5	5	5	17.5	17.5	17.5	49.035	7	3288000	22978000	2920000	0	3899700	0	0		0	2	0	0	0	0	0		2	3	1	0	2	0	0
P68040	Guanine nucleotide-binding protein subunit beta-2-like 1;Guanine nucleotide-binding protein subunit beta-2-like 1, N-terminally processed	Gnb2l1	8	0.161156	-0.353543	24.2674	25.931	24.6491	23.9681	24.6358	24.0918	24.2948			346380000	8	8	8	23	23	23	35.076	35	21052000	69937000	27354000	17059000	21383000	12483000	21820000		5	7	5	3	3	3	2		7	7	6	6	5	4	6
Q9CR67	Transmembrane protein 33	Tmem33	3	0.130908	-0.354489	23.2485	24.4632	23.3145	23.8633	23.8937	21.9438	23.7808			201030000	3	3	3	12.6	12.6	12.6	28.031	13	10075000	25259000	7451700	14973000	9817900	3226500	14176000		1	2	1	2	2	0	2		3	3	2	3	3	2	3
Q99KP6	Pre-mRNA-processing factor 19	Prpf19	3	0	-0.358805	21.8178	23.6385	22.5663	NaN	NaN	NaN	NaN			31549000	3	3	3	9.3	9.3	9.3	55.238	4	1408200	20377000	2689300	0	0	0	0		0	2	1	0	0	0	0		1	3	1	0	0	0	0
Q61792	LIM and SH3 domain protein 1	Lasp1	8	0.0967638	-0.359051	23.8293	25.3793	24.1171	24.1346	24.6611	21.4872	24.8313			407920000	8	8	8	28.9	28.9	28.9	29.994	23	17430000	46774000	29524000	20596000	28793000	1636600	33213000		2	3	1	1	1	0	2		4	3	5	3	4	1	3
Q71LX4	Talin-2	Tln2	29	0.0925622	-0.359468	23.4401	25.8323	23.0715	23.1014	23.6214	21.8039	23.7239			342590000	36	29	29	19.8	16.9	16.9	253.62	42	9593100	56772000	9475900	10054000	11701000	3025800	18658000		1	11	0	0	2	0	1		5	13	4	6	6	1	10
Q8C0K5	Graves disease carrier protein homolog	Slc25a16	5	0.176706	-0.361433	22.969	22.6299	23.2407	23.3907	22.5277	NaN	22.4871			87228000	5	5	5	14.8	14.8	14.8	36.219	6	7292200	5160200	8840800	9869500	3677400	0	5989400		1	0	0	1	1	0	0		3	2	1	4	3	0	3
Q91VR5	ATP-dependent RNA helicase DDX1	Ddx1	4	0.190947	-0.361987	21.4467	22.8339	21.5089	NaN	21.9	NaN	21.5646			31486000	4	4	4	7.8	7.8	7.8	82.499	4	1374400	4550000	3721800	0	2576100	0	1618200		0	1	0	0	0	0	0		1	1	2	0	1	0	1
O54774	AP-3 complex subunit delta-1	Ap3d1	3	0.105707	-0.362418	20.0889	22.2291	20.4503	20.2964	20.561	NaN	19.1708			24086000	3	3	3	3.3	3.3	3.3	135.08	5	564350	1460700	2319600	1803900	2720800	0	1661000		0	1	0	1	0	0	0		1	1	2	2	2	0	2
Q9Z0P4	Paralemmin-1	Palm	7	0.0853111	-0.363124	NaN	23.8109	21.6922	NaN	NaN	NaN	22.1741			40269000	7	7	7	25.6	25.6	25.6	41.614	14	0	15464000	2498400	0	0	0	2021400		0	4	1	0	1	0	3		0	4	2	0	1	0	2
Q9ER00	Syntaxin-12	Stx12	3	0.133782	-0.367677	20.5229	22.7425	22.055	21.0167	20.951	NaN	20.949			35326000	3	3	3	15	15	15	31.195	6	1082700	3973300	4554900	3306100	1689700	0	3250800		0	1	2	0	1	0	0		1	1	2	2	2	0	2
Q9CY64	Biliverdin reductase A	Blvra	2	0.129946	-0.36834	21.578	23.3287	21.7871	20.5035	21.6187	NaN	20.8553			41005000	2	2	2	7.8	7.8	7.8	33.524	8	2157800	11338000	2494400	1727700	3426900	0	1307600		1	2	1	1	1	0	0		1	2	1	2	2	0	1
B9EJ86	Oxysterol-binding protein	Osbpl8	5	0.153001	-0.370164	23.185	24.9038	23.6148	22.8876	23.4418	NaN	22.8338			137950000	5	5	5	6.7	6.7	6.7	101.27	12	2973700	89401000	8440500	2614700	7089200	0	2756500		1	1	2	2	0	0	2		2	3	3	3	3	0	3
Q925N0	Sideroflexin-5	Sfxn5	4	0.210986	-0.372038	23.0771	24.0561	22.6152	22.235	22.6682	NaN	22.8383			77198000	4	4	4	17.8	17.8	17.8	37.328	8	3127700	28839000	1636900	4619800	3546500	0	2246200		0	4	0	1	2	0	0		1	4	1	2	2	0	1
Q02257	Junction plakoglobin	Jup	17	0.172819	-0.373709	25.5918	26.6044	25.9674	25.4002	25.9758	24.5226	26.179			782670000	18	17	17	29	27.7	27.7	81.8	54	41328000	60338000	67876000	53094000	72019000	15346000	90997000		6	5	5	5	5	3	9		11	10	10	13	12	6	14
P61620	Protein transport protein Sec61 subunit alpha isoform 1	Sec61a1	7	0.107616	-0.374434	25.2403	25.8333	24.2669	25.4951	25.1784	22.7796	25.5639			732770000	7	7	7	12.8	12.8	12.8	52.264	24	31672000	43016000	19886000	45938000	30691000	5079400	47758000		3	3	0	2	2	0	4		5	5	4	6	5	3	7
Q9Z329	Inositol 1,4,5-trisphosphate receptor type 2	Itpr2	22	0.0696524	-0.374762	22.1758	23.6159	NaN	22.568	22.0618	20.4496	22.4038			257810000	24	22	21	10.8	10.1	9.8	307.47	29	5034700	11725000	0	6522800	6034400	3601600	7178900		1	2	0	1	1	0	1		3	4	0	4	3	1	4
P41105	60S ribosomal protein L28	Rpl28	4	0.196306	-0.379415	23.4387	24.8839	24.1229	23.4514	24.0676	22.987	24.1201			195440000	4	4	4	28.5	28.5	28.5	15.733	13	11091000	36077000	17606000	12151000	15597000	3233500	18936000		0	2	1	2	2	0	2		2	3	2	3	2	1	3
Q9Z1Z0	General vesicular transport factor p115	Uso1	2	0	-0.383097	NaN	NaN	21.085	NaN	20.7813	NaN	NaN			8696000	2	2	2	3.1	3.1	3.1	106.98	2	0	0	1884900	0	1237300	0	0		0	0	0	0	0	0	0		0	0	1	0	1	0	0
O35488	Very long-chain acyl-CoA synthetase	Slc27a2	29	0.106699	-0.383131	29.3771	30.243	28.9302	29.6473	29.5132	27.0566	29.8077			16351000000	29	29	29	42.3	42.3	42.3	70.422	294	583210000	1458300000	421120000	632390000	597850000	100570000	799080000		32	33	27	33	30	7	43		24	25	24	24	23	16	25
P62196	26S protease regulatory subunit 8	Psmc5	2	0.126049	-0.383352	18.957	21.5323	20.7514	19.2744	NaN	NaN	19.4733			9741300	2	2	2	6.4	6.4	6.4	45.626	5	334080	5869900	930870	447950	0	0	538380		0	2	1	0	0	0	0		1	2	1	1	0	0	1
Q80VQ1	Leucine-rich repeat-containing protein 1	Lrrc1	3	0.165149	-0.383997	20.7117	22.4639	21.4181	20.6601	21.8315	19.6607	21.764			32226000	5	3	3	13.7	9.4	9.4	59.411	10	1741100	4814700	2137900	2208900	2847400	726410	3968100		0	1	1	0	1	0	3		1	2	1	2	1	1	3
P36371	Antigen peptide transporter 2	Tap2	4	0.277474	-0.384665	22.5098	NaN	22.5302	22.5472	22.341	NaN	22.3727			46002000	4	4	4	7.7	7.7	7.7	77.444	3	5470500	0	5628000	5762300	4329300	0	4523600		0	0	0	0	0	0	0		1	0	1	1	1	0	1
Q9D3B1	Very-long-chain (3R)-3-hydroxyacyl-CoA dehydratase 2	Hacd2	2	0	-0.386138	NaN	23.4806	NaN	NaN	21.9998	NaN	NaN			71698000	2	2	2	7.9	7.9	7.9	28.402	4	0	33793000	0	0	2649600	0	0		0	3	0	0	0	0	0		0	2	0	0	1	0	0
Q5SQX6	Cytoplasmic FMR1-interacting protein 2	Cyfip2	18	0.101303	-0.386243	24.3998	25.2277	24.392	24.9851	24.9423	21.6429	25.5782			553120000	18	18	8	16	16	8.4	145.66	35	14703000	46445000	26792000	32562000	40336000	1419200	48491000		2	4	3	2	4	0	3		6	8	6	9	10	2	9
Q8BJW6	Eukaryotic translation initiation factor 2A;Eukaryotic translation initiation factor 2A, N-terminally processed	Eif2a	2	0.0688601	-0.388038	NaN	22.5168	20.3219	NaN	NaN	NaN	20.3167			18932000	2	2	2	4.8	4.8	4.8	64.403	3	0	3212300	907290	0	0	0	902460		0	1	0	0	0	0	0		0	1	1	0	0	0	1
Q91VH2	Sorting nexin-9	Snx9	3	0.121131	-0.390121	NaN	23.4205	21.7531	21.8151	21.5018	NaN	NaN			37487000	3	3	3	9.1	9.1	9.1	66.545	4	0	13453000	5501800	1592300	1812000	0	0		0	1	0	0	0	0	0		0	2	2	1	1	0	0
Q8BTI8	Serine/arginine repetitive matrix protein 2	Srrm2	2	0.114708	-0.397204	20.7592	22.4777	NaN	20.9731	NaN	20.4424	NaN			20462000	2	2	2	1.5	1.5	1.5	294.84	5	1750400	4194000	0	2186400	0	5607400	0		0	1	0	0	0	2	1		1	1	0	1	0	2	1
Q9CZM2	60S ribosomal protein L15	Rpl15	7	0.17437	-0.397816	25.9846	27.081	25.6384	26.3802	26.2477	25.1274	26.2721			1092800000	7	7	7	33.8	33.8	33.8	24.146	31	54191000	145080000	47915000	86094000	75928000	30894000	72677000		3	6	3	5	3	2	3		4	5	4	7	5	5	5
Q9EQJ0	Two pore calcium channel protein 1	Tpcn1	3	0	-0.398758	NaN	22.278	NaN	NaN	NaN	NaN	21.1044			27280000	3	3	3	4.8	4.8	4.8	94.495	4	0	5528700	0	0	0	0	970630		0	1	0	0	0	0	0		0	2	0	0	0	0	1
Q6P4T2	U5 small nuclear ribonucleoprotein 200 kDa helicase	Snrnp200	25	0.111317	-0.398804	23.6713	24.9691	22.8166	23.758	23.714	21.9165	23.4148			324750000	25	25	25	15.2	15.2	15.2	244.54	37	10428000	54602000	4539300	13046000	12559000	3194600	11992000		1	4	1	2	2	0	2		4	10	3	6	5	4	6
Q8CI94	Glycogen phosphorylase, brain form	Pygb	5	0.178498	-0.399253	NaN	22.8938	22.0658	22.1386	21.7522	NaN	NaN			34722000	5	5	4	7.6	7.6	6.2	96.729	7	0	5909300	3518300	3763400	4452100	0	0		1	2	0	0	1	0	0		1	2	1	1	2	0	0
Q6PDN3	Myosin light chain kinase, smooth muscle;Myosin light chain kinase, smooth muscle, deglutamylated form	Mylk	11	0.302194	-0.403421	25.1026	26.4269	25.5632	25.1734	25.184	25.9597	25.4396			527380000	11	11	11	7.2	7.2	7.2	212.92	17	50717000	71869000	64374000	55032000	48505000	57294000	48809000		0	5	3	0	1	0	1		3	7	6	3	4	1	2
Q9EPC1	Alpha-parvin	Parva	5	0.218028	-0.405518	22.7523	24.4537	23.4767	22.9017	23.2083	NaN	23.019			105690000	5	5	5	15.9	15.9	15.9	42.329	14	3756800	16264000	6118800	4292400	10469000	0	7375700		1	2	1	1	2	0	2		2	4	2	2	5	0	4
P21271	Unconventional myosin-Vb	Myo5b	9	0.461135	-0.410103	23.6518	24.0286	24.1789	23.7742	23.7435	23.6518	24.6141			164730000	9	9	7	7.3	7.3	6.1	210.57	21	10005000	16026000	14088000	17250000	10009000	11301000	23749000		3	2	4	3	0	0	3		3	5	4	5	3	4	5
P60335	Poly(rC)-binding protein 1	Pcbp1	7	0.165838	-0.410246	23.6055	25.3297	24.4653	23.9769	24.9156	22.3676	25.1316			270400000	7	7	5	27.8	27.8	19.9	37.497	19	14073000	33673000	27908000	17961000	28986000	2005100	28769000		0	5	2	1	2	0	4		3	4	5	3	4	2	5
Q91VS8	FERM, RhoGEF and pleckstrin domain-containing protein 2	Farp2	5	0.148886	-0.410331	21.0618	22.4386	22.0765	21.3944	22.2058	19.8468	21.8276			52426000	5	5	5	8	8	8	121.28	8	2731500	5271600	3468300	3028600	3792700	739340	4144000		0	1	1	0	1	0	0		2	2	2	2	2	1	2
P08003	Protein disulfide-isomerase A4	Pdia4	9	0.171413	-0.410736	23.1352	25.276	25.2056	23.2785	24.295	NaN	NaN			152250000	9	9	9	19.9	19.9	19.9	71.982	28	5760700	58900000	28414000	2557400	22896000	0	0		3	10	6	1	3	0	0		3	8	5	1	4	0	0
Q8CAK1	Putative transferase CAF17 homolog, mitochondrial	Iba57	2	0	-0.411243	21.8201	23.0879	NaN	NaN	NaN	NaN	NaN			20259000	2	2	2	11.2	11.2	11.2	38.399	3	1146500	10319000	0	0	0	0	0		1	1	0	0	0	0	0		1	2	0	0	0	0	0
Q9D0L7	Armadillo repeat-containing protein 10	Armc10	2	0.0847664	-0.412228	20.4198	22.7825	NaN	NaN	20.908	NaN	NaN			19693000	2	2	2	11.4	11.4	11.4	33.31	9	685420	7618900	0	0	2287600	0	0		1	3	0	0	1	0	0		2	2	0	0	2	0	0
Q9D5T0	ATPase family AAA domain-containing protein 1	Atad1	2	0.158904	-0.412449	20.5494	22.7612	21.7443	20.4206	20.9304	NaN	20.8604			29771000	2	2	2	10.5	10.5	10.5	40.744	4	1243400	4249900	2100200	1103800	1768200	0	1657300		0	1	1	0	0	0	0		1	1	1	1	1	0	1
Q9CZB0	Succinate dehydrogenase cytochrome b560 subunit, mitochondrial	Sdhc	3	0.178452	-0.413702	25.8608	26.1573	25.9933	26.7493	26.4144	24.828	26.1361			1060200000	3	3	3	14.8	14.8	14.8	18.382	17	54173000	62126000	66503000	98357000	101370000	21725000	71201000		2	3	2	1	2	1	2		2	2	2	2	2	1	2
Q78JT3	3-hydroxyanthranilate 3,4-dioxygenase	Haao	3	0.149517	-0.421685	21.6782	23.9099	23.2163	20.8716	22.631	NaN	NaN			45964000	3	3	3	10.8	10.8	10.8	32.804	8	2960200	18487000	11026000	2006500	7309800	0	0		1	2	2	1	1	0	0		2	3	3	2	3	0	0
P60229	Eukaryotic translation initiation factor 3 subunit E	Eif3e	4	0.14712	-0.424971	22.4219	23.2354	22.9627	22.6767	NaN	NaN	21.5483			69764000	4	4	4	11.2	11.2	11.2	52.22	6	4563600	12611000	5300400	7707500	3912700	0	941200		0	2	1	0	0	0	0		3	3	2	3	1	0	1
P47857	ATP-dependent 6-phosphofructokinase, muscle type	Pfkm	3	0.199061	-0.425615	20.7096	22.4325	20.9521	21.029	20.4554	21.8486	20.7544			32804000	4	3	3	8.2	7.1	7.1	85.268	4	750230	6369400	3019000	3271000	527400	4822200	2463200		0	1	0	0	0	0	0		1	2	2	2	1	1	2
Q62186	Translocon-associated protein subunit delta	Ssr4	3	0.283138	-0.425748	23.7654	25.1654	23.8897	23.9634	24.4774	23.9697	23.8691			217830000	3	3	3	18	18	18	18.936	14	14618000	13010000	16851000	18891000	25132000	9059600	18839000		2	2	2	1	2	0	3		3	2	3	3	3	1	3
Q9ES64	Harmonin	Ush1c	3	0.400646	-0.42676	20.9365	22.6842	21.2147	21.3854	21.7838	21.8268	21.5643			31419000	3	3	3	4.1	4.1	4.1	102.28	4	2050900	6337300	3015500	3352800	2418700	2529200	4470900		0	1	0	0	0	0	0		2	2	2	2	1	1	2
P50396	Rab GDP dissociation inhibitor alpha	Gdi1	2	0	-0.428735	NaN	NaN	21.0987	NaN	20.9109	NaN	NaN			8852000	6	2	2	13.2	6.7	6.7	50.521	1	0	0	1321700	0	1018600	0	0		0	0	0	0	0	0	0		0	0	1	0	1	0	0
Q921M3	Splicing factor 3B subunit 3	Sf3b3	5	0.111076	-0.435729	NaN	24.0309	22.677	22.3867	NaN	NaN	21.823			72798000	5	5	5	5.1	5.1	5.1	135.55	10	1864600	19881000	7763000	6755600	1640800	0	2300600		0	2	1	1	1	0	1		1	4	4	4	2	0	3
Q5U458	DnaJ homolog subfamily C member 11	Dnajc11	8	0.13828	-0.437109	22.1761	24.2743	23.2249	22.8232	22.6277	NaN	21.9789			123730000	8	8	8	17.5	17.5	17.5	63.232	19	4921400	12503000	6155300	8901900	4448400	0	5117800		0	2	3	2	1	0	1		4	3	2	6	3	0	4
P14430;P14429;P01899;P14431;P14428;P14426;P01897;P01900;P03991;P04223;P01901	H-2 class I histocompatibility antigen, Q8 alpha chain;H-2 class I histocompatibility antigen, Q7 alpha chain;H-2 class I histocompatibility antigen, D-B alpha chain;H-2 class I histocompatibility antigen, Q9 alpha chain;H-2 class I histocompatibility antigen, K-Q alpha chain;H-2 class I histocompatibility antigen, D-K alpha chain;H-2 class I histocompatibility antigen, L-D alpha chain;H-2 class …	H2-Q8;H2-Q7;H2-D1;H2-Q9;H2-K1;H2-L	4	0.171603	-0.442969	21.9593	22.5981	23.1209	22.8711	22.1455	NaN	21.7647			77620000	4	4	4	11.3	11.3	11.3	37.41	5	6555200	10160000	8223800	6659600	4830900	0	2919500		0	1	1	1	0	0	0		4	3	3	3	2	0	2
Q6P9R2	Serine/threonine-protein kinase OSR1	Oxsr1	2	0.129316	-0.443037	NaN	22.6399	21.8538	NaN	NaN	NaN	21.5821			28047000	2	2	2	5.3	5.3	5.3	58.213	4	0	2416700	5274600	0	0	0	631100		0	1	1	0	0	0	0		0	1	1	0	0	0	1
Q8BMF3	NADP-dependent malic enzyme, mitochondrial	Me3	5	0.158504	-0.449593	22.4074	24.9837	22.8521	22.6325	23.0797	NaN	22.3491			117070000	5	5	5	8.8	8.8	8.8	67.098	7	7866700	35321000	10037000	7812400	11844000	0	2537100		0	3	0	0	0	0	0		2	4	2	2	2	0	1
P27659	60S ribosomal protein L3	Rpl3	11	0.187637	-0.450101	25.6511	27.3062	25.7486	25.9898	26.0675	25.0281	26.3454			1089200000	11	11	11	28.5	28.5	28.5	46.109	34	58343000	138290000	60778000	51190000	79811000	20711000	91763000		2	5	3	4	5	0	4		9	10	8	9	9	6	10
Q3UP75	UDP-glucuronosyltransferase 3A1	Ugt3a1	3	0.125865	-0.452634	22.0283	23.6931	22.2902	22.2074	21.9938	NaN	21.0668			99526000	5	3	3	9.2	5.2	5.2	59.698	5	5819300	17603000	8955200	7076300	6980600	0	667370		0	1	0	0	0	0	0		2	2	2	2	2	0	1
O88833	Cytochrome P450 4A10	Cyp4a10	8	0.111609	-0.455386	22.4797	23.4887	21.7325	21.9155	22.6756	20.1101	21.7136			164960000	9	8	8	19.3	16.1	16.1	58.33	11	6807500	12145000	5250200	6660300	6837400	949220	5118400		1	1	0	1	0	0	0		3	3	2	3	3	1	2
Q4VA53	Sister chromatid cohesion protein PDS5 homolog B	Pds5b	3	0.179933	-0.456352	21.3711	23.0646	20.6332	22.0837	21.3879	NaN	21.2775			40432000	3	3	3	3.7	3.7	3.7	164.42	6	3295900	9971900	756640	4425400	1520000	0	1372500		0	2	0	1	0	0	0		2	3	1	2	1	0	1
E9Q7G0		Numa1	9	0.350789	-0.456712	22.4307	23.6051	23.1042	22.3736	23.2072	NaN	22.5173			68935000	9	9	9	5.1	5.1	5.1	235.63	16	3295300	14720000	10765000	3016000	9940800	0	6259400		0	8	1	0	2	0	1		2	8	5	2	4	0	4
P19253	60S ribosomal protein L13a	Rpl13a	8	0.458575	-0.461882	26.6531	27.1475	26.4884	26.8957	26.8924	26.2133	27.9416			1236300000	8	8	8	31.5	31.5	31.5	23.464	37	57797000	226970000	79794000	115130000	118420000	81465000	315740000		4	5	3	4	3	2	11		5	6	4	6	5	6	7
Q8CAY6	Acetyl-CoA acetyltransferase, cytosolic	Acat2	3	0.215246	-0.462932	21.8169	24.0324	22.0256	22.3301	22.7017	NaN	21.9497			63269000	3	3	3	12.3	12.3	12.3	41.297	12	3923600	10290000	3190000	6046800	7369700	0	4593000		1	4	0	1	2	0	1		3	3	2	3	3	0	3
Q6ZWR6	Nesprin-1	Syne1	2	1.15291	-0.464105	21.4963	NaN	21.2098	21.5737	21.7502	21.7658	21.7018			24337000	2	2	2	0.3	0.3	0.3	1009.9	2	2812100	0	1890400	3130800	3998600	4086100	3738800		0	0	1	0	0	0	0		1	0	2	1	1	1	1
Q9DAW9	Calponin-3	Cnn3	2	0.156793	-0.465171	20.7878	NaN	21.8826	NaN	20.9227	NaN	NaN			14375000	2	2	2	8.8	8.8	8.8	36.428	4	1810300	0	3866600	0	1987800	0	0		1	0	0	0	1	0	0		1	0	1	0	1	0	0
P61027	Ras-related protein Rab-10	Rab10	4	0.191568	-0.46671	24.9641	25.396	24.364	24.8552	25.236	23.3699	24.9635			551670000	5	4	4	27	21.5	21.5	22.541	14	53164000	31207000	20895000	55480000	57032000	9563400	35384000		2	2	1	2	1	0	1		2	2	2	4	3	1	4
Q8R5J9	PRA1 family protein 3	Arl6ip5	2	0.180884	-0.474544	21.1662	20.7114	20.8937	21.1798	NaN	19.8264	20.7575			25732000	2	2	2	8.5	8.5	8.5	21.557	5	898610	4503900	743930	907100	0	370600	830390		1	0	1	1	0	0	0		1	1	1	1	0	1	1
P70172	Ileal sodium/bile acid cotransporter	Slc10a2	2	0.170166	-0.47888	21.7054	23.0594	21.7752	22.5752	21.4338	NaN	21.6764			65746000	2	2	2	6.6	6.6	6.6	38.134	7	3239800	5455800	4724600	4074900	2442700	0	2185600		1	1	1	1	0	0	1		2	1	2	1	1	0	1
Q9CQC9;P36536	GTP-binding protein SAR1b;GTP-binding protein SAR1a	Sar1b;Sar1a	3	0.19366	-0.480048	22.3668	24.7819	23.366	22.6037	22.9632	NaN	NaN			84285000	3	3	3	15.2	15.2	15.2	22.382	7	2834200	33661000	14965000	6129400	7947400	0	0		0	2	2	0	1	0	0		1	3	3	2	2	0	0
P11881	Inositol 1,4,5-trisphosphate receptor type 1	Itpr1	31	0.115072	-0.481272	24.3332	25.7556	24.0535	24.6169	24.8238	21.8492	24.8364			790420000	31	31	28	14	14	13	313.16	48	36555000	82981000	30311000	35631000	44126000	20680000	45890000		2	7	0	4	2	0	3		7	14	8	11	9	3	11
P37804	Transgelin	Tagln	3	0	-0.488041	NaN	NaN	23.0592	NaN	22.3424	NaN	NaN			44031000	3	3	3	17.4	17.4	17.4	22.576	3	0	1717700	13039000	0	1934900	0	0		0	0	1	0	0	0	0		0	1	2	0	1	0	0
Q9DCW2	Phospholipid scramblase 2	Plscr2	3	0.196865	-0.488162	22.3179	23.1372	23.4527	22.5299	23.145	21.2984	23.0813			113870000	3	3	3	13.7	13.7	13.7	34.052	3	5690500	13339000	8980600	7093500	13447000	1971400	12585000		0	0	1	0	0	0	1		1	1	1	1	1	1	2
P99024	Tubulin beta-5 chain	Tubb5	2	0.188369	-0.48996	21.0624	24.0412	21.7471	21.0607	22.4044	20.8245	22.2391			59705000	11	2	2	30.4	6.1	6.1	49.67	9	1734900	9169400	7795100	1732100	2948700	1392400	8922700		0	2	2	0	1	0	1		1	1	2	1	1	1	2
Q921S7	39S ribosomal protein L37, mitochondrial	Mrpl37	2	0.256758	-0.49379	20.6365	22.8411	21.5531	21.136	21.8047	NaN	21.0465			30367000	2	2	2	8	8	8	48.34	8	1890500	8121500	2463700	1845100	2933000	0	1734100		1	1	1	1	1	0	1		2	2	1	1	1	0	1
O88952	Protein lin-7 homolog C	Lin7c	5	0.2236	-0.493855	22.1624	24.8356	23.489	21.9017	23.6765	NaN	22.8067			91581000	5	5	5	34	34	34	21.834	11	1552900	23136000	18528000	4995500	13681000	0	5650600		0	1	3	0	3	0	1		2	3	5	3	4	0	3
Q8CI51	PDZ and LIM domain protein 5	Pdlim5	4	0.177221	-0.494229	NaN	22.4825	21.9718	20.7591	NaN	NaN	21.1663			24413000	4	4	4	9.1	9.1	9.1	63.299	4	0	5762300	2497100	1584900	0	0	2114600		0	1	0	0	0	0	1		0	3	2	2	0	0	2
P49222	Erythrocyte membrane protein band 4.2	Epb42	5	0.241002	-0.49636	22.5798	22.7667	22.1703	22.4001	22.9829	21.6011	22.0226			80579000	5	5	5	9.6	9.6	9.6	76.755	7	2879500	4549700	5630200	3090200	3589600	2052300	3251500		1	0	0	0	1	0	0		2	2	3	2	2	2	2
P62267	40S ribosomal protein S23	Rps23	3	0.186754	-0.49925	21.7372	23.5662	22.6108	21.9647	22.7551	21.3036	22.0964			95863000	3	3	3	21	21	21	15.807	6	3915700	16606000	8013900	5367800	7147500	2146800	6442600		0	2	0	0	1	0	0		1	2	2	1	2	1	1
P70290	55 kDa erythrocyte membrane protein	Mpp1	10	0.282451	-0.500682	24.1964	25.6641	24.5816	23.7865	24.7392	23.7736	24.9875			298970000	10	10	10	27.9	27.9	27.9	52.227	27	13046000	80801000	18188000	10498000	29181000	5260600	32284000		3	4	2	3	3	1	5		4	7	5	5	6	3	6
Q923I7	Sodium/glucose cotransporter 2	Slc5a2	6	0.14653	-0.501326	27.2687	28.7617	26.6484	27.2124	27.2271	25.3045	28.2007			3829500000	6	6	5	9.9	9.9	8.2	73.007	76	144370000	446790000	95638000	147020000	152440000	27861000	286600000		7	14	6	6	8	3	6		4	5	5	5	4	4	6
Q8BUY5	Complex I assembly factor TIMMDC1, mitochondrial	Timmdc1	2	0.232763	-0.503006	19.837	20.4218	20.1817	19.706	19.9419	19.281	19.8638			15801000	2	2	2	6.3	6.3	6.3	31.791	2	993140	1308500	1601400	828190	1148600	459470	1030600		0	0	0	0	0	0	0		1	1	1	1	1	1	1
P28665;P28666	Murinoglobulin-1;Murinoglobulin-2	Mug1;Mug2	2	0	-0.503188	NaN	NaN	21.2372	NaN	20.4526	NaN	NaN			12462000	2	2	2	2	2	2	165.3	3	0	0	1865600	0	1083000	0	0		0	0	1	0	0	0	0		0	0	1	0	1	0	0
Q9DBH5	Vesicular integral-membrane protein VIP36	Lman2	3	0.252807	-0.50365	21.8722	23.4823	22.9305	21.829	22.213	NaN	NaN			48159000	3	3	3	13.4	13.4	13.4	40.429	6	3100000	12489000	6192200	3864900	3984500	0	885800		0	2	2	0	0	0	0		2	3	3	2	2	0	1
P14246	Solute carrier family 2, facilitated glucose transporter member 2	Slc2a2	5	0.180529	-0.506287	22.9273	24.3966	22.3563	23.3612	23.0624	21.598	24.0172			162990000	5	5	5	9.2	9.2	9.2	57.106	16	6056900	19003000	4077200	9283900	6651600	2410400	32302000		1	3	1	2	2	1	2		1	3	1	3	2	1	4
Q9Z1Q9	Valine--tRNA ligase	Vars	5	0.214073	-0.506342	21.4837	22.3723	22.2199	22.054	21.546	NaN	21.371			50619000	5	5	5	5.9	5.9	5.9	140.21	9	2192700	4059500	3652600	3986600	2567200	0	2206000		1	1	1	0	0	0	0		1	1	1	1	1	0	1
Q61462	Cytochrome b-245 light chain	Cyba	2	0.155914	-0.507147	21.334	21.6689	21.7115	NaN	21.3127	20.5782	21.2643			53570000	2	2	2	19.8	19.8	19.8	20.748	2	4653900	2237000	5307200	0	4622100	1103000	4164300		0	0	0	0	0	0	0		2	1	1	0	2	1	2
P35585	AP-1 complex subunit mu-1	Ap1m1	7	0.20776	-0.509996	22.832	23.1972	22.0454	22.6974	22.3838	NaN	21.8402			84955000	7	7	5	19.4	19.4	15.1	48.542	12	6872100	14065000	3327200	5739000	4931400	0	2705900		1	3	1	0	1	0	0		2	4	2	2	1	0	2
P59158	Solute carrier family 12 member 3	Slc12a3	17	0.106629	-0.510304	24.6522	25.459	22.999	24.7643	23.7736	21.5671	25.0074			958660000	17	17	17	21.6	21.6	21.6	110.69	34	25527000	53142000	9580400	28223000	17348000	1783200	28560000		2	3	1	2	1	0	3		6	7	3	7	5	1	8
Q99MN9	Propionyl-CoA carboxylase beta chain, mitochondrial	Pccb	16	0.514571	-0.51397	28.1818	28.9479	27.7967	27.9943	28.2924	28.6247	28.1968			3349800000	16	16	16	35.5	35.5	35.5	58.408	124	317510000	532110000	241110000	264090000	349180000	442780000	318070000		16	19	17	13	13	17	14		14	15	15	13	15	15	15
P04919	Band 3 anion transport protein	Slc4a1	16	0.124421	-0.514401	26.7914	27.8319	25.6752	26.6228	26.7085	23.7772	27.5046			2962700000	16	16	16	19.6	19.6	19.6	103.13	68	120060000	266890000	36463000	91731000	101480000	4784600	190530000		7	12	2	8	8	0	8		13	12	7	10	10	2	13
P62743	AP-2 complex subunit sigma	Ap2s1	2	0.213089	-0.522661	21.7537	23.4773	22.1976	21.482	21.9927	NaN	21.5769			57160000	2	2	2	11.3	11.3	11.3	17.018	2	4097900	13536000	5188000	3640600	5232900	0	2194200		0	1	0	0	0	0	0		2	2	1	2	2	0	1
O70577	Solute carrier family 22 member 2	Slc22a2	4	0.203511	-0.529516	26.2368	27.3448	26.0873	26.398	26.8552	24.6991	27.0855			1483700000	5	4	4	10.1	8.3	8.3	61.83	43	62057000	163120000	66436000	91217000	97403000	20617000	150120000		5	7	4	5	5	3	6		2	3	3	4	3	2	4
Q8JZN7	Mitochondrial Rho GTPase 2	Rhot2	10	0.148335	-0.532403	23.3769	24.6299	22.4743	23.4161	23.5484	21.5655	23.2486			291930000	10	10	9	19.4	19.4	17.6	69.07	20	6923500	22203000	4382200	10192000	8625300	1896800	15094000		2	2	0	2	2	0	2		4	6	3	5	5	2	6
Q6DFW4	Nucleolar protein 58	Nop58	4	0.417117	-0.532962	21.8983	23.2876	22.097	22.1716	22.2979	NaN	22.5085			51484000	4	4	4	10.3	10.3	10.3	60.342	4	3523700	9959500	3269600	7543000	4414500	1529100	2905300		0	1	0	0	0	0	0		2	3	2	4	2	1	2
Q6P5E4	UDP-glucose:glycoprotein glucosyltransferase 1	Uggt1	7	0.153676	-0.537537	NaN	22.8138	NaN	21.8972	21.7651	NaN	NaN			31865000	7	7	7	6.5	6.5	6.5	176.43	8	0	1947900	0	1235300	1076900	0	0		0	3	0	0	0	0	0		0	3	0	1	1	0	0
Q9WV55	Vesicle-associated membrane protein-associated protein A	Vapa	5	0.229764	-0.5376	NaN	25.0127	23.2282	22.9801	23.8283	NaN	NaN			94628000	5	5	4	22.5	22.5	22.5	27.855	8	0	32439000	5317200	8290400	10045000	0	0		0	5	0	0	1	0	0		0	4	1	2	2	0	0
P50285	Dimethylaniline monooxygenase [N-oxide-forming] 1	Fmo1	21	0.149826	-0.540234	28.065	29.2126	27.4159	28.2733	28.0557	25.9901	28.7294			7688900000	21	21	21	39.3	39.3	39.3	59.914	126	265040000	489760000	178960000	324320000	252860000	48806000	464120000		15	16	7	13	14	3	19		17	15	13	17	16	8	16
Q924L1	LETM1 domain-containing protein 1	Letmd1	3	0.207277	-0.542188	21.4971	23.8536	22.0329	22.1218	21.887	NaN	21.9638			66353000	3	3	3	10	10	10	41.7	3	5314600	12352000	8823200	10135000	3623100	0	3636000		0	1	0	0	0	0	0		2	2	3	3	2	0	2
P08556	GTPase NRas	Nras	2	0.263407	-0.542614	21.4539	22.8166	NaN	21.414	22.1658	NaN	21.4183			34458000	2	2	0	12.7	12.7	0	21.199	3	2020600	7118700	0	1947300	3398900	0	2024500		0	0	0	0	1	0	1		1	1	0	1	1	0	1
Q8R1B4	Eukaryotic translation initiation factor 3 subunit C	Eif3c	6	0.208882	-0.545948	21.2336	23.3511	22.1461	21.4606	21.9143	NaN	21.2522			52837000	6	6	6	7	7	7	105.53	15	1486900	11403000	7022900	1565200	2143800	0	1510000		1	3	3	2	1	0	1		2	3	4	2	1	0	2
Q61316	Heat shock 70 kDa protein 4	Hspa4	7	0.275742	-0.548947	22.636	24.0643	23.0372	22.3979	22.6059	NaN	22.926			91534000	7	7	7	10.6	10.6	10.6	94.132	15	7990900	23072000	12579000	1107700	4023600	0	5161100		1	4	3	1	1	0	0		5	5	5	1	2	0	3
O70324	Monocarboxylate transporter 8	Slc16a2	2	0.156233	-0.550487	22.5636	24.1181	NaN	22.7873	23.0403	21.5429	23.5718			162740000	2	2	2	6.8	6.8	6.8	60.024	14	6363600	18216000	0	5431700	8937500	2292700	12511000		3	2	0	1	2	0	2		1	1	0	1	1	1	1
Q9CWK8	Sorting nexin-2	Snx2	3	0.239324	-0.550645	21.0089	22.8685	22.4032	NaN	21.965	NaN	NaN			29904000	3	3	3	9.6	9.6	9.6	58.47	6	1081400	9278400	8374300	0	3200400	0	0		0	2	2	0	1	0	0		1	3	3	0	2	0	0
P62245	40S ribosomal protein S15a	Rps15a	2	0.271707	-0.551504	23.2497	24.5947	23.5356	22.3598	23.2855	NaN	NaN			90096000	2	2	2	13.1	13.1	13.1	14.839	7	1982500	28539000	12232000	1069900	2032300	0	0		1	2	1	1	0	0	0		1	2	2	1	1	0	0
P31649	Sodium- and chloride-dependent GABA transporter 2	Slc6a13	2	0.203265	-0.553607	22.7332	24.2039	NaN	23.0871	23.1921	NaN	22.7122			109310000	2	2	2	4.3	4.3	4.3	68.284	8	7837200	17262000	0	10384000	5827700	0	7513300		1	1	0	1	2	0	1		2	2	0	2	2	0	2
P55096	ATP-binding cassette sub-family D member 3	Abcd3	25	0.165458	-0.555913	28.0123	28.8621	27.6343	28.4077	27.81	26.3947	28.5929			7529600000	25	25	25	33.8	33.8	33.8	75.474	92	217060000	476770000	174370000	329310000	141780000	43211000	287620000		6	13	6	10	7	2	12		12	15	12	15	11	9	17
Q6P4S8	Integrator complex subunit 1	Ints1	3	0.272971	-0.555987	21.0603	NaN	21.4317	20.8121	21.0169	NaN	20.7142			20612000	3	3	3	2.5	2.5	2.5	245.16	3	2223000	0	3720600	1576100	2093400	0	1376000		0	0	0	0	0	0	0		1	0	1	1	1	0	1
Q9CYV5	Transmembrane protein 135	Tmem135	2	0.128657	-0.55675	21.2383	22.7763	NaN	21.0913	NaN	20.4303	21.1263			54665000	2	2	2	4.4	4.4	4.4	52.363	3	3615700	5665900	0	3103200	0	1560800	3218200		0	1	0	0	0	0	0		1	1	0	1	0	1	1
P13808	Anion exchange protein 2	Slc4a2	2	0.481716	-0.55701	20.7966	21.1577	20.8247	21.3365	21.0581	21.0299	21.1454			24364000	2	2	2	2.7	2.7	2.7	136.81	2	1250100	2062300	1299800	2642500	4323700	1727400	2027400		0	0	0	0	0	0	0		1	1	1	1	2	1	1
Q9QYA2	Mitochondrial import receptor subunit TOM40 homolog	Tomm40	3	0.296375	-0.559848	22.6479	23.7276	22.5623	22.6481	23.1992	22.136	NaN			81820000	3	3	3	10	10	10	37.895	9	4643500	24138000	7534200	5243000	6804200	3266200	0		1	3	0	1	1	0	0		1	3	2	2	1	1	0
Q99K48	Non-POU domain-containing octamer-binding protein	Nono	11	0.130579	-0.561085	21.7423	26.6217	22.8658	22.2202	23.3537	21.0751	24.5686			278070000	12	11	11	30.9	29.2	29.2	54.54	33	2160100	76859000	5205700	3600300	10961000	2271700	30971000		0	9	2	0	2	2	6		1	7	3	1	3	2	7
Q8R2U0	Nucleoporin SEH1	Seh1l	3	0.199549	-0.562943	NaN	21.9003	20.1717	20.7887	20.2723	NaN	20.8694			21218000	3	3	3	11.9	11.9	11.9	39.774	7	0	4525800	545950	2644300	321250	0	1127600		0	2	0	1	1	0	0		0	3	1	2	2	0	1
Q91ZJ5	UTP--glucose-1-phosphate uridylyltransferase	Ugp2	3	0.20969	-0.566228	20.7879	22.7532	21.0403	20.7966	20.656	NaN	NaN			23918000	3	3	3	6.7	6.7	6.7	56.979	5	2270600	6188800	2951900	2291200	1979400	0	0		0	2	0	0	1	0	0		1	2	1	1	2	0	0
P26231	Catenin alpha-1	Ctnna1	30	0.264566	-0.572243	27.1243	28.1052	27.5385	27.0158	27.8249	25.9102	28.265			2520500000	30	30	25	41.4	41.4	37.1	100.11	110	126130000	182380000	166250000	112080000	238340000	37207000	347760000		9	13	14	8	15	6	17		17	17	17	17	21	13	27
P21279	Guanine nucleotide-binding protein G(q) subunit alpha	Gnaq	3	0.29511	-0.575336	22.0742	23.2825	22.9471	22.1776	22.1256	NaN	NaN			52196000	7	3	3	19.2	8.4	8.4	42.158	5	4332100	10848000	4995300	2212800	4984700	0	0		0	1	1	0	0	0	0		2	2	2	1	2	0	0
O70433	Four and a half LIM domains protein 2	Fhl2	2	0.370552	-0.575694	20.8034	21.8474	21.6827	20.9656	21.6184	NaN	20.8445			26016000	2	2	2	6.5	6.5	6.5	32.072	2	1044800	4441700	5578700	1308100	2639900	0	1106000		0	0	0	0	1	0	0		1	1	2	1	1	0	1
Q8CJ61	CKLF-like MARVEL transmembrane domain-containing protein 4	Cmtm4	2	0.234429	-0.576798	20.5212	21.9912	20.5215	20.119	NaN	NaN	20.1512			15747000	2	2	2	21.2	21.2	21.2	22.921	5	1978600	3651900	1979200	1302300	0	0	1346600		0	1	0	0	1	0	0		1	1	1	1	1	0	1
Q9WUB6	Chloride channel protein ClC-Kb	Clcnkb	4	0.231835	-0.5801	23.1852	24.3187	22.4502	22.5928	23.0746	NaN	22.3416			113240000	4	4	2	6	6	3.2	75.008	8	8201700	17011000	3720200	7030200	9570600	752070	5538200		1	1	1	1	1	0	1		3	3	2	3	3	1	3
Q9CQD1	Ras-related protein Rab-5A	Rab5a	2	0.302348	-0.581436	20.1793	NaN	21.2878	20.3524	20.6621	NaN	20.3231			17685000	3	2	2	21.9	16.7	16.7	23.598	3	1290800	3103700	2278700	1545400	2132100	260270	1498900		0	1	1	0	0	0	0		1	1	1	1	1	1	1
Q07076	Annexin A7	Anxa7	9	0.212499	-0.581445	24.5659	26.2991	25.9022	24.585	26.0693	23.2623	26.2683			639950000	9	9	9	21.8	21.8	21.8	49.925	36	12608000	73595000	40678000	10361000	72488000	3731100	81126000		3	4	5	2	6	0	6		5	6	6	4	7	3	7
Q791T5	Mitochondrial carrier homolog 1	Mtch1	4	0.519568	-0.582278	24.134	23.8998	23.6347	24.4668	23.8178	NaN	24.3563			160070000	4	4	4	13.4	13.4	13.4	41.565	10	3891600	29057000	1428000	5389800	4273500	0	3883300		1	2	0	1	3	0	1		3	3	1	3	3	0	2
Q8VC69	Solute carrier family 22 member 6	Slc22a6	8	0.207664	-0.582831	25.8939	27.0382	25.3525	26.0028	26.4153	24.2139	26.6118			1221100000	8	8	8	14.9	14.9	14.9	60.013	34	56320000	149630000	36093000	62811000	74908000	13752000	88147000		2	7	4	2	3	2	4		6	6	5	7	5	5	6
Q9JLZ8	Single Ig IL-1-related receptor	Sigirr	5	0.326694	-0.584502	23.0929	24.111	23.072	22.6121	22.8073	NaN	23.2744			102190000	5	5	5	15.9	15.9	15.9	46.158	13	6121800	14839000	7779800	4575200	5732000	0	6721000		1	3	1	1	1	0	1		3	4	4	3	3	0	3
Q9WV80	Sorting nexin-1	Snx1	5	0.268885	-0.584615	21.5484	23.2254	22.2354	NaN	22.1646	NaN	NaN			35929000	5	5	5	11.9	11.9	11.9	58.951	5	492900	13437000	5011000	0	4562300	0	0		0	2	1	0	1	0	0		1	3	3	0	4	0	0
Q9DC16	Endoplasmic reticulum-Golgi intermediate compartment protein 1	Ergic1	2	0.331945	-0.587179	21.4487	22.6297	21.7693	21.4652	21.4377	NaN	NaN			29678000	2	2	2	11.4	11.4	11.4	32.562	2	3185700	5096600	4526400	3342000	3156100	0	0		0	1	0	0	0	0	0		2	2	2	2	2	0	0
Q9D5J6	Sedoheptulokinase	Shpk	2	0	-0.590185	NaN	21.6375	NaN	NaN	NaN	NaN	NaN			8173500	2	2	2	6.3	6.3	6.3	51.302	2	0	1574500	0	0	0	0	0		0	0	0	0	0	0	0		0	1	0	0	0	0	0
Q9Z0W3	Nuclear pore complex protein Nup160	Nup160	4	0.154725	-0.590541	21.7816	22.83	NaN	21.9921	NaN	21.0411	21.7948			69794000	4	4	4	3.4	3.4	3.4	158.23	4	3338800	17092000	0	4099600	0	1196100	2793900		0	0	0	0	0	0	0		1	2	0	2	0	1	2
Q8R146	Acylamino-acid-releasing enzyme	Apeh	8	0.272567	-0.592771	23.1441	24.8702	23.8644	22.5502	23.4717	NaN	NaN			104910000	8	8	8	13.9	13.9	13.9	81.58	22	10740000	19087000	15897000	5213400	10496000	0	0		2	6	5	2	3	0	0		4	6	6	3	4	0	0
Q8BT60	Copine-3	Cpne3	3	1.44692	-0.596608	22.1559	NaN	22.4041	22.1123	22.7943	NaN	22.5427			37290000	3	3	2	6.4	6.4	4.7	59.584	5	1417500	0	1999600	1334200	6666300	0	13181000		0	0	0	0	1	0	2		1	0	1	1	2	0	3
Q924D0	Reticulon-4-interacting protein 1, mitochondrial	Rtn4ip1	2	0	-0.603196	NaN	22.7351	22.0997	21.3114	NaN	NaN	NaN			20669000	2	2	2	9.3	9.3	9.3	43.371	7	0	7513000	4396600	2047200	0	0	0		1	2	1	1	1	0	0		1	2	2	1	1	0	0
Q9WUQ2	Prolactin regulatory element-binding protein	Preb	6	0.128489	-0.603861	21.6758	22.8427	21.5081	21.9148	19.2518	NaN	22.204			106570000	6	6	6	18	18	18	45.437	12	3420200	4452100	1936900	2567600	600620	0	6033300		1	1	1	1	1	0	1		2	2	1	1	2	0	3
P12815	Programmed cell death protein 6	Pdcd6	2	0.262982	-0.604977	20.8922	22.7908	21.4956	21.6631	20.8195	22.0056	NaN			39788000	2	2	2	9.4	9.4	9.4	21.867	3	1967800	7011500	3684700	4386100	1824400	6261900	0		0	2	0	0	0	0	0		1	2	1	1	1	1	0
Q99L43	Phosphatidate cytidylyltransferase 2	Cds2	6	0.130577	-0.611251	21.2728	23.0979	NaN	21.9826	22.3249	19.8159	22.1247			131740000	6	6	6	16.7	16.7	16.7	51.313	10	3744000	8074900	0	4822400	7730100	949020	5033700		1	0	0	1	1	0	1		2	1	0	2	2	1	3
P50543	Protein S100-A11	S100a11	3	0.268001	-0.61227	23.031	24.1285	25.278	23.9927	25.0072	22.5767	24.7274			252290000	3	3	3	19.4	19.4	19.4	11.083	13	5411800	41492000	22312000	9154700	18494000	6101800	29127000		0	2	2	1	1	0	2		1	3	2	1	1	2	3
Q8C2Q3	RNA-binding protein 14	Rbm14	15	0.12638	-0.61423	23.4464	24.7716	21.9964	22.5086	22.9982	19.6508	24.6275			336420000	15	15	15	24.8	24.8	24.8	69.448	23	18321000	26495000	4686400	5885400	13105000	399430	36117000		1	1	0	0	0	0	5		5	5	3	3	5	1	9
P11531	Dystrophin	Dmd	2	1.12296	-0.621519	21.5161	21.6236	21.4111	21.2409	NaN	NaN	21.6942			20599000	2	2	2	0.8	0.8	0.8	425.83	2	1407100	1687600	1216600	960820	0	0	1801200		0	1	0	0	0	0	0		1	1	1	1	0	0	1
Q99JY8	Lipid phosphate phosphohydrolase 3	Ppap2b	3	0	-0.628975	NaN	21.8319	NaN	NaN	NaN	NaN	21.2463			19618000	3	3	3	10.9	10.9	10.9	35.216	4	0	3643000	0	0	0	0	2071100		0	1	0	0	0	0	0		0	2	0	0	0	0	2
O35465	Peptidyl-prolyl cis-trans isomerase FKBP8	Fkbp8	3	0.292377	-0.635568	20.3352	22.184	21.1831	NaN	21.1975	NaN	NaN			16979000	3	3	3	9.7	9.7	9.7	43.528	4	885400	7373900	1906200	0	1925300	0	0		0	0	2	0	1	0	0		1	2	2	0	1	0	0
Q3U3R4	Lipase maturation factor 1	Lmf1	2	0.189075	-0.63775	21.4596	22.9649	NaN	21.4325	21.583	NaN	21.2323			52031000	2	2	2	5.1	5.1	5.1	65.877	7	1845300	5238400	0	3519500	2741400	0	2953300		0	1	0	2	1	0	1		1	1	0	2	2	0	2
P48193	Protein 4.1	Epb41	13	0.332102	-0.640008	24.6415	26.023	23.5789	24.3056	24.5074	24.5368	24.8784			359400000	15	13	12	20.7	18.8	17.5	95.91	17	19725000	33975000	18826000	19758000	29411000	1515900	26901000		1	3	0	0	0	0	3		5	7	5	6	7	1	7
Q9Z108	Double-stranded RNA-binding protein Staufen homolog 1	Stau1	2	0.213676	-0.643815	NaN	20.2219	19.6168	NaN	NaN	NaN	19.527			5959500	2	2	2	6	6	6	53.924	2	0	1800000	778040	0	0	0	686960		0	0	0	0	0	0	0		0	1	1	0	0	0	1
O09044	Synaptosomal-associated protein 23	Snap23	7	0.312255	-0.644571	23.1157	24.5293	23.3119	22.9691	23.2234	NaN	23.2371			134990000	7	7	7	41.9	41.9	41.9	23.261	16	8004000	17411000	6649000	5349800	7706400	0	6672000		2	3	1	1	2	0	2		3	4	2	2	3	0	2
P97434	Myosin phosphatase Rho-interacting protein	Mprip	3	0.580567	-0.650384	20.3465	21.464	20.9505	19.8042	NaN	21.225	20.729			15328000	3	3	3	3.1	3.1	3.1	116.41	4	1439000	2674900	2592000	988170	0	2086300	1245700		1	0	1	1	0	0	0		1	1	2	1	0	1	1
Q9R1J0	Sterol-4-alpha-carboxylate 3-dehydrogenase, decarboxylating	Nsdhl	3	0.168909	-0.651105	19.9765	22.2207	20.5415	NaN	19.7148	NaN	20.9303			27635000	3	3	3	10.5	10.5	10.5	40.685	6	756060	4668000	1274500	0	593630	0	1086500		0	2	0	0	0	0	1		1	2	1	0	1	0	1
Q6ZPR5	Sphingomyelin phosphodiesterase 4	Smpd4	3	0.133486	-0.651778	19.8187	21.1158	NaN	20.7698	18.8241	NaN	20.1934			32830000	3	3	3	5.7	5.7	5.7	93.275	5	717350	4367300	0	2691400	240460	0	875230		0	0	0	0	0	0	1		1	2	0	2	1	0	1
Q9WU78	Programmed cell death 6-interacting protein	Pdcd6ip	6	0.325749	-0.654042	22.3606	24.219	22.2687	21.8431	22.9555	NaN	22.3885			73438000	6	6	6	10	10	10	96.023	12	4798400	22392000	5081100	3329200	7125700	0	5317300		1	3	2	0	2	0	0		3	4	3	2	3	0	3
Q9DCL9	Multifunctional protein ADE2;Phosphoribosylaminoimidazole-succinocarboxamide synthase;Phosphoribosylaminoimidazole carboxylase	Paics	5	0.277743	-0.65596	20.365	22.7179	22.294	20.9421	21.1244	NaN	21.6802			36734000	5	5	5	14.4	14.4	14.4	47.006	11	818530	9814100	2738400	3416100	1469900	0	1918000		0	2	2	2	2	0	1		2	3	3	3	2	0	2
P46978	Dolichyl-diphosphooligosaccharide--protein glycosyltransferase subunit STT3A	Stt3a	10	0.192464	-0.660148	25.3172	26.2994	24.3894	25.4269	25.4447	23.143	26.0895			1024400000	10	10	10	13.5	13.5	13.5	80.597	28	32702000	66415000	50414000	61981000	34164000	9429100	106880000		3	2	1	4	3	1	4		6	5	4	7	5	3	8
Q9D710	Thioredoxin-related transmembrane protein 2	Tmx2	4	0.184488	-0.663887	20.8913	22.8534	20.7682	21.1579	21.2413	19.9057	21.248			83595000	4	4	4	11.9	11.9	11.9	33.942	7	1042100	3639600	4305700	1123700	1411200	1888600	1196100		0	1	0	1	0	0	1		1	1	2	1	1	1	1
O55131	Septin-7	2021-09-07	9	0.237612	-0.665048	22.9218	24.9845	23.4183	23.2595	23.8362	NaN	22.5606			204340000	9	9	9	23.6	23.6	23.6	50.549	21	6982500	28832000	6013800	12901000	14564000	0	4178400		1	5	1	1	2	0	0		4	5	2	4	4	0	3
P84091	AP-2 complex subunit mu	Ap2m1	9	0.230058	-0.66524	23.796	25.5169	23.3527	23.6595	24.3439	22.4668	24.5904			340210000	9	9	9	23.9	23.9	23.9	49.654	18	13388000	24013000	13713000	9796600	24546000	4407400	19978000		2	2	0	0	2	0	2		3	3	5	3	4	2	6
O88533	Aromatic-L-amino-acid decarboxylase	Ddc	5	0.279358	-0.667484	21.9551	24.0493	23.7682	23.1802	23.0479	NaN	22.8313			121670000	5	5	5	15.2	15.2	15.2	53.873	11	873290	4605400	28093000	14934000	1621000	0	18235000		0	1	1	2	1	0	0		1	2	2	3	1	0	2
P24452	Macrophage-capping protein	Capg	3	0.497225	-0.668601	21.9474	22.8898	23.406	21.9166	22.8729	NaN	NaN			46802000	3	3	3	9.1	9.1	9.1	39.24	12	2589300	5162500	11664000	2784400	11368000	0	0		0	2	2	1	4	0	0		2	2	3	2	3	0	0
P40124	Adenylyl cyclase-associated protein 1	Cap1	2	0.60245	-0.672276	21.1903	21.9949	21.7748	21.056	21.5768	NaN	NaN			22649000	2	2	2	9.1	9.1	9.1	51.564	3	730580	2228700	1642800	606410	7459200	0	0		0	0	0	0	1	0	0		1	1	1	1	2	0	0
Q8VCA0		Slc22a19	5	0.247455	-0.673241	22.5491	22.8897	22.074	22.8178	22.2864	NaN	21.6836			92526000	5	5	4	11.4	11.4	9.8	60.863	10	3093400	9375800	5298900	3726800	14136000	0	2175400		1	1	1	2	1	0	0		1	2	2	2	2	0	1
Q6P3A8	2-oxoisovalerate dehydrogenase subunit beta, mitochondrial	Bckdhb	3	0.344274	-0.673288	23.3222	22.7876	22.8957	22.9811	23.91	22.017	22.8783			123050000	3	3	3	10.5	10.5	10.5	42.88	7	7162400	13521000	6472800	7185300	10779000	3092700	5522600		1	1	0	0	1	0	1		2	2	2	2	2	2	2
P61110	Kidney androgen-regulated protein	Kap	2	0	-0.675618	NaN	21.6355	20.9673	20.1812	NaN	NaN	NaN			9683700	2	2	2	32.2	32.2	32.2	13.263	4	0	5791900	1095400	1093800	0	0	0		0	2	1	0	0	0	0		0	2	1	1	0	0	0
Q62417	Sorbin and SH3 domain-containing protein 1	Sorbs1	17	0.212731	-0.677412	23.787	25.5603	25.2066	24.2049	25.5331	22.0241	26.2456			467280000	17	17	17	15.8	15.8	15.8	143.07	56	11224000	43695000	29131000	13981000	42145000	3510900	85774000		2	6	8	3	8	0	14		5	11	11	6	10	3	16
P55258;P61028	Ras-related protein Rab-8A;Ras-related protein Rab-8B	Rab8a;Rab8b	3	0.284022	-0.677625	22.1115	NaN	22.9873	22.8807	22.2836	NaN	22.5552			86733000	5	3	2	21.7	13	9.2	23.668	7	5729700	17050000	10601000	5234000	8696500	0	5821000		0	0	1	1	1	0	1		3	1	3	3	3	0	3
Q9Z2U0;Q9CWH6	Proteasome subunit alpha type-7;Proteasome subunit alpha type-7-like	Psma7;Psma8	4	0.269664	-0.677662	20.8873	24.4648	23.7659	20.8597	23.0364	22.799	22.4651			88511000	4	4	4	19.4	19.4	19.4	27.855	9	2405400	28283000	19701000	1274500	9467100	5724900	5121800		0	4	3	0	1	0	0		2	4	3	1	3	1	1
O08553	Dihydropyrimidinase-related protein 2	Dpysl2	10	0.281566	-0.678717	23.0202	25.2585	24.5967	23.8174	24.1241	NaN	23.6715			234100000	10	10	9	28	28	25.2	62.277	36	6247300	42031000	26417000	12335000	19469000	0	9948800		0	10	7	3	2	0	3		3	9	7	5	6	0	6
Q14DH7	Acyl-CoA synthetase short-chain family member 3, mitochondrial	Acss3	5	0.193465	-0.681639	21.5688	23.3318	21.7136	20.8191	21.7781	NaN	20.4794			67152000	5	5	5	8.9	8.9	8.9	74.517	7	2604100	13531000	3960000	1594400	5116200	0	1120000		0	2	0	0	0	0	0		2	4	3	1	4	0	1
Q91V01	Lysophospholipid acyltransferase 5	Lpcat3	3	0.244243	-0.687013	22.819	24.1114	22.4265	23.0361	23.0095	21.5989	23.791			178110000	3	3	3	8.2	8.2	8.2	56.146	17	5463800	13779000	4335900	6347800	6223200	2296900	10733000		3	3	1	2	2	1	2		2	3	2	2	2	2	2
P62137	Serine/threonine-protein phosphatase PP1-alpha catalytic subunit	Ppp1ca	3	0.434986	-0.687953	21.4269	23.221	22.7701	22.0505	22.2529	NaN	22.6525			55770000	3	3	2	8.5	8.5	4.2	37.54	11	3046400	10106000	4073900	3008000	5632600	0	7511100		0	3	2	0	1	0	2		2	3	2	1	2	0	2
Q60865	Caprin-1	Caprin1	3	0.243412	-0.690528	21.2403	24.0229	23.0776	21.6674	22.2549	NaN	NaN			55073000	3	3	3	4.2	4.2	4.2	78.168	6	3108700	18615000	9057100	1055600	3514000	0	0		0	3	1	0	1	0	0		2	3	2	1	1	0	0
Q78KK3	Solute carrier family 22 member 18	Slc22a18	5	0.188468	-0.690615	25.8255	27.1999	24.5589	25.9159	25.9226	23.4849	26.933			1522400000	5	5	5	16.5	16.5	16.5	43.012	30	55368000	162250000	21893000	70857000	62164000	10874000	148100000		3	4	3	4	3	1	3		2	3	2	3	2	2	3
Q6P5F9	Exportin-1	Xpo1	2	0.248	-0.692782	20.6566	22.1522	20.0539	20.6123	20.4078	NaN	20.3457			27725000	2	2	2	2.4	2.4	2.4	123.09	4	2638200	6584800	227300	2591500	371240	0	340640		0	1	0	0	0	0	0		2	2	1	2	1	0	1
Q8VHG0	Dimethylaniline monooxygenase [N-oxide-forming] 4	Fmo4	10	0.209484	-0.697883	23.0027	24.1722	22.4671	23.9935	22.9568	NaN	22.3607			197820000	10	10	10	17.1	17.1	17.1	63.791	10	7657300	20568000	4861400	8803800	10023000	0	4358700		0	1	0	1	0	0	0		4	5	4	4	5	0	4
Q9QXY6	EH domain-containing protein 3	Ehd3	3	0.482506	-0.698824	21.8838	23.3148	22.1702	22.0614	22.9221	NaN	22.0525			54896000	8	3	3	15.7	6.4	6.4	60.82	12	1576400	9291200	5209000	3885300	7277000	0	3958200		1	3	1	2	2	0	1		1	2	2	2	2	0	2
Q8K021	Secretory carrier-associated membrane protein 1	Scamp1	2	0.304558	-0.703466	21.2214	22.3826	NaN	21.5433	21.5997	NaN	21.4915			35926000	2	2	2	11.5	11.5	11.5	38.028	3	1744200	8769000	0	2437500	2099700	0	2309600		0	0	0	0	1	0	0		1	2	0	1	1	0	1
Q9DCN1	Peroxisomal NADH pyrophosphatase NUDT12	Nudt12	3	0.211786	-0.704281	21.0297	NaN	21.5575	22.3023	21.3973	NaN	20.8217			43891000	3	3	3	7.4	7.4	7.4	51.51	4	2251100	0	4941800	3814600	4084400	0	1813200		0	0	1	1	0	0	0		1	0	3	1	2	0	1
Q9CQ91	NADH dehydrogenase [ubiquinone] 1 alpha subcomplex subunit 3	Ndufa3	2	0.244949	-0.706393	22.99	24.238	23.7738	22.8506	23.3382	22.4419	NaN			177510000	2	2	2	50	50	50	9.3308	6	7828900	22335000	26638000	6453500	21216000	3662100	0		0	2	1	0	0	0	0		1	2	1	1	1	1	0
O55222	Integrin-linked protein kinase	Ilk	3	0.571159	-0.70759	21.3162	22.5742	21.0525	21.2122	21.786	NaN	21.7737			30160000	3	3	3	8.8	8.8	8.8	51.373	10	1754500	4196000	4030100	1632500	9755200	0	2409200		1	1	1	1	2	0	1		1	1	2	1	2	0	1
Q8BG51	Mitochondrial Rho GTPase 1	Rhot1	5	0.261083	-0.710769	22.9167	23.1283	22.0143	22.2205	22.7158	21.6925	22.2408			153530000	6	5	5	11.4	9.7	9.7	72.241	12	10061000	27271000	3631200	5348400	8776900	2324700	6360500		1	1	0	1	1	0	0		4	4	2	4	3	2	2
P59328	WD repeat and HMG-box DNA-binding protein 1	Wdhd1	2	0.922914	-0.712637	NaN	22.2564	22.802	NaN	23.0406	23.6439	NaN			51697000	2	2	2	1.4	1.4	1.4	124.25	8	3564500	12871000	5445900	0	7581200	9205300	5444000		0	2	1	1	1	1	1		1	2	1	1	1	2	1
O55125	Protein NipSnap homolog 1	Nipsnap1	3	0.835857	-0.716881	24.735	25.6645	25.6332	25.574	25.7669	NaN	NaN			333160000	3	3	3	12	12	12	33.363	6	26896000	65104000	23982000	35639000	64891000	0	0		1	2	1	0	1	0	0		2	3	2	1	2	0	0
Q8VCB1	Nucleoporin NDC1	Ndc1	2	0	-0.717069	NaN	20.7404	NaN	NaN	19.8841	NaN	20.7927			18123000	2	2	2	7	7	7	75.409	2	0	518790	0	0	873950	0	2791000		0	0	0	0	0	0	0		0	1	0	0	1	0	2
Q9CX86	Heterogeneous nuclear ribonucleoprotein A0	Hnrnpa0	3	0.441165	-0.72207	22.0469	23.5346	22.1888	21.6604	23.0146	21.6044	23.119			70448000	3	3	3	16.7	16.7	16.7	30.53	11	2750200	12879000	5620200	2103900	5378400	2023700	8782200		1	2	1	1	1	1	1		1	2	2	1	1	1	2
P51175	Protoporphyrinogen oxidase	Ppox	3	0.350226	-0.725962	20.5364	22.0355	21.1712	21.1221	21.4083	NaN	20.6202			29446000	3	3	3	9.9	9.9	9.9	50.87	7	803420	4692600	2634600	1099600	1340800	0	861420		0	1	1	1	1	0	0		1	2	2	1	1	0	1
Q91WV7	Neutral and basic amino acid transport protein rBAT	Slc3a1	6	0.497538	-0.730474	22.7381	22.957	22.7368	21.6565	22.6738	22.0289	23.4779			77903000	6	6	6	9.3	9.3	9.3	78.117	9	2015600	10697000	4206700	4196600	7755900	754090	4996700		1	1	1	0	1	0	1		2	4	3	2	3	1	2
Q571I9	Aldehyde dehydrogenase family 16 member A1	Aldh16a1	2	0	-0.735495	NaN	22.277	NaN	NaN	NaN	NaN	NaN			13544000	2	2	2	4.1	4.1	4.1	84.755	3	0	2309700	0	0	0	0	0		0	1	0	0	0	0	0		0	1	0	0	0	0	0
Q64FW2	All-trans-retinol 13,14-reductase	Retsat	7	0.204029	-0.74246	20.8231	23.1076	21.4433	22.5346	21.0918	NaN	21.2663			83031000	7	7	7	15.1	15.1	15.1	67.334	14	1328300	12450000	2122900	5600900	1733200	0	4415500		1	2	1	2	0	0	1		3	4	2	3	2	0	3
Q5SW19	Clustered mitochondria protein homolog	Cluh	4	0.684272	-0.746269	22.4251	23.1736	22.2772	22.2658	NaN	NaN	22.668			47486000	4	4	4	3.7	3.7	3.7	148.07	6	5258800	4847300	4235000	4327500	0	0	2875500		2	0	1	0	0	0	0		2	2	2	2	0	0	1
O88576	Sodium-dependent neutral amino acid transporter B(0)AT3	Slc6a18	2	0.199256	-0.750522	NaN	22.537	NaN	22.4701	22.5625	NaN	21.802			65950000	2	2	2	4.4	4.4	4.4	69.228	8	0	6496800	0	6180800	3803300	0	2124100		0	2	0	1	0	0	3		0	1	0	1	1	0	2
Q7TMY8	E3 ubiquitin-protein ligase HUWE1	Huwe1	3	0.386343	-0.752695	22.0797	22.8852	23.4594	22.3087	22.3309	NaN	NaN			58594000	3	3	3	1.5	1.5	1.5	482.63	4	4396800	10159000	9693900	5579000	5709100	0	0		0	0	1	0	0	0	0		1	1	1	1	1	0	0
Q8QZY2	Glycerate kinase	Glyctk	4	0.382622	-0.754417	21.7336	23.7678	22.6083	NaN	23.1323	NaN	NaN			47793000	4	4	4	11.9	11.9	11.9	55.292	6	4036500	16236000	6981400	0	11053000	0	0		0	3	0	0	1	0	0		3	4	2	0	4	0	0
Q61739	Integrin alpha-6;Integrin alpha-6 heavy chain;Integrin alpha-6 light chain	Itga6	8	0.226636	-0.759139	22.0544	25.6528	23.0095	22.2415	23.6983	NaN	22.3052			156070000	8	8	8	10.2	10.2	10.2	122.16	18	5473000	44610000	13954000	4172700	8597200	0	7246600		0	8	1	0	1	0	0		3	8	6	2	3	0	3
Q62167;P16381	ATP-dependent RNA helicase DDX3X;Putative ATP-dependent RNA helicase Pl10	Ddx3x;D1Pas1	14	0.382883	-0.762899	24.4582	25.8559	25.0642	24.8046	25.4892	23.7546	26.3326			505710000	15	14	3	28.9	27.2	9.1	73.101	38	17724000	56662000	29018000	28847000	48143000	9823800	84771000		2	6	2	2	5	2	8		4	8	5	5	7	3	10
Q91VC4	Plasmalemma vesicle-associated protein	Plvap	4	0.547194	-0.772297	20.7196	22.1772	22.0166	20.8196	21.8193	NaN	NaN			22585000	4	4	4	10.5	10.5	10.5	49.933	8	1219700	6425300	2996900	1307200	6170500	0	0		1	3	1	1	1	0	0		1	3	1	1	2	0	0
Q9ES97	Reticulon-3	Rtn3	3	0.286445	-0.772619	NaN	24.5621	23.6276	23.9195	23.839	NaN	23.675			208370000	3	3	3	2.2	2.2	2.2	103.88	8	0	43953000	10367000	12692000	12003000	0	10713000		0	2	1	1	1	0	1		0	2	1	1	1	0	1
Q5FWK3	Rho GTPase-activating protein 1	Arhgap1	4	0.445025	-0.773696	21.7694	23.5694	22.6088	21.9939	22.5406	NaN	NaN			49214000	4	4	4	7.7	7.7	7.7	50.41	9	2747100	12983000	4965700	3225200	4232100	0	0		0	2	1	1	2	0	0		2	2	2	2	3	0	0
Q62165	Dystroglycan;Alpha-dystroglycan;Beta-dystroglycan	Dag1	2	0	-0.774425	21.8606	23.4447	22.2266	21.9014	NaN	NaN	NaN			34669000	2	2	2	2.2	2.2	2.2	96.904	1	1995500	10133000	3821700	2111500	0	0	1421700		0	1	0	0	0	0	0		1	2	2	1	0	0	1
Q924X2	Carnitine O-palmitoyltransferase 1, muscle isoform	Cpt1b	10	0.255234	-0.778788	24.9369	26.069	24.1299	24.8585	25.5046	22.8912	26.0577			699480000	11	10	10	14.1	12.8	12.8	88.216	30	15772000	62860000	9176900	18258000	29974000	4936500	62083000		1	5	1	1	2	1	6		4	8	3	5	5	4	8
Q8BVD5	MAGUK p55 subfamily member 7	Mpp7	5	0.213484	-0.786952	19.0229	21.1803	20.2066	20.0258	19.7023	18.2382	20.8614			37094000	5	5	5	12.7	12.7	12.7	65.539	6	583200	5937200	1499300	1166500	1495700	196480	3351100		0	0	0	0	0	0	0		1	2	2	2	1	1	3
Q9ERN0	Secretory carrier-associated membrane protein 2	Scamp2	3	0.402149	-0.789089	22.8509	24.2004	22.6777	22.811	23.0746	NaN	23.0092			112260000	3	3	3	10.3	10.3	10.3	36.464	14	10881000	21543000	2548700	2617100	11164000	0	9095200		1	2	0	2	3	0	2		2	2	1	2	2	0	2
Q9D517	1-acyl-sn-glycerol-3-phosphate acyltransferase gamma	Agpat3	12	0.251336	-0.79803	24.8459	25.997	23.716	25.0289	25.1802	23.0845	25.59			752300000	12	12	12	27.7	27.7	27.7	43.295	31	26775000	59370000	10233000	30943000	32833000	6629100	49574000		4	5	0	2	2	1	5		5	7	3	6	5	3	6
O88487	Cytoplasmic dynein 1 intermediate chain 2	Dync1i2	5	0	-0.799661	NaN	23.5937	23.0958	NaN	NaN	NaN	NaN			40167000	5	5	5	18.8	18.8	18.8	68.393	7	0	16364000	7913800	0	0	0	0		0	3	1	0	0	0	0		0	5	3	0	0	0	0
Q9WUM4	Coronin-1C	Coro1c	2	0.328684	-0.799675	20.9778	23.1399	21.5948	21.0381	21.4145	NaN	NaN			31791000	2	2	2	3.8	3.8	3.8	53.12	2	764560	10538000	2960700	1368500	1400700	0	0		0	1	0	0	0	0	0		1	2	1	1	1	0	0
O88342	WD repeat-containing protein 1	Wdr1	6	0.189529	-0.800494	21.3365	24.2885	21.4681	22.1645	22.3071	NaN	20.6451			125660000	6	6	6	12.2	12.2	12.2	66.406	9	6072300	13910000	6732000	9105100	11756000	0	2949200		0	3	0	0	1	0	0		2	3	2	4	4	0	2
O54749	Cytochrome P450 2J5	Cyp2j5	15	0.17103	-0.800733	23.533	25.8162	22.1011	24.3197	23.9659	21.2503	24.6			739440000	15	15	12	28.1	28.1	24.6	57.783	29	12357000	40385000	5446500	33362000	30153000	2887600	20035000		1	5	0	1	0	0	3		3	7	3	7	6	1	6
O88575;Q8VDB9	Sodium- and chloride-dependent transporter XTRP3B;Sodium- and chloride-dependent transporter XTRP3A	Slc6a20b;Slc6a20a	4	0.324652	-0.81108	21.7496	22.4385	21.5633	21.6167	21.8185	21.2028	21.846			81651000	4	4	4	5.4	5.4	5.4	70.686	5	3711800	9644900	2866700	3087100	4083800	1739000	5425000		0	0	0	1	0	0	0		1	1	1	2	1	1	2
Q91Y63	Solute carrier family 13 member 3	Slc13a3	8	0.300041	-0.811187	26.9478	27.9931	26.3743	27.3457	27.4915	25.5912	27.9995			3061900000	8	8	8	16.2	16.2	16.2	66.143	46	183320000	84712000	58115000	107300000	238290000	52272000	326170000		6	3	4	7	6	3	5		4	3	5	6	5	4	5
Q64324	Syntaxin-binding protein 2	Stxbp2	5	0.618028	-0.812263	22.1679	22.7931	22.7123	21.8594	22.378	NaN	22.7103			58664000	5	5	5	12	12	12	66.357	6	1526000	12264000	1899000	1147400	5963700	0	1896400		0	2	1	0	0	0	1		1	3	1	1	3	0	1
Q8VBZ3	Cleft lip and palate transmembrane protein 1 homolog	Clptm1	4	0.357606	-0.813065	22.872	24.1092	22.4305	22.8241	22.9962	NaN	22.685			118110000	4	4	4	9.2	9.2	9.2	75.29	15	6037600	17657000	4157600	6474900	7082300	0	6570300		1	2	2	2	2	0	1		2	3	1	2	2	0	3
Q9D0F3	Protein ERGIC-53	Lman1	2	0.532896	-0.821659	23.6951	24.1299	22.0882	21.7325	23.946	22.88	23.3601			102670000	2	2	2	3.5	3.5	3.5	57.788	3	18796000	24677000	2374600	1640500	26615000	6071900	11815000		0	2	0	0	0	0	0		1	2	1	1	1	1	1
P14602	Heat shock protein beta-1	Hspb1	3	0.406773	-0.821706	19.8659	22.1009	21.838	20.2903	21.0579	NaN	21.2481			25000000	3	3	3	22.5	22.5	22.5	23.014	4	791380	8044800	3153000	1230300	464780	0	605000		0	1	1	0	0	0	0		1	3	1	1	1	0	1
Q9DAM5	Mitochondrial thiamine pyrophosphate carrier	Slc25a19	2	0.292532	-0.821926	18.5679	20.1352	18.7056	18.6846	18.5827	NaN	18.545			8729600	2	2	2	7.9	7.9	7.9	35.618	3	550420	998840	635190	621460	558960	0	537500		0	1	0	0	0	0	0		1	1	1	1	1	0	1
Q8R1G6	PDZ and LIM domain protein 2	Pdlim2	2	0	-0.82749	NaN	18.1229	NaN	17.8356	NaN	NaN	NaN			977930	2	2	2	8.3	8.3	8.3	37.703	2	0	324770	0	218060	0	0	0		0	0	0	0	0	0	0		0	1	0	1	0	0	0
Q9ERU3	Zinc finger protein 22	Znf22	2	0.31272	-0.828775	22.0264	NaN	21.8708	NaN	21.8776	NaN	22.0599			38388000	2	2	2	7.2	7.2	7.2	27.294	2	4432300	0	5406400	0	1787500	0	4642600		0	0	0	0	0	0	0		1	0	2	0	1	0	1
Q5U5V2	Hydroxylysine kinase	Hykk	4	0.475149	-0.829607	22.7751	24.015	23.1718	22.8722	23.0119	NaN	NaN			84799000	4	4	4	11.7	11.7	11.7	42.356	11	7374200	15951000	7608700	7940000	6703600	0	0		1	3	2	1	1	0	0		3	3	2	3	2	0	0
Q922P9	Putative oxidoreductase GLYR1	Glyr1	2	0	-0.830292	NaN	20.773	NaN	NaN	NaN	NaN	NaN			4977700	2	2	2	7.3	7.3	7.3	59.715	3	0	556680	0	0	0	0	0		0	1	0	0	0	0	0		0	1	0	0	0	0	0
Q6TCG2	Progestin and adipoQ receptor family member 9	Paqr9	2	0.236376	-0.830667	21.6484	NaN	21.6919	22.1362	21.7837	20.3174	22.6181			85493000	2	2	2	5.6	5.6	5.6	42.741	7	3205500	0	3476900	4630500	3604200	1011700	6495200		0	0	1	2	0	0	2		1	0	2	2	1	1	2
Q3UMF0	Cordon-bleu protein-like 1	Cobll1	4	0.218714	-0.833669	19.7819	21.4977	NaN	NaN	20.403	NaN	20.5385			18462000	4	4	4	5.9	5.9	5.9	137.38	5	76245	7245800	0	0	180370	0	1470000		0	1	0	0	0	0	1		1	2	0	0	1	0	1
P14824	Annexin A6	Anxa6	13	0.253026	-0.836969	21.5904	24.8274	24.7562	21.7365	24.0002	22.0862	23.3385			216190000	13	13	13	23.5	23.5	23.5	75.884	29	4677200	15313000	35844000	3751800	34269000	8333400	27087000		0	4	9	1	4	0	1		2	6	10	4	10	5	10
P61750	ADP-ribosylation factor 4	Arf4	2	0.484615	-0.841905	22.8744	24.1839	23.2808	23.4536	23.2541	NaN	NaN			100490000	4	2	2	27.2	9.4	9.4	20.396	10	7817200	19087000	10161000	11678000	9928600	0	0		1	2	2	1	1	0	1		2	2	2	2	2	0	1
O35598	Disintegrin and metalloproteinase domain-containing protein 10	Adam10	4	0.493585	-0.842001	21.9631	23.301	22.939	22.5013	22.9001	21.8737	24.0894			96714000	4	4	4	6.4	6.4	6.4	83.967	6	5347300	9289300	4183100	2288800	9804700	753440	13865000		1	0	0	0	1	0	3		3	2	2	2	3	1	3
P42208	Septin-2	2021-09-02	3	0.32167	-0.84281	21.4791	23.8229	22.8319	21.6056	22.9845	NaN	21.6229			79181000	3	3	3	9.7	9.7	9.7	41.525	7	4004500	10944000	8427500	3597300	8356300	0	3818300		0	2	2	0	1	0	0		3	2	3	2	3	0	2
P17809	Solute carrier family 2, facilitated glucose transporter member 1	Slc2a1	2	0.402536	-0.845578	20.2514	20.8974	20.1898	20.0708	20.5443	19.4523	21.0754			23771000	2	2	2	4.1	4.1	4.1	53.984	3	1614100	3159500	1513900	1337700	2188600	703170	1827400		0	0	0	0	0	0	1		1	1	1	1	1	1	1
Q60604	Adseverin	Scin	13	0.380749	-0.846366	23.2316	25.502	24.1885	22.4837	24.5978	23.4148	24.0534			247290000	13	13	13	26.4	26.4	26.4	80.253	27	10829000	38947000	19550000	4800900	22506000	1264900	18731000		0	5	3	0	3	0	3		5	7	7	3	7	1	7
Q8BUV3	Gephyrin;Molybdopterin adenylyltransferase;Molybdopterin molybdenumtransferase	Gphn	3	0.523497	-0.848379	20.7759	21.6903	21.2496	20.695	20.9344	NaN	NaN			19577000	3	3	3	5.2	5.2	5.2	83.281	3	1252800	2629500	3252000	661660	1544500	0	0		0	0	0	0	0	0	0		2	1	2	1	2	0	0
P14685	26S proteasome non-ATPase regulatory subunit 3	Psmd3	6	0.334167	-0.851639	21.6033	22.4642	21.3729	21.648	21.2329	NaN	21.5471			56709000	6	6	6	18.7	18.7	18.7	60.718	7	1797100	7634000	2393900	2702900	2771400	460510	2398600		1	1	0	0	0	0	0		1	3	1	2	2	1	2
Q91ZH7	Phospholipase ABHD3	Abhd3	2	0.396428	-0.853033	21.1252	22.3549	20.8871	21.1299	21.4945	NaN	20.9662			36446000	2	2	2	5.4	5.4	5.4	46.232	4	1916700	6304600	1623700	1922900	2846600	0	1746900		1	0	0	1	0	0	0		1	1	1	1	1	0	1
P53994;P59279	Ras-related protein Rab-2A;Ras-related protein Rab-2B	Rab2a;Rab2b	6	0.34244	-0.853259	22.0209	25.1231	23.7892	22.9567	23.4366	NaN	23.5217			154820000	6	6	6	34.9	34.9	34.9	23.547	18	2345100	30041000	13973000	8614400	16150000	0	9652900		0	3	2	3	3	0	2		2	5	4	5	5	0	4
Q99JI4	26S proteasome non-ATPase regulatory subunit 6	Psmd6	2	0.302496	-0.853307	NaN	20.453	20.0362	NaN	20.4308	NaN	20.0735			12277000	2	2	2	6.9	6.9	6.9	45.536	2	0	3038000	369130	0	637930	0	388730		0	0	0	0	0	0	0		0	2	1	0	1	0	1
Q8JZZ0	UDP-glucuronosyltransferase 3A2	Ugt3a2	11	0.355483	-0.853526	25.6368	26.8959	25.6436	25.6306	25.6737	NaN	25.6655			954270000	11	11	9	22.8	22.8	18.7	59.672	42	40160000	122780000	47049000	45006000	49211000	0	37724000		5	6	4	5	4	0	5		7	9	8	8	7	0	7
P18242	Cathepsin D	Ctsd	2	0	-0.855024	NaN	21.8035	20.78	NaN	NaN	NaN	NaN			10105000	2	2	2	6.8	6.8	6.8	44.953	3	0	3660300	1800600	0	0	0	0		0	2	0	0	0	0	0		0	2	1	0	0	0	0
Q8BMJ2	Leucine--tRNA ligase, cytoplasmic	Lars	2	0	-0.858839	NaN	20.4745	NaN	NaN	NaN	NaN	NaN			4099100	2	2	2	3	3	3	134.19	2	0	1456900	0	0	0	0	0		0	0	0	0	0	0	0		0	1	0	0	0	0	0
Q924T2	28S ribosomal protein S2, mitochondrial	Mrps2	2	0.386915	-0.860339	21.3709	21.4998	21.3607	21.2578	21.3872	NaN	20.8164			39101000	2	2	2	11.7	11.7	11.7	32.313	4	3309900	6187000	3263300	2829700	3385600	0	1534500		0	1	0	0	0	0	0		1	2	1	1	1	0	1
Q9D662	Protein transport protein Sec23B	Sec23b	5	0.351713	-0.860807	20.4736	22.2464	21.0536	20.7473	21.0538	NaN	20.7136			33613000	6	5	5	11.1	8.7	8.7	86.436	9	474940	3186300	709970	1366600	710060	0	1246300		1	1	1	1	1	0	1		1	2	1	2	1	0	2
Q11011	Puromycin-sensitive aminopeptidase	Npepps	4	0.402081	-0.860933	20.9956	21.8872	NaN	20.891	21.0852	NaN	NaN			19462000	4	4	4	4.6	4.6	4.6	103.32	5	2272500	1898200	0	1965700	2573200	0	0		0	1	0	0	0	0	0		1	1	0	1	1	0	0
P03921	NADH-ubiquinone oxidoreductase chain 5	Mtnd5	6	0.235814	-0.862859	25.3121	27.3308	24.2942	25.7596	26.0764	23.3419	26.8853			1469500000	6	6	6	11.9	11.9	11.9	68.474	35	35685000	157040000	17686000	51581000	64490000	9154200	108590000		2	2	2	2	3	2	7		2	3	2	3	4	2	4
Q8VBW1	Sodium- and chloride-dependent creatine transporter 1	Slc6a8	2	0.307081	-0.871845	19.5329	21.983	20.1892	19.6301	20.1965	NaN	19.9042			21090000	2	2	2	4.1	4.1	4.1	70.999	3	857720	3071200	1697000	948870	1709900	0	1261800		0	1	0	0	0	0	0		1	1	1	1	1	0	1
Q9D6K8	FUN14 domain-containing protein 2	Fundc2	2	0.22531	-0.876019	NaN	22.0289	20.778	NaN	NaN	NaN	21.0276			20339000	2	2	2	15.2	15.2	15.2	16.564	5	0	3114200	1308600	0	0	0	1593700		0	1	1	1	0	0	0		0	1	1	1	0	0	1
P17426	AP-2 complex subunit alpha-1	Ap2a1	4	0.32427	-0.876447	20.7771	22.8583	21.7565	21.3226	21.1	NaN	NaN			34708000	8	4	4	13.3	8.3	8.3	107.66	4	1382900	7997100	3420400	2802600	2543500	0	0		0	2	0	0	0	0	0		2	3	2	2	2	0	0
P23927	Alpha-crystallin B chain	Cryab	3	0.519047	-0.884728	22.3514	NaN	22.8995	21.8858	23.2772	22.6794	22.1231			71471000	3	3	3	15.4	15.4	15.4	20.069	3	4573100	0	11304000	2398300	11948000	1834600	4998700		0	0	0	0	1	0	0		1	0	2	1	3	1	2
F8VPU2	FERM, RhoGEF and pleckstrin domain-containing protein 1	Farp1	6	0.282041	-0.887283	22.0302	23.2364	NaN	20.6177	22.4941	20.8297	22.6533			74969000	6	6	6	7.5	7.5	7.5	118.87	9	3769600	17740000	0	1988400	4101000	980350	5175100		0	2	0	0	1	0	1		2	3	0	1	2	1	2
Q9WVL3	Solute carrier family 12 member 7	Slc12a7	17	0.276488	-0.891228	24.0506	26.3379	NaN	24.1947	24.4198	NaN	24.9846			419380000	17	17	15	20.3	20.3	18.7	119.48	34	12329000	50246000	0	11983000	38197000	0	22639000		1	3	0	1	3	0	4		6	9	0	6	9	0	11
P56959	RNA-binding protein FUS	Fus	4	0.37705	-0.894052	22.0697	24.3856	22.8075	22.2377	23.502	21.4539	24.4776			129130000	4	4	4	7.1	7.1	7.1	52.673	11	6051300	18930000	4716900	7388800	16323000	3367100	27652000		0	2	0	0	2	0	4		3	3	1	3	4	3	4
Q8C7X2	ER membrane protein complex subunit 1	Emc1	8	0.241737	-0.898157	21.7719	23.6501	21.7046	21.2413	20.9539	NaN	21.8372			104410000	8	8	8	9.1	9.1	9.1	111.6	12	3486900	8976600	1627400	1991300	1300100	0	3500700		0	1	1	0	0	0	2		3	3	1	2	1	0	2
Q80U72	Protein scribble homolog	Scrib	8	0.463858	-0.901241	NaN	23.0956	22.1217	22.3598	NaN	NaN	22.476			46543000	8	8	6	7.3	7.3	5.8	174.06	9	0	6723700	1730600	1449000	0	0	4250200		0	2	0	0	0	0	1		0	4	1	2	0	0	4
O54734	Dolichyl-diphosphooligosaccharide--protein glycosyltransferase 48 kDa subunit	Ddost	8	0.390319	-0.905939	23.2509	25.3808	23.3723	23.3298	23.5752	NaN	24.0251			207620000	8	8	8	23.6	23.6	23.6	49.027	14	13369000	17232000	6994600	9971300	14433000	0	15505000		0	4	0	0	0	0	3		4	5	4	5	5	0	5
O55142	60S ribosomal protein L35a	Rpl35a	2	0.372176	-0.909999	21.2242	22.1783	21.3665	21.2122	21.3221	NaN	21.0765			46724000	2	2	2	14.5	14.5	14.5	12.554	2	2046700	21244000	2493200	2013000	2344200	0	1668000		0	1	0	0	0	0	0		1	2	1	1	1	0	1
Q3U9G9	Lamin-B receptor	Lbr	9	0.247112	-0.91731	23.8242	25.3337	22.3127	24.0486	23.4763	21.9182	25.4912			473610000	9	9	9	15.3	15.3	15.3	71.439	21	16470000	32402000	6981700	22022000	17165000	4892400	56966000		0	4	1	1	1	0	6		3	5	3	4	4	2	7
P41438	Folate transporter 1	Slc19a1	6	0.190165	-0.926079	21.6944	25.0074	20.7258	23.2946	22.0039	20.2239	24.2458			343080000	6	6	6	17.2	17.2	17.2	58.15	13	6528800	30619000	1751700	15640000	8990400	2031800	29713000		0	3	0	2	0	0	2		2	5	1	4	2	2	4
Q8BIK4	Dedicator of cytokinesis protein 9	Dock9	5	0	-0.927996	NaN	NaN	NaN	22.1018	21.5284	NaN	21.9937			61423000	5	5	5	4.1	4.1	4.1	235.31	7	0	0	0	2839100	1907900	0	2634100		0	0	0	1	0	0	1		0	0	0	1	1	0	1
Q8VE38	Oxidoreductase NAD-binding domain-containing protein 1	Oxnad1	3	0	-0.938047	NaN	22.9741	21.5391	NaN	NaN	NaN	NaN			20888000	3	3	3	14.5	14.5	14.5	34.727	8	0	8074200	1971600	0	0	0	0		0	3	1	0	0	0	0		0	3	2	0	0	0	0
Q8R0X7	Sphingosine-1-phosphate lyase 1	Sgpl1	8	0.651592	-0.940988	25.0132	25.7354	25.3648	25.4817	25.8169	25.2195	26.0197			677120000	8	8	8	13.4	13.4	13.4	63.676	13	4264100	21256000	141790000	75497000	72014000	38755000	134520000		0	0	1	1	2	0	3		2	3	5	4	5	1	5
Q3TZZ7	Extended synaptotagmin-2	Esyt2	4	0	-0.949522	NaN	22.2626	NaN	NaN	NaN	NaN	NaN			14749000	4	4	4	6.2	6.2	6.2	94.138	4	0	2495200	0	0	0	0	0		0	0	0	0	0	0	0		0	1	0	0	0	0	0
Q9Z0S6	Claudin-10	Cldn10	2	0.490686	-0.949738	NaN	22.0128	NaN	21.9582	22.271	NaN	22.3538			37746000	2	2	2	10.4	10.4	10.4	24.694	4	0	4987900	0	1549300	5966400	0	4992400		0	0	0	1	1	0	0		0	1	0	1	2	0	2
Q9Z0E8;Q9WTN6	Solute carrier family 22 member 5;Solute carrier family 22 member 21	Slc22a5;Slc22a21	3	0.527452	-0.954623	21.9569	23.3147	21.8778	21.8765	22.6111	NaN	22.1462			64046000	3	3	3	5.6	5.6	5.6	62.779	5	1503200	3852400	4634100	4222500	2094800	0	1291800		2	1	0	0	0	0	0		2	1	2	2	1	0	1
Q62465	Synaptic vesicle membrane protein VAT-1 homolog	Vat1	2	0.793577	-0.961413	19.1307	20.3392	19.7441	19.0957	19.9777	NaN	NaN			6619100	2	2	2	6.7	6.7	6.7	43.096	5	543680	1980500	753360	527450	885820	0	0		0	2	1	0	1	0	0		1	2	1	1	1	0	0
O70310	Glycylpeptide N-tetradecanoyltransferase 1	Nmt1	2	0.529473	-0.96558	21.3971	21.9579	21.2586	21.2149	21.5652	NaN	21.3677			38752000	2	2	2	6.2	6.2	6.2	56.888	2	1275000	2774400	3670200	3304000	1609600	0	3382000		0	0	0	0	0	0	0		1	1	2	2	1	0	1
Q91YH5	Atlastin-3	Atl3	4	0.438005	-0.966087	21.0039	21.7383	21.6132	21.4347	21.2078	NaN	21.3483			43704000	4	4	4	13.7	13.7	13.7	60.574	5	1046000	6940800	6005800	1976900	1397300	0	1758800		0	0	0	0	0	0	0		2	3	3	2	2	0	2
Q6ZWU9;Q6ZWY3	40S ribosomal protein S27;40S ribosomal protein S27-like	Rps27;Rps27l	2	0.482302	-0.970554	21.9771	23.6048	22.4029	21.8654	22.4537	NaN	22.5848			78488000	2	2	2	28.6	28.6	28.6	9.461	9	2964100	13715000	3981700	2743200	4124300	0	4516800		1	1	1	1	1	0	1		1	2	1	1	1	0	1
Q9JM51	Prostaglandin E synthase	Ptges	2	0	-0.971874	NaN	NaN	NaN	21.611	NaN	NaN	20.6632			28634000	2	2	2	7.2	7.2	7.2	17.285	2	0	0	0	3402800	0	0	800290		0	0	0	0	0	0	0		0	0	0	1	0	0	1
P40336	Vacuolar protein sorting-associated protein 26A	Vps26a	4	0.542499	-0.97716	22.3439	23.9206	22.2225	22.3437	23.6712	NaN	22.3153			86348000	4	4	4	14.4	14.4	14.4	38.113	10	6418000	21357000	2526500	6260600	6569500	0	4554200		1	3	0	0	1	0	1		3	3	1	3	1	0	2
P97494	Glutamate--cysteine ligase catalytic subunit	Gclc	9	0.464923	-0.981163	23.5575	25.0868	24.2127	24.2663	23.9845	NaN	NaN			201740000	9	9	9	18.2	18.2	18.2	72.571	12	8785400	35514000	14583000	13284000	7046200	0	0		1	2	1	0	0	0	0		3	6	5	6	3	0	0
Q8BXR9	Oxysterol-binding protein-related protein 6	Osbpl6	2	0.279735	-0.982855	NaN	18.537	NaN	18.1571	18.3764	NaN	18.1746			4151500	2	2	2	2.9	2.9	2.9	108.92	2	0	604190	0	356820	483570	0	365560		0	0	0	0	0	0	0		0	1	0	1	1	0	1
Q91YD6	Villin-like protein	Vill	6	0.326603	-0.985927	21.4124	21.86	21.7551	22.0669	21.7488	NaN	20.8169			74901000	6	6	6	8.7	8.7	8.7	96.508	9	2635800	3599300	5687500	6070400	4902300	0	1259800		0	1	0	0	1	0	0		3	1	4	3	4	0	2
Q91V92	ATP-citrate synthase	Acly	16	0.252879	-0.988063	22.2397	24.2184	21.5099	23.0203	22.6293	NaN	21.5064			186300000	16	16	16	19.2	19.2	19.2	119.73	26	3675700	20993000	1172500	8302400	6163500	0	1169100		2	4	0	2	1	0	0		3	6	1	5	4	0	1
Q60749	KH domain-containing, RNA-binding, signal transduction-associated protein 1	Khdrbs1	3	0.259044	-0.988443	21.392	24.5352	20.5825	NaN	21.8109	NaN	22.7357			71229000	3	3	3	14	14	14	48.37	3	1349400	48056000	2497800	0	923510	0	3328500		0	1	0	0	0	0	0		2	3	2	0	1	0	1
Q6PHN9	Ras-related protein Rab-35	Rab35	4	0.542379	-0.989817	23.8633	24.2226	23.6428	23.8672	23.7652	NaN	24.0639			214940000	4	4	4	17.9	17.9	17.9	23.025	14	8989800	18335000	14159000	11845000	18280000	0	9950500		2	3	2	2	2	0	1		2	3	4	4	4	0	3
E9Q634	Unconventional myosin-Ie	Myo1e	2	0	-0.990708	NaN	20.6279	NaN	20.4199	NaN	NaN	NaN			6019200	2	2	2	2.1	2.1	2.1	126.82	2	0	1819000	0	1363300	0	0	0		0	0	0	0	0	0	0		0	1	0	1	0	0	0
Q8VI36	Paxillin	Pxn	2	0.414936	-0.99243	21.3568	NaN	21.4838	21.6434	22.1314	20.5568	22.4465			50233000	2	2	2	3.6	3.6	3.6	64.476	2	2857100	0	3407300	4677900	7464200	942630	7469200		0	0	0	0	0	0	1		1	0	1	2	2	1	2
O35409	Glutamate carboxypeptidase 2	Folh1	2	0	-0.99991	NaN	22.7315	20.5045	20.4406	NaN	NaN	NaN			14778000	2	2	2	3.1	3.1	3.1	84.573	3	0	9455100	1155100	1080800	0	0	0		0	2	0	0	0	0	0		0	2	1	1	0	0	0
Q02248	Catenin beta-1	Ctnnb1	25	0.425331	-1.00089	27.0386	27.8312	27.3049	27.3119	28.1705	25.7337	28.8554			3362100000	25	25	24	37.8	37.8	36.5	85.47	121	139450000	170530000	116970000	137310000	335160000	52600000	533400000		11	14	11	11	20	3	22		17	19	14	16	20	12	23
A6H611	Mitochondrial intermediate peptidase	Mipep	2	0.298336	-1.00509	19.8389	NaN	20.4388	NaN	NaN	NaN	19.9395			8704600	2	2	2	4.1	4.1	4.1	80.851	4	740620	0	780010	0	0	0	794040		1	0	0	0	1	0	0		1	0	1	0	1	0	1
Q8BK63	Casein kinase I isoform alpha	Csnk1a1	4	0.837338	-1.0109	21.6985	22.3096	21.6331	21.9071	21.7641	NaN	22.856			44599000	4	4	4	14.2	14.2	14.2	38.914	4	1704700	11297000	1973100	4086900	2186700	0	5146900		0	0	0	0	0	0	1		1	4	2	3	2	0	3
P30999	Catenin delta-1	Ctnnd1	31	0.395405	-1.01444	26.5246	27.5365	26.7617	26.5651	27.5904	25.1126	28.2853			2560000000	31	31	31	39.7	39.7	39.7	104.92	126	89339000	103850000	98980000	84175000	211070000	30760000	352390000		9	12	5	11	18	2	26		17	13	17	16	24	15	26
Q8BJ03	Cytochrome c oxidase assembly protein COX15 homolog	Cox15	4	0.246913	-1.0145	22.2056	23.8416	NaN	NaN	22.9332	NaN	22.8862			117960000	4	4	4	14.5	14.5	14.5	45.852	9	3417700	17557000	0	0	6246500	0	5330000		0	2	0	0	2	0	2		2	4	0	0	2	0	2
Q91VI7	Ribonuclease inhibitor	Rnh1	3	0.409025	-1.0146	21.2587	22.9055	21.9851	21.2172	21.4361	NaN	NaN			40113000	3	3	3	7.7	7.7	7.7	49.816	4	1063600	15576000	2911100	1004100	1360000	0	0		0	1	0	0	0	0	0		1	2	1	1	1	0	0
Q8C166	Copine-1	Cpne1	2	0	-1.02812	NaN	21.7281	NaN	NaN	NaN	NaN	21.8513			20523000	2	2	2	3.4	3.4	3.4	58.886	3	0	1525600	0	0	0	0	3678300		0	0	0	0	0	0	1		0	1	0	0	0	0	1
Q9QXG4	Acetyl-coenzyme A synthetase, cytoplasmic	Acss2	3	0.429712	-1.02963	20.9987	21.4889	21.278	20.9711	NaN	NaN	20.568			26412000	3	3	3	5.6	5.6	5.6	78.861	5	977080	4028100	1438900	2006700	0	0	537770		0	1	1	1	0	0	0		1	1	2	2	0	0	1
Q9Z1X2	Phosphatidylserine synthase 2	Ptdss2	2	0.313487	-1.0319	NaN	22.049	NaN	22.8818	22.0041	NaN	23.1463			68074000	2	2	2	4.4	4.4	4.4	55.02	2	0	3311000	0	3315800	5749300	0	6101200		0	0	0	0	0	0	1		0	1	0	1	2	0	1
Q8BYF6	Sodium-coupled monocarboxylate transporter 1	Slc5a8	3	0.505112	-1.03447	21.3574	21.9977	NaN	21.4443	22.1292	NaN	21.439			39276000	3	3	3	7.7	7.7	7.7	66.765	4	1467500	4978500	961530	3354900	1936900	0	1597500		0	1	0	0	1	0	0		1	2	1	2	1	0	1
Q8CFX1	GDH/6PGL endoplasmic bifunctional protein;Glucose 1-dehydrogenase;6-phosphogluconolactonase	H6pd	6	0.198083	-1.03718	20.9895	20.4332	21.2072	21.0184	NaN	18.6855	NaN			47357000	6	6	6	8.7	8.7	8.7	88.927	6	2817600	2790100	4108200	2925200	0	247420	0		0	0	0	0	0	0	0		2	1	2	2	0	1	0
Q3TKT4	Transcription activator BRG1	Smarca4	3	1.18796	-1.03951	20.6235	20.7871	20.1609	21.0414	21.0927	NaN	21.3956			18063000	3	3	3	2.4	2.4	2.4	181.43	6	1712900	3755000	1414100	1693000	850560	0	1058000		1	0	1	0	1	0	0		2	2	2	2	1	0	1
Q91VC9	Growth hormone-inducible transmembrane protein	Ghitm	2	0.390911	-1.04014	23.1553	25.3791	22.5187	22.7814	24.0157	22.351	24.6159			249600000	2	2	2	6.1	6.1	6.1	37.275	7	10374000	28514000	2461900	9656100	12285000	4438000	25846000		0	1	0	0	1	1	1		2	2	1	2	2	2	2
Q8VI47	Canalicular multispecific organic anion transporter 1	Abcc2	18	0.60901	-1.0414	24.2937	24.6077	24.1004	24.3626	24.7941	23.6714	25.5764			366410000	18	18	18	14.4	14.4	14.4	173.67	33	16793000	10695000	17022000	20953000	22885000	1364900	38927000		3	2	1	2	2	0	4		7	5	7	7	7	1	8
Q9DBS1	Transmembrane protein 43	Tmem43	3	0	-1.04153	NaN	21.9912	NaN	NaN	NaN	NaN	NaN			12750000	3	3	3	16.5	16.5	16.5	44.783	3	0	2567500	0	0	0	0	0		0	0	0	0	0	0	0		0	1	0	0	0	0	0
P41593	Parathyroid hormone/parathyroid hormone-related peptide receptor	Pth1r	3	0.216019	-1.04313	20.888	21.2667	NaN	NaN	20.4618	NaN	20.9716			39883000	3	3	3	9.6	9.6	9.6	66.371	3	2550700	4196200	0	0	1442800	0	2924800		0	0	0	0	0	0	0		2	2	0	0	1	0	1
Q99MZ6	Unconventional myosin-VIIb	Myo7b	26	0.450442	-1.04688	24.5564	25.313	24.7155	24.2534	25.3521	23.5316	25.6747			593570000	26	26	26	14.5	14.5	14.5	240.86	36	21179000	20172000	30628000	19892000	48178000	5213000	58840000		2	1	0	1	4	1	7		9	6	9	8	13	3	15
Q924Z4	Ceramide synthase 2	Cers2	2	0.376425	-1.0483	22.8405	23.801	NaN	22.7813	22.8633	NaN	23.2873			136810000	2	2	2	4.7	4.7	4.7	45.024	6	7404100	13070000	0	7407900	7552000	0	9154200		0	1	0	1	0	0	1		1	1	0	2	1	0	1
E9Q3L2		Pi4ka	24	0.353997	-1.05233	23.4328	24.1199	22.7155	23.1949	23.7529	21.8257	24.289			318870000	24	24	24	15.1	15.1	15.1	237.04	39	13364000	27005000	3655500	6664000	9783400	3474800	22894000		2	2	1	4	3	0	6		8	5	4	6	5	3	10
P15116	Cadherin-2	Cdh2	2	1.23437	-1.05513	NaN	21.3205	21.322	NaN	21.8377	NaN	22.562			22135000	2	2	2	4.9	4.9	4.9	99.795	4	0	826940	3335800	0	1183400	0	7938800		0	0	0	0	1	0	2		0	1	1	0	1	0	2
Q9JIM1	Equilibrative nucleoside transporter 1	Slc29a1	3	0.368098	-1.06117	22.938	23.9371	21.2834	23.1699	22.9849	21.7212	23.898			194830000	3	3	3	6.1	6.1	6.1	50.192	13	7665500	13915000	1493500	7536400	7390000	2023000	13016000		2	2	0	1	2	1	2		2	2	1	2	2	1	2
P46735	Unconventional myosin-Ib	Myo1b	6	0.209686	-1.06619	19.5878	21.1532	NaN	20.2651	18.7117	NaN	20.3809			42441000	6	6	6	6.4	6.4	6.4	128.56	10	660210	1953900	0	1055700	1047100	0	2334900		0	1	0	1	0	0	1		1	1	0	1	1	0	2
Q99MR3	Solute carrier family 12 member 9	Slc12a9	3	0.343981	-1.06868	19.0271	20.1159	NaN	19.5038	19.3086	NaN	19.4327			12834000	3	3	3	5.6	5.6	5.6	96.329	3	220090	1719300	0	426180	325140	0	386170		0	0	0	0	0	0	0		1	2	0	1	1	0	1
Q64511	DNA topoisomerase 2-beta	Top2b	2	0	-1.07288	NaN	22.4651	NaN	NaN	NaN	NaN	NaN			19578000	2	2	2	1.5	1.5	1.5	181.91	1	0	8008800	0	1608200	0	0	0		0	1	0	0	0	0	0		0	2	0	1	0	0	0
Q9JJ28	Protein flightless-1 homolog	Flii	5	0.521153	-1.08124	20.4564	21.2212	20.4602	20.8712	20.6895	NaN	20.7972			27696000	5	5	5	4.9	4.9	4.9	144.8	4	1919600	3626600	1125200	1607100	1720300	0	1270200		0	0	0	0	0	0	0		2	2	1	2	2	0	2
Q8BFY9	Transportin-1	Tnpo1	2	0.657097	-1.08449	20.9485	21.968	21.9799	21.096	NaN	NaN	21.5677			28305000	2	2	2	3.3	3.3	3.3	102.36	7	1339800	4990800	2503600	1522400	0	0	1881400		0	1	1	0	0	0	1		1	2	1	1	0	0	1
Q3U1J4	DNA damage-binding protein 1	Ddb1	3	0	-1.08506	19.7099	22.2227	20.1597	19.9271	NaN	NaN	NaN			11077000	3	3	3	2.6	2.6	2.6	126.85	4	326590	4882500	2073600	441350	0	0	0		0	3	0	0	0	0	0		1	3	2	1	0	0	0
Q6Q477	Calcium-transporting ATPase	Atp2b4	6	0.333236	-1.09124	22.3362	22.863	20.6546	21.8821	23.0097	20.6568	21.7386			140740000	16	6	6	17.9	8.7	8.7	133.07	9	7935400	5367300	2844100	7376400	7673900	1234800	9069100		0	1	0	0	1	0	0		3	1	1	2	2	1	4
Q61672	Equilibrative nucleoside transporter 2	Slc29a2	2	0	-1.11343	NaN	19.8847	NaN	NaN	20.2792	NaN	19.8034			11047000	2	2	2	4.6	4.6	4.6	50.255	2	0	1167100	0	0	2016600	0	1042600		0	0	0	0	0	0	0		0	1	0	0	1	0	1
E9PVA8		Gcn1l1	3	0.487079	-1.11791	20.4217	21.6425	NaN	20.6071	20.9108	NaN	NaN			17275000	3	3	3	1.7	1.7	1.7	293.02	4	891800	3173400	0	1081400	1250800	0	0		0	0	0	0	1	0	0		1	1	0	1	1	0	0
Q5SWY8	Sodium/glucose cotransporter 5	Slc5a10	3	0.523446	-1.1261	23.2125	24.7849	22.3603	22.797	23.6677	NaN	23.3852			152210000	3	3	3	7.2	7.2	7.2	64.705	8	8107000	24109000	4490700	6078000	11115000	0	9138000		1	1	1	1	1	0	0		1	1	1	1	1	0	1
Q8BK08	Transmembrane protein 11, mitochondrial	Tmem11	2	0.457753	-1.13124	21.2913	21.9752	21.081	21.3787	21.4487	NaN	21.1252			53108000	2	2	2	8.9	8.9	8.9	21.311	2	2828300	9476600	2113000	3831300	3517800	0	2246600		0	0	0	0	0	0	0		1	2	1	2	1	0	1
E9PV24	Fibrinogen alpha chain;Fibrinopeptide A;Fibrinogen alpha chain	Fga	23	0.457113	-1.13339	27.0758	28.718	27.5262	28.0461	29.1555	26.0715	29.5355			4861700000	23	23	23	32.2	32.2	32.2	87.428	97	130720000	313670000	188690000	263360000	556000000	47275000	811040000		5	9	8	8	15	2	21		13	11	13	13	15	6	21
P28352	DNA-(apurinic or apyrimidinic site) lyase;DNA-(apurinic or apyrimidinic site) lyase, mitochondrial	Apex1	2	0	-1.13736	NaN	21.7264	NaN	NaN	NaN	NaN	NaN			11103000	2	2	2	10.1	10.1	10.1	35.49	2	0	3469800	0	0	0	0	0		0	0	0	0	0	0	0		0	1	0	0	0	0	0
Q64471	Glutathione S-transferase theta-1	Gstt1	3	0.801867	-1.14162	21.634	22.5158	21.9745	21.6198	22.134	NaN	NaN			38224000	3	3	3	12.9	12.9	12.9	27.374	3	1184500	15164000	4525900	1649200	2368900	0	0		0	1	0	0	0	0	0		1	3	2	1	1	0	0
Q9JLB0	MAGUK p55 subfamily member 6	Mpp6	8	0.458192	-1.14607	21.8818	23.7922	22.8581	21.8506	22.8582	NaN	22.3427			110950000	8	8	8	17	17	17	62.63	12	1832700	9279000	3946400	1760500	3583600	0	8104700		0	1	1	1	1	0	1		2	3	2	2	2	0	5
Q9CXR1	Dehydrogenase/reductase SDR family member 7	Dhrs7	2	0.404818	-1.15101	19.9352	NaN	19.9144	20.1081	20.1003	NaN	19.7732			17314000	2	2	2	8.9	8.9	8.9	38.167	2	913870	0	888040	2210400	1149200	0	730180		0	0	0	0	0	0	0		1	0	1	2	1	0	1
Q8VCM7	Fibrinogen gamma chain	Fgg	18	0.481502	-1.15234	27.0533	28.7658	27.8598	28.1187	29.2896	26.2082	29.902			5032200000	18	18	18	43.8	43.8	43.8	49.391	127	116270000	385580000	225320000	285110000	684210000	56265000	979230000		6	12	11	11	26	4	29		11	10	13	14	16	10	17
P63005	Platelet-activating factor acetylhydrolase IB subunit alpha	Pafah1b1	3	0.419923	-1.15527	21.617	NaN	21.5246	20.7605	21.1779	NaN	21.4586			41121000	3	3	3	10.2	10.2	10.2	46.67	5	2029400	0	2534600	1250800	1839500	0	1818400		1	0	0	0	0	0	1		1	0	1	1	1	0	1
O88428	Bifunctional 3-phosphoadenosine 5-phosphosulfate synthase 2;Sulfate adenylyltransferase;Adenylyl-sulfate kinase	Papss2	9	0.545452	-1.15537	22.2725	24.018	23.2791	22.8843	23.1102	NaN	23.3716			143940000	9	9	9	15.9	15.9	15.9	70.35	12	2073100	18961000	6561700	11857000	6215300	0	7936100		0	1	0	0	1	0	1		2	7	4	8	5	0	5
Q3UVK0	Endoplasmic reticulum metallopeptidase 1	Ermp1	5	0.454963	-1.15639	21.7645	22.9001	22.44	22.1173	21.2669	NaN	23.3543			91877000	5	5	5	6.5	6.5	6.5	100.15	11	2872200	5773800	1579800	5527200	941980	0	10075000		2	3	0	1	0	0	1		2	3	1	3	1	0	2
Q3TWI9	CSC1-like protein 2	Tmem63b	2	0.307971	-1.17372	19.1108	20.1975	NaN	18.6246	19.1568	NaN	18.8525			14649000	2	2	2	3	3	3	94.774	2	670990	3026800	0	341990	715120	0	469040		0	0	0	0	0	0	0		1	1	0	1	1	0	1
Q8K0E8	Fibrinogen beta chain;Fibrinopeptide B;Fibrinogen beta chain	Fgb	16	0.480051	-1.17932	27.2201	28.4415	27.6697	28.0253	29.2449	26.0393	29.5565			5034800000	16	16	16	34.5	34.5	34.5	54.752	97	153730000	310530000	242810000	235760000	643180000	45950000	910260000		9	8	9	11	16	2	17		14	11	14	13	15	8	16
Q7TQG1	Pleckstrin homology domain-containing family A member 6	Plekha6	26	0.231937	-1.18782	22.2951	24.3228	23.6176	23.4427	24.9402	18.9674	26.0166			531990000	26	26	26	28	28	28	131.43	53	4350200	29133000	16484000	10370000	42931000	483930	78171000		2	4	2	2	5	0	13		4	8	7	4	10	1	16
E9Q555	E3 ubiquitin-protein ligase RNF213	Rnf213	5	0.287699	-1.19456	NaN	21.5285	NaN	21.3265	21.3182	NaN	21.4114			47945000	5	5	5	1.1	1.1	1.1	584.78	5	0	2382500	0	4066100	4019300	0	4573600		0	0	0	0	0	0	0		0	2	0	1	1	0	1
P19096	Fatty acid synthase;[Acyl-carrier-protein] S-acetyltransferase;[Acyl-carrier-protein] S-malonyltransferase;3-oxoacyl-[acyl-carrier-protein] synthase;3-oxoacyl-[acyl-carrier-protein] reductase;3-hydroxyacyl-[acyl-carrier-protein] dehydratase;Enoyl-[acyl-carrier-protein] reductase;Oleoyl-[acyl-carrier-protein] hydrolase	Fasn	12	0.427717	-1.19476	22.4869	24.0742	22.2256	22.2607	22.5326	NaN	22.7395			148100000	12	12	12	5.7	5.7	5.7	272.43	19	6889400	4422600	6047000	6058600	1947800	0	7945800		2	1	0	2	2	0	1		5	2	5	4	3	0	5
Q5XJY4	Presenilins-associated rhomboid-like protein, mitochondrial;P-beta	Parl	2	0.488111	-1.20147	21.1411	21.7009	20.8488	21.1736	21.3027	NaN	20.9561			48010000	2	2	2	5.3	5.3	5.3	41.963	1	2671800	5805400	1781700	2794900	3342800	0	2067400		0	0	0	0	0	0	0		1	1	1	1	1	0	1
O70572	Sphingomyelin phosphodiesterase 2	Smpd2	3	0.332186	-1.20874	NaN	21.8761	20.7985	21.0641	NaN	NaN	20.5938			30337000	3	3	3	8.6	8.6	8.6	47.466	7	0	2292200	1161600	2545500	0	0	1236400		0	2	1	0	0	0	1		0	2	1	2	0	0	2
Q7TMK9	Heterogeneous nuclear ribonucleoprotein Q	Syncrip	3	0.320475	-1.21308	19.7671	NaN	21.0714	NaN	20.3912	NaN	NaN			12155000	3	3	3	5	5	5	69.632	3	638720	0	3895300	0	1517300	0	0		0	1	0	0	0	0	0		1	1	1	0	1	0	0
O70585	Dystrobrevin beta	Dtnb	3	0.514489	-1.22359	NaN	NaN	22.1346	21.2662	21.805	NaN	22.6778			38001000	3	3	3	6.5	6.5	6.5	74.398	7	0	0	3488800	1095900	3257900	0	8227000		0	0	1	0	0	0	3		0	0	2	1	2	0	3
Q99J27	Acetyl-coenzyme A transporter 1	Slc33a1	4	0.250418	-1.22511	21.7722	22.316	NaN	NaN	21.7801	NaN	21.8574			91704000	4	4	4	8	8	8	61.075	4	3517700	6220200	0	0	3556800	0	3959100		1	0	0	0	0	0	0		2	1	0	0	1	0	1
Q9ERI6	Retinol dehydrogenase 14	Rdh14	4	0.485525	-1.2299	20.6124	22.6946	20.7614	21.0366	21.1454	NaN	NaN			29938000	4	4	4	11.4	11.4	11.4	36.365	5	1220400	3757500	1424900	1896800	2124100	0	0		0	1	0	0	0	0	0		1	1	1	1	1	0	0
Q5SWT3	Solute carrier family 25 member 35	Slc25a35	4	0.427218	-1.23008	20.2112	23.132	21.5609	21.3949	21.5921	NaN	21.5278			63598000	4	4	4	17.7	17.7	17.7	32.63	6	315410	5724700	3657300	3647400	6032600	0	3520700		0	2	0	0	0	0	0		1	2	2	2	2	0	2
Q91XE8	Transmembrane protein 205	Tmem205	3	0.417184	-1.23161	24.4628	NaN	23.6293	24.4947	24.9331	NaN	23.5967			330470000	3	3	3	17.5	17.5	17.5	21.18	12	13158000	0	4058200	32642000	16997000	0	7852300		1	0	2	2	1	0	2		2	0	2	3	2	0	2
Q8JZR0	Long-chain-fatty-acid--CoA ligase 5	Acsl5	4	0.372986	-1.23811	20.6673	20.8404	19.3976	20.2853	20.2444	19.9049	20.2466			65301000	7	4	4	10.2	6.1	6.1	76.205	4	3858600	4299300	423110	1448600	1368600	854830	1372800		0	0	0	0	0	0	0		3	2	1	1	1	1	1
P63024;P63044	Vesicle-associated membrane protein 3;Vesicle-associated membrane protein 2	Vamp3;Vamp2	2	0.391487	-1.25076	20.9045	23.0482	NaN	20.7496	NaN	NaN	21.6447			32360000	2	2	2	23.3	23.3	23.3	11.48	4	1523400	10350000	0	1320300	0	0	2073400		0	2	0	0	0	0	1		1	2	0	1	0	0	1
Q9QZQ1	Afadin	Mllt4	32	0.488589	-1.26267	24.9887	25.769	25.3949	25.1577	26.5388	23.472	27.2994			1002800000	32	32	32	22.6	22.6	22.6	206.5	90	21846000	40897000	27995000	27075000	80750000	5222400	184940000		5	8	5	4	14	0	21		10	10	9	10	20	6	24
P58021	Transmembrane 9 superfamily member 2	Tm9sf2	3	0	-1.26616	NaN	23.9766	NaN	NaN	NaN	NaN	23.6567			148940000	3	3	3	6	6	6	75.329	8	0	16450000	0	0	0	0	10431000		0	1	0	0	0	0	3		0	3	0	0	0	0	3
P12382	ATP-dependent 6-phosphofructokinase, liver type	Pfkl	4	0.46006	-1.27149	NaN	22.0172	20.6128	19.9978	21.7139	NaN	20.615			30090000	4	4	2	9.1	9.1	5.5	85.359	11	0	4319400	1605400	450570	813630	0	3600000		1	1	1	0	2	0	1		1	2	2	1	2	0	3
P70424	Receptor tyrosine-protein kinase erbB-2	Erbb2	4	0	-1.27701	NaN	20.6575	NaN	NaN	20.4352	NaN	20.8203			29453000	4	4	3	5.1	5.1	4.1	138.58	4	0	1867500	0	0	1372200	0	2087600		0	0	0	0	0	0	0		0	1	0	0	1	0	2
Q3UPL0	Protein transport protein Sec31A	Sec31a	9	0.50126	-1.27842	22.0664	23.8283	22.8669	22.7136	23.2915	21.6951	24.6748			201900000	9	9	9	8.7	8.7	8.7	133.57	14	4674600	10576000	15926000	9773200	14239000	3547100	18711000		0	1	0	0	0	0	3		3	2	5	3	5	3	6
P35576	Glucose-6-phosphatase	G6pc	2	0.328376	-1.28021	NaN	21.478	20.8608	21.4349	20.787	NaN	21.1115			70522000	2	2	2	6.7	6.7	6.7	40.472	6	0	47976000	576840	455510	520720	0	1239600		0	1	0	0	0	0	0		0	2	1	1	1	0	1
Q49B93	Sodium-coupled monocarboxylate transporter 2	Slc5a12	5	0.459547	-1.28816	22.7203	24.123	NaN	22.57	24.3787	NaN	22.537			145560000	5	5	5	9.9	9.9	9.9	67.951	9	9809700	17102000	0	7032400	13894000	0	6717700		1	1	0	1	1	0	0		3	3	0	2	2	0	1
Q5SWU9	Acetyl-CoA carboxylase 1;Biotin carboxylase	Acaca	16	1.57784	-1.29362	24.6006	24.7396	23.9011	24.454	24.7829	26.7462	25.7189			340400000	16	16	9	8.7	8.7	4.7	265.25	46	20321000	25849000	9369700	20429000	19023000	141220000	54843000		6	3	0	4	4	16	8		8	7	4	7	6	16	10
Q80U63	Mitofusin-2	Mfn2	10	0.353013	-1.2948	20.8364	23.7243	20.7295	21.0307	21.8355	NaN	20.8464			89760000	10	10	9	17.3	17.3	16.4	86.187	8	1777200	10419000	843670	4138000	3223300	0	3683900		0	2	0	0	0	0	0		2	2	1	3	2	0	3
Q02357	Ankyrin-1	Ank1	10	0.280305	-1.30505	21.3302	22.5017	19.7222	20.2321	21.6514	NaN	18.9395			89655000	11	10	10	8.5	7.9	7.9	204.22	15	3629700	6177400	1024700	976440	3780500	0	732640		1	2	0	0	1	0	0		3	3	2	1	2	0	1
Q9CQB5	CDGSH iron-sulfur domain-containing protein 2	Cisd2	2	0	-1.31781	22.2519	23.9498	23.0928	22.2532	NaN	NaN	NaN			54478000	2	2	2	20.7	20.7	20.7	15.242	7	2866300	17192000	10745000	3316100	0	0	0		2	2	1	0	0	0	0		2	2	2	1	0	0	0
P97384	Annexin A11	Anxa11	8	1.00585	-1.32605	24.0111	25.541	25.2315	24.0542	25.2892	NaN	25.7169			364450000	8	8	8	18.7	18.7	18.7	54.079	21	33354000	22047000	43435000	45369000	52697000	0	50679000		1	3	4	1	3	0	2		2	5	5	4	6	0	6
Q924N4	Solute carrier family 12 member 6	Slc12a6	8	0.38777	-1.33385	20.9182	23.3359	NaN	20.995	21.264	NaN	22.6042			67294000	9	8	7	8.3	7.7	7	127.53	7	1233900	15241000	0	1336500	1767800	0	5179900		0	0	0	0	0	0	1		1	1	0	1	1	0	3
Q9Z2A7	Diacylglycerol O-acyltransferase 1	Dgat1	5	0.338836	-1.33603	21.5243	NaN	NaN	21.4897	21.6813	NaN	21.5675			53182000	5	5	5	12.4	12.4	12.4	56.789	5	3183500	0	0	3034300	3957300	0	3379900		0	0	0	0	0	0	0		1	0	0	1	1	0	1
P28660	Nck-associated protein 1	Nckap1	9	0.760442	-1.33788	22.8404	23.5287	22.514	23.0941	23.3699	NaN	23.3711			136360000	9	9	9	11	11	11	128.78	26	5469900	6248500	2961100	9336000	12422000	0	8723900		1	3	2	3	3	0	4		4	5	3	4	7	0	4
O35728	Cytochrome P450 4A14	Cyp4a14	11	0.517826	-1.33803	24.3338	24.4816	23.949	24.8078	23.9926	NaN	24.7616			499210000	11	11	10	23.5	23.5	20.3	58.719	20	15816000	19512000	15387000	28628000	7453000	0	24468000		1	1	0	3	0	0	3		7	4	4	7	3	0	6
Q9WV32	Actin-related protein 2/3 complex subunit 1B	Arpc1b	3	0.587454	-1.34277	21.9409	24.2134	23.0286	22.3081	23.0876	NaN	NaN			91134000	3	3	3	10.5	10.5	10.5	41.063	7	1357500	19049000	10690000	1988800	11187000	0	0		0	1	1	0	1	0	1		1	3	2	1	2	0	1
Q08093	Calponin-2	Cnn2	3	0	-1.34399	NaN	NaN	NaN	20.7457	NaN	NaN	20.4501			17096000	3	3	3	13.4	13.4	13.4	33.155	3	0	0	0	1987000	0	0	1282900		0	0	0	0	0	0	0		0	0	0	2	0	0	2
Q8BU33	Acetolactate synthase-like protein	Ilvbl	4	0.567924	-1.34779	22.2848	23.3576	21.9505	23.1808	22.688	NaN	22.9852			136180000	4	4	4	10.8	10.8	10.8	68.155	19	5817100	11333000	1674700	5251300	7374900	0	7016300		2	2	1	1	2	0	3		4	4	1	2	4	0	3
Q9CQU3	Protein RER1	Rer1	3	0.396322	-1.3496	22.7363	23.9764	NaN	23.0562	22.8638	NaN	NaN			125260000	3	3	3	24.5	24.5	24.5	22.988	7	5025800	16309000	0	6273400	5490400	0	0		1	1	0	1	1	0	0		1	2	0	1	1	0	0
P03911	NADH-ubiquinone oxidoreductase chain 4	Mtnd4	5	0.474915	-1.34979	26.2331	26.5882	25.1049	26.4925	27.186	24.2956	28.0314			2189900000	5	5	5	10	10	10	51.881	29	76910000	131760000	29292000	82389000	112190000	16266000	292830000		1	3	1	2	5	0	8		4	4	5	5	4	3	5
Q99KF1	Transmembrane emp24 domain-containing protein 9	Tmed9	2	0	-1.35962	NaN	22.0358	NaN	NaN	NaN	NaN	NaN			15333000	2	2	2	13.2	13.2	13.2	27.127	2	0	9685200	0	0	0	0	0		0	1	0	0	0	0	0		0	2	0	0	0	0	0
Q8VDT1	Sodium/glucose cotransporter 4	Slc5a9	4	0.413229	-1.36263	21.8294	22.3913	NaN	21.8021	22.0633	NaN	21.9009			95461000	5	4	4	11.4	9.8	9.8	75.064	4	3577400	7797900	0	3460700	4948500	0	4148500		0	0	0	0	0	0	0		2	2	0	2	2	0	2
Q9D0G0	28S ribosomal protein S30, mitochondrial	Mrps30	4	0.25997	-1.36324	20.7604	22.5126	NaN	NaN	21.3017	NaN	NaN			37557000	4	4	4	13.8	13.8	13.8	49.939	4	871880	3042600	0	0	2710000	0	0		0	0	0	0	0	0	0		1	2	0	0	1	0	0
P26150;P26149;O35469	3 beta-hydroxysteroid dehydrogenase/Delta 5-->4-isomerase type 3;3-beta-hydroxy-Delta(5)-steroid dehydrogenase;Steroid Delta-isomerase;3 beta-hydroxysteroid dehydrogenase/Delta 5-->4-isomerase type 2;3-beta-hydroxy-Delta(5)-steroid dehydrogenase;Steroid Delta-isomerase;3 beta-hydroxysteroid dehydrogenase/Delta 5-->4-isomerase type 6;3-beta-hydroxy-Delta(5)-steroid dehydrogenase;Steroid Delta-isom…	Hsd3b3;Hsd3b2;Hsd3b6	6	0.446269	-1.3828	22.1305	22.8339	21.522	21.995	22.4287	NaN	21.4537			131420000	8	6	6	24.9	18.8	18.8	42.031	11	4330700	10660000	3961100	1416000	5275000	0	1408100		2	2	0	1	2	0	0		3	4	1	1	3	0	1
P15208;Q60751	Insulin receptor;Insulin receptor subunit alpha;Insulin receptor subunit beta;Insulin-like growth factor 1 receptor;Insulin-like growth factor 1 receptor alpha chain;Insulin-like growth factor 1 receptor beta chain	Insr;Igf1r	2	0.307876	-1.38292	19.3981	20.1436	NaN	NaN	19.9023	NaN	19.6957			18939000	2	2	2	1.3	1.3	1.3	155.61	2	443250	2643300	0	0	891660	0	1385600		0	0	0	0	0	0	0		1	2	0	0	1	0	2
Q3U5Q7	UMP-CMP kinase 2, mitochondrial	Cmpk2	2	0	-1.38397	NaN	NaN	21.2652	NaN	NaN	NaN	NaN			9097900	2	2	2	5.1	5.1	5.1	50.036	2	0	0	1584100	0	0	0	0		0	0	0	0	0	0	0		0	0	1	0	0	0	0
A2A690	Protein TANC2	Tanc2	3	0	-1.38595	NaN	20.5138	NaN	NaN	20.8963	NaN	21.5044			16741000	3	3	3	2.7	2.7	2.7	220.26	3	0	986700	0	0	1468600	0	2266200		0	0	0	0	0	0	1		0	1	0	0	1	0	2
Q9QYR7	Acyl-coenzyme A thioesterase 3	Acot3	2	0	-1.39493	20.1594	20.5921	20.6682	20.1173	NaN	NaN	NaN			9154500	4	2	2	12.3	7.9	7.9	47.489	6	992220	1339300	1411800	963690	0	0	0		0	1	1	2	0	0	0		1	1	1	1	0	0	0
P27808	Alpha-1,3-mannosyl-glycoprotein 2-beta-N-acetylglucosaminyltransferase	Mgat1	5	0.262973	-1.39858	20.4526	21.0783	NaN	NaN	20.2497	NaN	NaN			22610000	5	5	5	15.9	15.9	15.9	51.69	5	1399300	1730500	0	0	976200	0	0		0	0	0	0	0	0	0		1	2	0	0	1	0	0
Q99KK7	Dipeptidyl peptidase 3	Dpp3	3	0	-1.40348	NaN	NaN	NaN	17.9972	NaN	NaN	NaN			953780	3	3	3	7.5	7.5	7.5	82.897	4	0	0	0	261640	0	0	0		0	0	0	0	1	0	0		0	0	0	1	1	0	0
Q5HZI9	Solute carrier family 25 member 51	Slc25a51	3	0.619434	-1.40445	21.9614	NaN	21.9341	22.2241	22.1645	NaN	NaN			45407000	3	3	3	9.1	9.1	9.1	33.689	4	3428100	0	3300600	4933800	4542400	0	0		0	1	0	0	0	0	0		1	1	1	1	1	0	0
[truncated: 156 more rows]
