# Supplementary material for: Mapping of the podocin proximity-dependent proteome reveals novel components of the kidney podocyte foot process
Source: Front Cell Dev Biol. 2023 May 30;11:1195037. doi: 10.3389/fcell.2023.1195037 (PMC10262054; doi:10.3389/fcell.2023.1195037)
Supplement: Supplementary file 2 [file Table3.XLSX]

## Sheet: proteins
Majority protein IDs	Protein names	Gene names	Phospho (STY) site positions	Razor + unique peptides	Log2 fold change podocin bio_wt	p-value podocin bio_wt	Log2 fold change aged_wt	p-value aged_wt	Log2 fold change AGED 47_wt	Log2 fold change AGED 53_wt	LFQ intensity AGED 47 g Pod-BioID	LFQ intensity AGED 53 g Pod-BioID	LFQ intensity Podocin-BioID 1	LFQ intensity Podocin-BioID 2	LFQ intensity Podocin-BioID 3	LFQ intensity WT 1	LFQ intensity WT 2	LFQ intensity WT 3	Potential contaminant	Student's T-test Significant bio_wt	Student's T-test Significant aged_wt	Peptides	Unique peptides	Sequence coverage [%]	Intensity	MS/MS count	Razor + unique peptides AGED 47 g Pod-BioID	Razor + unique peptides AGED 53 g Pod-BioID	Razor + unique peptides Podocin-BioID 1	Razor + unique peptides Podocin-BioID 2	Razor + unique peptides Podocin-BioID 3	Razor + unique peptides WT 1	Razor + unique peptides WT 2	Razor + unique peptides WT 3	MS/MS count AGED 47 g Pod-BioID	MS/MS count AGED 53 g Pod-BioID	MS/MS count Podocin-BioID 1	MS/MS count Podocin-BioID 2	MS/MS count Podocin-BioID 3	MS/MS count WT 1	MS/MS count WT 2	MS/MS count WT 3
Q05920	Pyruvate carboxylase, mitochondrial	Pc	651;753;834;845	105	0.249936	0.37012	0.266436	0.444576	0.300175	0.232697	39.7754	39.7079	39.8775	39.695	39.603	39.0189	39.6116	39.7952				105	105	77.5	7540000000000	19565	96	100	94	92	92	83	99	96	2476	2545	2972	2546	2431	1201	2383	3011
CON__P00761			158;159	8	-0.395457	0.553129	-0.514116	0.4349	-0.575456	-0.452775	37.2982	37.4209	36.78	37.4131	38.2416	38.7522	37.5121	37.3568	+			8	8	41.1	1590000000000	2171	6	7	6	7	7	6	7	8	231	291	223	250	405	207	254	310
Q91ZA3	Propionyl-CoA carboxylase alpha chain, mitochondrial	Pcca	361;589;590;591;596	63	-0.115458	0.881698	-0.572136	0.5297	-0.96629	-0.177982	35.7253	36.5136	36.7922	37.2011	35.735	35.5528	37.4748	37.0471				63	63	76	972000000000	5297	58	59	57	58	56	53	62	60	444	703	817	833	461	247	921	871
CON__Streptavidin	Streptavidin	Streptavidin	61;63;67;70;72;77;94;97;112;113;115;116	9	-0.878478	0.244601	0.752208	0.38257	0.718961	0.785455	36.6253	36.6918	34.5284	34.9899	35.5652	36.886	35.9232	34.9097	+			9	9	49.4	477000000000	593	9	9	8	8	9	9	9	9	83	95	64	64	77	44	89	77
Q99MR8	Methylcrotonoyl-CoA carboxylase subunit alpha, mitochondrial	Mccc1	586	44	0.137178	0.86052	-1.44181	0.156876	-1.53155	-1.35207	32.0668	32.2463	33.8773	34.4006	32.9287	32.5531	34.6033	33.6387				44	44	64.3	113000000000	1658	38	39	43	44	39	35	43	43	144	142	283	272	163	88	315	251
P39447	Tight junction protein ZO-1	Tjp1	1689;1692	91	6.59745	0.0513217	6.61426	0.11982	6.55143	6.67709	33.2905	33.4162	33.2076	33.9784	32.8237	24.7286	24.0192	31.4695				91	90	62.9	64872000000	1139	83	87	83	91	79	9	6	75	184	194	209	272	149	0	0	131
CON__P04264			47	45	-0.203974	0.86809	-0.0497023	0.974631	0.155338	-0.254742	32.7271	32.317	32.7593	31.7497	32.5943	34.7362	31.909	31.0701	+			45	27	57.3	48727000000	913	41	43	45	40	39	41	41	37	117	121	144	94	104	148	103	82
P02088;P02089	Hemoglobin subunit beta-1;Hemoglobin subunit beta-2	Hbb-b1;Hbb-b2		8	0.426186	0.256819	0.420134	0.455981	0.774846	0.0654227	32.6103	31.9009	32.2234	32.2522	32.3094	32.4707	31.4315	31.6043				8	8	61.9	37200000000	324	8	7	8	7	7	8	7	8	46	40	46	43	44	32	35	38
CON__P13645			61;62;425	31	-0.168916	0.905448	-0.152535	0.930967	-0.0339311	-0.271139	31.9906	31.7534	32.3167	30.9364	32.3138	34.4852	31.213	30.3755	+			31	21	54.5	34179000000	601	27	30	30	26	28	30	27	26	71	70	112	52	71	116	54	55
P01942	Hemoglobin subunit alpha	Hba		8	0.269926	0.393211	0.169217	0.719793	0.516654	-0.178219	32.2615	31.5666	32.0528	32.1603	31.8312	32.2677	31.4061	31.5607				8	6	50.7	32809000000	409	8	8	7	7	8	8	8	8	63	51	60	56	53	41	33	52
CON__P02769			520;531;538	20	-0.447617	0.591854	-0.197754	0.835384	-0.232533	-0.162974	31.421	31.4905	30.5276	31.3023	31.7878	32.9999	31.0879	30.8727	+			20	20	32.1	21944000000	281	19	18	19	20	20	16	18	19	43	41	28	34	42	29	30	34
P63260;P60710	Actin, cytoplasmic 2;Actin, cytoplasmic 2, N-terminally processed;Actin, cytoplasmic 1;Actin, cytoplasmic 1, N-terminally processed	Actg1;Actb		15	0.276248	0.319703	0.632954	0.142383	0.893918	0.37199	31.8257	31.3037	31.0329	31.0996	31.4915	31.3152	30.6625	30.8176				15	5	47.2	19854000000	397	15	15	15	15	15	15	15	15	61	49	59	53	51	31	46	47
CON__P35527				29	0.416328	0.628142	0.376113	0.721594	0.786435	-0.0342089	31.6548	30.8341	31.5766	30.5567	31.7207	32.1992	30.6089	29.797	+			29	29	59.9	19555000000	488	29	26	28	26	27	28	27	25	83	61	86	51	72	52	45	38
Q8VDN2	Sodium/potassium-transporting ATPase subunit alpha-1	Atp1a1	366	39	0.258082	0.383491	0.0710815	0.722638	0.216325	-0.0741622	31.1109	30.8204	30.8994	30.9298	31.6288	30.8321	30.7366	31.115				39	36	42.1	17692000000	491	37	36	37	33	37	26	30	34	66	61	73	63	76	28	52	72
P43274	Histone H1.4	Hist1h1e	4	11	-0.765542	0.54914	-0.754263	0.65478	-0.490993	-1.01753	30.9075	30.3809	30.6895	30.5923	30.6169	33.7058	30.5947	29.8949				11	5	34.2	16111000000	102	11	10	10	10	11	11	11	10	13	13	13	10	12	21	14	6
CON__P35908v2;CON__P35908				36	-0.284146	0.802884	-0.135597	0.924699	-0.00354195	-0.267653	30.8492	30.5851	30.9314	29.9574	30.8169	32.8096	30.3741	29.3745	+			40	26	75.3	13792000000	520	35	32	36	33	35	36	35	32	74	66	81	48	61	84	62	44
P10922	Histone H1.0;Histone H1.0, N-terminally processed	H1f0		8	-0.39548	0.793877	-0.446699	0.827315	0.134434	-1.02783	30.9593	29.7971	30.4354	30.4957	30.3572	33.6152	29.8444	29.0152				8	8	29.9	13526000000	153	8	7	6	7	8	8	8	8	21	15	17	21	16	29	19	15
Q03265	ATP synthase subunit alpha, mitochondrial	Atp5a1		29	0.596336	0.179929	0.00489394	0.990552	0.430304	-0.420516	29.9593	29.1085	30.0042	29.6255	30.7463	29.7628	29.2146	29.6095				29	29	57	7794900000	341	25	26	26	27	26	24	27	28	57	26	64	32	62	18	34	48
Q8K0L3	Acyl-coenzyme A synthetase ACSM2, mitochondrial	Acsm2		20	0.621848	0.0657953	0.4694	0.24811	0.761296	0.177504	30.0265	29.4427	29.7677	29.6935	30.2	29.3516	28.9008	29.5432				20	19	41.9	6908800000	318	19	18	18	19	20	15	19	19	52	40	41	36	53	18	33	45
P56480	ATP synthase subunit beta, mitochondrial	Atp5b		21	0.360298	0.405799	0.288659	0.43324	0.643212	-0.0658944	30.0036	29.2945	29.5624	29.1876	30.412	29.2831	29.1669	29.6311				21	21	57.5	6709300000	318	21	21	20	20	21	17	19	21	59	31	53	29	57	22	31	36
Q91X05	Podocin	Nphs2		13	3.71118	0.0665891	3.60577	0.148199	2.67706	4.53448	28.7223	30.5797	30.745	29.9604	28.5639	23.4094	26.9554	27.771				13	13	38.7	6694800000	160	10	11	12	13	11	1	2	12	25	23	39	35	16	0	0	22
P24270	Catalase	Cat		24	-0.19617	0.532779	-0.300994	0.426694	-0.38924	-0.212748	29.3249	29.5014	29.5441	29.2564	29.7534	29.5846	30.1954	29.3623				24	24	47.1	6430600000	273	23	23	23	22	23	18	24	22	29	37	41	35	30	12	47	42
Q9DBM2	Peroxisomal bifunctional enzyme;Enoyl-CoA hydratase/3,2-trans-enoyl-CoA isomerase;3-hydroxyacyl-CoA dehydrogenase	Ehhadh		27	0.648504	0.145931	-0.464772	0.307653	-0.530146	-0.399399	28.6917	28.8225	29.5608	29.7754	30.2749	28.8193	29.0586	29.7876				27	27	42.6	6120800000	273	21	24	26	27	27	16	24	26	27	21	44	40	50	5	28	58
Q99KI0	Aconitate hydratase, mitochondrial	Aco2		25	0.546824	0.214382	0.201093	0.673695	0.541129	-0.138943	29.6022	28.9221	29.4405	29.2788	30.1044	29.4924	28.5596	29.1312				25	25	38.7	5475000000	263	23	23	23	25	25	17	21	25	36	30	41	36	43	14	26	37
Q9R0H0	Peroxisomal acyl-coenzyme A oxidase 1	Acox1		18	0.442765	0.135632	0.0905393	0.590384	0.251006	-0.0699279	29.0831	28.7622	28.9054	29.2325	29.6867	28.6986	28.8567	28.941				18	18	36.3	4464700000	222	17	18	18	17	18	15	18	17	21	30	32	37	31	10	29	32
P62806	Histone H4	Hist1h4a		9	0.918089	0.120897	0.739068	0.385832	1.35266	0.125474	29.7524	28.5252	29.5823	29.3275	29.0435	29.2153	27.7028	28.281				9	9	56.3	4455800000	109	8	7	9	8	7	9	6	8	18	15	16	15	11	13	11	10
P32020	Non-specific lipid-transfer protein	Scp2		10	-0.482785	0.554549	0.00156275	0.998765	0.0539347	-0.0508092	29.2436	29.1388	28.8174	28.3039	28.9993	30.5501	28.918	28.1009				10	10	12.8	4153200000	142	10	10	9	10	10	9	10	10	20	20	19	17	19	16	16	15
P48962	ADP/ATP translocase 1	Slc25a4		11	0.847799	0.20193	-0.0750405	0.918072	0.126315	-0.276396	28.4921	28.0894	29.1002	28.8876	29.653	27.831	27.8872	29.3792				11	5	34.9	4038500000	113	10	10	11	11	11	8	8	11	15	15	20	15	17	4	8	19
Q3UV17	Keratin, type II cytoskeletal 2 oral	Krt76		1	-0.503286	0.718769	-0.15214	0.932497	0.0575562	-0.361835	29.1802	28.7608	28.9303	28.0971	28.8306	31.6044	28.3907	27.3728				7	1	8.2	4029700000	23	1	1	1	1	1	1	1	1	3	4	4	2	2	3	3	2
O88844	Isocitrate dehydrogenase [NADP] cytoplasmic	Idh1		18	-0.797686	0.169518	-0.752612	0.238901	-0.743692	-0.761533	28.5663	28.5484	28.8537	27.9955	28.6877	29.2904	30.0082	28.6312				18	17	46.9	3960800000	192	16	16	14	15	15	11	16	15	28	22	24	24	24	11	32	27
Q91Y97	Fructose-bisphosphate aldolase B	Aldob		14	0.393557	0.193175	0.244109	0.438356	0.366174	0.122045	28.8549	28.6108	28.7439	28.7151	29.1878	28.686	28.0886	28.6916				14	14	32.1	3577300000	143	10	12	10	10	12	9	11	11	19	23	26	15	23	10	10	17
Q8CGP2;Q8CGP1;Q6ZWY9;Q64525;Q64478;Q64475;P10854;P10853;Q9D2U9;Q8CGP0;Q64524;P70696	Histone H2B type 1-P;Histone H2B type 1-K;Histone H2B type 1-C/E/G;Histone H2B type 2-B;Histone H2B type 1-H;Histone H2B type 1-B;Histone H2B type 1-M;Histone H2B type 1-F/J/L;Histone H2B type 3-A;Histone H2B type 3-B;Histone H2B type 2-E;Histone H2B type 1-A	Hist1h2bp;Hist1h2bk;Hist1h2bc;Hist2h2bb;Hist1h2bh;Hist1h2bb;Hist1h2bm;Hist1h2bf;Hist3h2ba;Hist3h2bb;Hist2h2be;Hist1h2ba		6	0.34013	0.651982	0.424131	0.673627	0.653088	0.195174	29.1491	28.6912	28.8055	28.7115	28.9914	29.8356	27.511	28.1413				6	6	38.1	3478800000	101	6	5	6	6	5	5	4	6	20	12	17	11	12	13	5	11
Q9EQ20	Methylmalonate-semialdehyde dehydrogenase [acylating], mitochondrial	Aldh6a1		18	0.35533	0.352326	0.524746	0.157755	0.809348	0.240144	29.1156	28.5463	28.4481	28.2702	29.2664	28.4648	28.0234	28.4304				18	18	40.6	3244900000	152	18	15	16	14	17	9	18	15	34	21	23	15	23	3	20	13
Q9CSB4	Partitioning defective 3 homolog B	Pard3b	140;141;744;745;746;749	38	4.75059	0.0561403	4.85851	0.111966	4.767	4.95002	28.8235	29.0065	29.0541	29.6627	27.7044	22.9105	21.882	27.3769				38	38	40	3189200000	247	36	35	32	37	26	4	4	22	42	54	50	65	19	0	0	17
C0HKE9;C0HKE8;C0HKE7;C0HKE6;C0HKE5;C0HKE4;C0HKE3;C0HKE2;C0HKE1;Q8CGP6;Q8R1M2;Q64523;Q8CGP7;Q8CGP5;Q8BFU2;Q6GSS7	Histone H2A type 1-H;Histone H2A.J;Histone H2A type 2-C;Histone H2A type 1-K;Histone H2A type 1-F;Histone H2A type 3;Histone H2A type 2-A	Hist1h2ah;H2afj;Hist2h2ac;Hist1h2ak;Hist1h2af;Hist3h2a;Hist2h2aa1		4	0.217424	0.79149	0.312881	0.775715	0.626514	-0.000752131	29.0778	28.4505	28.8153	28.3869	28.8038	29.9633	27.731	27.6595				4	1	32.3	3174000000	38	2	3	4	4	4	3	4	4	5	5	4	4	6	3	4	7
P07724	Serum albumin	Alb	521	13	0.629546	0.631826	0.701232	0.66669	1.67922	-0.276759	29.4268	27.4708	27.7511	27.6013	29.779	29.4721	27.735	26.0356				13	13	22.2	2702200000	87	12	10	11	9	12	12	11	9	22	7	9	7	21	7	8	6
Q9JII6	Alcohol dehydrogenase [NADP(+)]	Akr1a1		16	0.630831	0.0607463	0.686419	0.0448989	0.768281	0.604556	28.6061	28.4423	28.3069	28.252	28.8469	27.8109	27.5876	28.1148			+	16	16	53.5	2659400000	118	14	16	16	16	14	10	15	16	17	18	19	15	16	2	11	20
Q9WVQ1	Membrane-associated guanylate kinase, WW and PDZ domain-containing protein 2	Magi2		30	3.12855	0.043857	2.65033	0.0248715	2.81873	2.48194	28.1694	27.8326	27.9069	30.3585	27.1723	24.8027	24.9401	26.3091		+	+	30	30	34.5	2649300000	169	25	27	26	29	20	1	3	17	26	26	34	57	17	0	0	9
P54071	Isocitrate dehydrogenase [NADP], mitochondrial	Idh2		15	0.46958	0.128035	0.500538	0.206642	0.850608	0.150468	28.5921	27.892	28.2483	27.836	28.5489	27.8525	27.4785	27.8935				16	15	33.8	2308700000	198	12	13	12	13	12	11	13	15	29	27	29	29	29	7	21	27
Q80TS7	Dendrin	Ddn		13	2.78208	0.0205082	2.41811	0.069805	2.44183	2.3944	28.193	28.1456	28.3912	29.1422	28.0664	24.8246	25.3592	27.0696		+		13	13	21.4	2290500000	82	13	12	12	13	11	4	3	9	16	16	18	16	7	0	0	9
Q80W68	Kin of IRRE-like protein 1	Kirrel	712;715	18	6.73617	0.069955	7.24372	0.130405	6.91168	7.57576	28.3994	29.0635	28.2645	28.9768	27.4304	19.9457	17.7669	26.7505				18	18	33.1	2253500000	165	16	18	16	17	14	1	1	16	29	37	30	34	18	0	0	17
CON__P01966				1	-5.01922	0.138478	-3.02147	0.227907	-5.63508	-0.407862	23.2779	28.5051	22.4857	29.1038	20.0918	29.6029	28.6539	28.4822	+			3	1	16.9	2244500000	23	1	1	1	1	1	1	1	1	2	3	4	3	2	1	5	3
P08249	Malate dehydrogenase, mitochondrial	Mdh2		10	0.886965	0.0118932	1.04189	0.0725884	1.52866	0.555121	28.8489	27.8753	28.2295	27.887	28.505	27.1747	27.2861	27.4998		+		10	10	39.9	2239000000	120	10	9	9	8	10	6	9	8	19	11	24	12	22	2	14	16
Q99M28	RNA-binding protein with serine-rich domain 1	Rnps1		5	-1.03712	0.312957	-0.525046	0.680169	-0.450097	-0.599995	28.0856	27.9357	27.4821	27.3294	27.6841	30.3132	27.8013	27.4924				5	5	23.3	2152600000	110	4	4	4	4	4	5	4	4	18	14	13	11	10	17	14	13
P26443	Glutamate dehydrogenase 1, mitochondrial	Glud1		19	0.471697	0.180601	-0.000329971	0.999106	0.222338	-0.222998	27.9607	27.5154	28.1188	27.8493	28.6622	27.9584	27.4124	27.8445				19	19	37.3	2111200000	146	15	14	15	14	18	11	13	16	18	17	25	14	31	5	13	23
P51881	ADP/ATP translocase 2;ADP/ATP translocase 2, N-terminally processed	Slc25a5		4	0.817323	0.161932	0.0928332	0.86362	0.485917	-0.30025	27.7767	26.9906	27.9414	27.5807	28.8023	27.2198	26.792	27.8606				10	4	31.9	1835600000	47	4	3	4	3	4	4	3	3	6	6	8	6	8	2	5	6
P63038	60 kDa heat shock protein, mitochondrial	Hspd1		16	-0.191691	0.721832	-0.136788	0.8474	0.145187	-0.418764	28.0763	27.5124	28.0386	27.5591	27.6206	28.8768	27.5858	27.3307				16	16	32.6	1825500000	130	13	13	14	10	11	11	11	13	23	18	20	13	18	8	16	14
CON__P08779				18	0.0711441	0.940904	0.734941	0.509618	1.20249	0.267394	28.704	27.7689	27.8582	26.5071	28.3526	28.8484	27.2357	26.4204	+			21	11	48.2	1802500000	103	16	12	13	8	14	12	12	9	24	16	16	5	13	10	13	6
Q60597	2-oxoglutarate dehydrogenase, mitochondrial	Ogdh		21	0.580582	0.199387	-0.205093	0.642375	-0.0157928	-0.394394	27.4836	27.105	27.7816	27.8946	28.5635	27.7059	26.929	27.8631				21	21	26.2	1797100000	99	16	15	14	14	20	12	12	17	9	6	17	19	27	2	2	17
P14094	Sodium/potassium-transporting ATPase subunit beta-1	Atp1b1		4	0.117383	0.3075	-0.0120071	0.962431	0.2718	-0.295814	27.9609	27.3933	27.803	27.7007	27.9158	27.8458	27.6275	27.5941				4	4	12.5	1766300000	66	4	4	4	4	4	4	4	4	8	10	10	9	8	3	9	9
P16546	Spectrin alpha chain, non-erythrocytic 1	Sptan1		47	-0.2282	0.726832	-0.231464	0.790275	0.0372136	-0.500142	27.9653	27.4279	27.7072	27.4902	27.9023	29.0613	27.6877	27.0352				47	47	25.4	1741900000	221	37	35	37	34	31	35	39	34	32	22	37	24	24	26	32	24
CON__P13647				19	0.0832736	0.939882	0.107004	0.938016	0.215173	-0.00116603	27.8214	27.6051	27.9445	27.0121	28.112	29.5223	27.0012	26.2953	+			28	3	42.2	1674400000	126	18	18	18	13	16	18	17	10	23	12	26	9	21	22	9	4
Q8CHT0	Delta-1-pyrroline-5-carboxylate dehydrogenase, mitochondrial	Aldh4a1		13	0.728911	0.0402559	0.455364	0.231181	0.822888	0.0878398	27.9071	27.1721	27.8672	27.406	28.1662	27.2617	26.9075	27.0835		+		13	13	31	1618800000	149	12	11	13	11	11	8	12	11	23	24	22	18	28	3	13	18
Q8QZT1	Acetyl-CoA acetyltransferase, mitochondrial	Acat1		11	0.355501	0.455474	0.226274	0.663072	0.468353	-0.0158049	27.8479	27.3637	27.6327	27.3282	28.2441	28.0155	26.8732	27.2498				11	11	40.6	1605000000	126	9	10	10	10	10	8	10	11	21	20	20	17	17	3	10	18
P43277	Histone H1.3	Hist1h1d		3	-0.825577	0.549902	-1.19483	0.517733	-1.07211	-1.31756	27.023	26.7775	27.228	27.4007	27.1799	30.6077	27.0837	26.5939				9	1	31.7	1556600000	37	3	3	3	3	2	3	3	3	4	3	5	4	4	9	4	4
P45952	Medium-chain specific acyl-CoA dehydrogenase, mitochondrial	Acadm		12	0.767406	0.0210358	0.204904	0.487821	0.515013	-0.105206	27.5603	26.9401	27.7292	27.5394	28.1696	27.1754	26.868	27.0925		+		12	12	29.7	1509200000	79	11	11	11	11	12	7	11	11	10	8	16	8	16	1	9	11
P47738	Aldehyde dehydrogenase, mitochondrial	Aldh2		13	0.564577	0.154587	0.831111	0.147905	1.37881	0.283412	28.3288	27.2334	27.495	26.9949	28.0537	27.0649	26.7478	27.0371				13	13	35.8	1478900000	112	13	13	12	12	13	10	12	11	22	11	19	15	17	4	11	13
P10126;P62631	Elongation factor 1-alpha 1;Elongation factor 1-alpha 2	Eef1a1;Eef1a2		8	0.23651	0.470556	0.166812	0.52254	0.436939	-0.103315	27.767	27.2268	27.3502	27.2204	28.1293	27.5058	27.2433	27.2413				8	8	21	1470600000	90	8	8	6	7	7	7	7	7	15	9	13	10	17	3	9	14
A2ARV4	Low-density lipoprotein receptor-related protein 2	Lrp2		29	-0.208591	0.774249	-0.129203	0.880167	0.305854	-0.564259	27.932	27.0619	27.3464	26.7792	28.1271	28.7074	27.3121	26.859				29	29	8.1	1465600000	198	25	24	25	17	28	23	24	21	36	23	26	9	39	17	29	19
P38647	Stress-70 protein, mitochondrial	Hspa9		22	0.01835	0.981414	0.0195189	0.984736	0.327078	-0.28804	27.8187	27.2036	27.6297	27.0785	27.8217	28.9037	26.7998	26.7714				22	22	37.4	1451700000	148	21	14	16	13	14	16	12	11	27	13	26	16	21	15	13	17
P16460	Argininosuccinate synthase	Ass1		15	0.646919	0.078148	0.10023	0.76962	0.309923	-0.109463	27.3858	26.9664	27.5331	27.5579	28.0773	27.3128	26.6574	27.2573				15	15	31.3	1426700000	102	15	13	14	14	15	10	11	12	18	9	14	15	18	2	8	18
Q8K2B3	Succinate dehydrogenase [ubiquinone] flavoprotein subunit, mitochondrial	Sdha		13	0.27333	0.296829	0.0528701	0.870867	0.355373	-0.249633	27.6405	27.0354	27.4882	27.3054	27.8816	27.5853	27.0939	27.1761				13	13	21.5	1404900000	97	10	10	11	12	12	8	9	9	11	11	15	13	21	6	9	11
P63017	Heat shock cognate 71 kDa protein	Hspa8		17	-0.022412	0.968994	-0.151757	0.840172	0.148987	-0.452501	27.6243	27.0228	27.4474	27.1195	27.7919	28.4575	27.1952	26.7733				17	15	35.6	1366800000	198	16	14	16	15	17	17	16	14	31	23	34	21	27	18	26	18
Q78JN3	Eci3	Eci3		7	0.259769	0.647447	0.712362	0.235555	0.651152	0.773573	27.5235	27.646	27.285	26.4235	27.688	26.171	27.4342	27.012				7	4	30.3	1316900000	85	7	6	6	6	5	3	6	5	14	12	13	9	9	1	14	13
Q99LC5	Electron transfer flavoprotein subunit alpha, mitochondrial	Etfa		10	0.317184	0.289151	0.377124	0.364839	0.565195	0.189053	27.6352	27.2591	27.4216	27.2632	27.4769	27.5199	26.6492	27.0409				10	10	40.8	1312700000	101	10	9	10	10	10	9	10	9	17	12	17	14	13	6	8	14
P84244;P84228;P68433;P02301	Histone H3.3;Histone H3.2;Histone H3.1;Histone H3.3C	H3f3a;Hist1h3b;Hist1h3a;H3f3c		3	0.50743	0.451395	1.04247	0.234406	1.11225	0.972687	27.8053	27.6657	27.7516	26.8986	26.9511	27.5385	25.6812	26.8594				3	3	15.4	1287100000	10	2	2	2	2	2	3	3	2	2	1	3	0	0	1	2	1
CON__P02533;CON__Q6IFX2;Q6IFX2	Keratin, type I cytoskeletal 42	Krt42		10	0.249726	0.795516	0.512678	0.601831	0.580091	0.445264	27.5101	27.3752	27.6274	26.011	27.9006	28.2479	26.5756	25.9664	+			20	4	44.1	1225800000	110	9	8	9	5	9	9	7	7	19	13	15	9	19	13	11	11
Q99MZ7	Peroxisomal trans-2-enoyl-CoA reductase	Pecr		8	0.698301	0.16648	0.236307	0.508114	0.304738	0.167877	27.0537	26.9169	27.3416	26.9257	28.0746	26.6178	26.4128	27.2164				8	8	31.7	1219000000	90	8	8	8	8	8	6	7	8	10	15	16	10	15	5	6	13
Q9DCY0	Glycine N-acyltransferase-like protein Keg1	Keg1		10	0.783716	0.0626208	0.489848	0.336979	0.91382	0.0658773	27.5453	26.6973	27.4412	27.0442	27.7601	26.6134	26.2503	27.0306				10	10	40.3	1196000000	72	9	8	9	8	8	5	9	9	13	8	12	7	9	2	7	14
P00405	Cytochrome c oxidase subunit 2	Mtco2		4	0.510946	0.280018	0.591781	0.353624	0.968527	0.215035	27.3823	26.6288	26.8543	26.6209	27.299	25.9181	26.2148	27.1085				4	4	23.3	1192700000	61	4	4	4	4	3	3	3	4	10	8	9	9	9	0	6	10
Q60932	Voltage-dependent anion-selective channel protein 1	Vdac1		8	-0.0586853	0.895352	-0.174817	0.757861	0.113897	-0.463531	27.3467	26.7692	27.5281	26.8146	27.1796	27.9593	26.9261	26.8129				8	8	36.1	1191600000	84	8	8	7	8	8	7	7	7	9	11	12	11	10	12	8	11
Q91WU0	Carboxylic ester hydrolase	Ces1f		15	0.545919	0.100502	0.872121	0.0332969	0.995219	0.749024	27.5906	27.3444	27.0685	26.8446	27.5108	26.4193	26.4398	26.9271			+	15	14	35.8	1181200000	93	13	14	13	13	13	9	11	12	13	15	22	11	15	0	5	12
Q91VD9	NADH-ubiquinone oxidoreductase 75 kDa subunit, mitochondrial	Ndufs1		18	0.479773	0.232762	0.155142	0.720683	0.571385	-0.261102	27.4292	26.5967	27.2961	26.8674	27.8495	27.2303	26.6129	26.7304				18	18	30.5	1147700000	128	15	14	17	14	13	9	15	16	22	15	25	12	18	4	13	19
P31786	Acyl-CoA-binding protein	Dbi		6	-0.403592	0.31884	-0.61901	0.268696	-0.719111	-0.518908	26.5807	26.7809	26.9703	26.9449	26.7733	27.5483	27.741	26.6099				6	6	66.7	1142900000	86	6	6	6	5	5	5	6	6	8	12	12	11	10	6	15	12
P17182	Alpha-enolase	Eno1		14	0.158587	0.669511	-0.288034	0.487121	-0.190314	-0.385754	26.8859	26.6904	27.0681	26.992	27.6442	27.6291	26.7818	26.8176				14	14	41.9	1102300000	121	10	11	12	11	13	7	10	10	14	14	17	14	24	10	12	16
P68033;P62737;P63268;P68134	Actin, alpha cardiac muscle 1;Actin, aortic smooth muscle;Actin, gamma-enteric smooth muscle;Actin, alpha skeletal muscle	Actc1;Acta2;Actg2;Acta1		6	0.263364	0.23938	0.797567	0.0494117	1.0983	0.496831	27.7174	27.1159	26.5966	26.8633	27.1875	26.7638	26.4705	26.623			+	15	6	50.9	1028100000	33	6	5	3	4	4	3	4	4	10	5	2	3	5	2	2	4
P68373;P05213;P68369;P05214;Q9JJZ2	Tubulin alpha-1C chain;Tubulin alpha-1B chain;Tubulin alpha-1A chain;Tubulin alpha-3 chain;Tubulin alpha-8 chain	Tuba1c;Tuba1b;Tuba1a;Tuba3a;Tuba8		9	0.138308	0.617315	0.0946732	0.575032	0.195589	-0.00624275	27.0359	26.834	26.6475	26.8557	27.4324	27.0399	26.71	26.7708				9	3	29.6	998270000	92	9	9	8	7	9	8	9	8	13	13	10	10	18	7	11	10
Q9D0K2	Succinyl-CoA:3-ketoacid coenzyme A transferase 1, mitochondrial	Oxct1		11	0.467915	0.0940873	0.227681	0.478652	0.480391	-0.0250282	27.0919	26.5865	27.0916	26.8327	27.3141	26.7291	26.2901	26.8155				11	11	35.4	990360000	112	9	7	9	8	11	7	8	10	18	13	18	13	23	2	9	16
Q62261	Spectrin beta chain, non-erythrocytic 1	Sptbn1		35	0.0825952	0.899103	0.0697031	0.932491	0.338629	-0.199223	27.1921	26.6543	27.0013	26.5056	27.3015	27.9408	26.5822	26.0376				35	35	19.1	955810000	152	29	26	25	23	26	25	23	20	28	22	29	16	16	13	15	13
Q9DB77	Cytochrome b-c1 complex subunit 2, mitochondrial	Uqcrc2		13	0.502254	0.257185	0.182697	0.751019	0.647385	-0.28199	27.1951	26.2657	27.1891	26.6082	27.3526	27.1571	26.2932	26.1929				13	13	39.7	943590000	89	12	9	11	10	12	8	7	11	13	13	15	13	14	3	7	11
Q9Z1W8	Potassium-transporting ATPase alpha chain 2	Atp12a	786	2	-0.0740554	0.488136	0.141104	0.708476	0.581222	-0.299014	27.3501	26.4699	26.7356	26.7686	26.5802	26.9186	26.6574	26.7306				5	2	4.3	938890000	9	2	2	2	2	2	2	2	2	2	2	0	0	1	2	0	2
P11087	Collagen alpha-1(I) chain	Col1a1		5	1.58393	0.193132	1.076	0.460337	2.04569	0.106312	27.6886	25.7492	26.0308	27.9922	27.6576	27.1515	25.412	24.3653				5	5	4.4	933960000	32	5	2	2	5	4	2	3	3	6	3	2	9	6	2	2	2
P62897	Cytochrome c, somatic	Cycs		5	0.123788	0.829157	-0.311721	0.694567	-0.00214895	-0.621293	26.8707	26.2515	26.9546	26.8554	27.1798	27.926	26.4315	26.261				5	5	39	927070000	57	4	5	5	5	5	5	5	5	6	6	7	7	7	8	7	9
Q9Z0U1	Tight junction protein ZO-2	Tjp2		21	3.24914	0.0288636	3.8067	0.0168792	3.89101	3.72239	27.2541	27.0855	26.937	27.7354	25.1643	22.2198	23.5759	24.2936		+	+	22	21	28	918090000	101	16	18	15	20	9	2	3	8	17	22	21	31	5	0	0	5
Q8BFZ3	Beta-actin-like protein 2	Actbl2		1	0.135796	1	0.0430508	1	#VALUE!	0.0430508	NaN	27.7733	27.866	NaN	NaN	NaN	NaN	27.7302				6	1	23.9	914530000	3	0	1	1	0	0	0	0	1	0	1	1	0	0	0	0	1
P43276	Histone H1.5	Hist1h1b		5	-0.678776	0.52557	-2.2212	0.172483	-2.14137	-2.30103	25.3195	25.1598	26.896	26.9906	26.4595	29.3709	26.727	26.2846				7	5	25.6	908450000	46	4	4	5	5	4	4	5	4	2	4	9	9	4	5	7	6
Q8BWT1	3-ketoacyl-CoA thiolase, mitochondrial	Acaa2		13	0.96279	0.0146175	0.797015	0.113394	1.20802	0.386005	27.2957	26.4736	26.7911	26.9573	27.4029	26.0579	25.8513	26.3537		+		13	13	48.9	904760000	78	12	11	10	11	11	4	9	10	13	7	16	14	13	1	6	8
Q9CZ13	Cytochrome b-c1 complex subunit 1, mitochondrial	Uqcrc1		7	0.267264	0.340859	0.178767	0.565246	0.398125	-0.0405903	27.0028	26.5641	26.872	26.5666	27.1772	26.884	26.2863	26.6437				7	7	17.5	903690000	67	6	6	6	6	6	4	6	7	11	8	9	8	11	4	5	11
Q9Z2I8	Succinyl-CoA ligase [GDP-forming] subunit beta, mitochondrial	Suclg2		16	0.234726	0.426669	0.341414	0.170293	0.577176	0.105651	27.0641	26.5926	26.4935	26.4319	27.2396	26.5152	26.3788	26.5668				16	16	41.6	866230000	103	15	12	12	11	13	8	11	11	14	17	15	14	17	1	10	15
P17751	Triosephosphate isomerase	Tpi1		7	-0.310461	0.579281	-0.0254631	0.972282	0.150904	-0.20183	27.0302	26.6774	26.4749	26.5936	26.6379	27.8916	26.5167	26.2295				7	7	45	846580000	69	7	7	5	6	6	5	6	7	13	10	6	10	7	4	11	8
P57780	Alpha-actinin-4	Actn4		22	0.594852	0.229158	0.427611	0.529088	0.932997	-0.0777753	27.2457	26.2349	26.6969	26.7021	27.3236	26.9511	26.2973	25.6895				22	16	31.6	840400000	110	20	15	20	19	18	11	16	15	27	9	19	15	14	3	14	9
Q99LB7	Sarcosine dehydrogenase, mitochondrial	Sardh		13	0.510168	0.214235	0.00149759	0.997002	0.199272	-0.196276	26.6377	26.2421	26.7842	26.6633	27.3983	26.9441	26.0772	26.294				13	13	18	831700000	78	11	9	12	10	11	9	11	11	9	8	15	8	15	5	6	12
Q921H8	3-ketoacyl-CoA thiolase A, peroxisomal	Acaa1a		11	-0.0193488	0.927863	0.443847	0.0922914	0.437919	0.449775	26.908	26.9199	26.7319	26.2626	26.3578	26.3615	26.7493	26.2996				11	3	41.3	818710000	109	8	10	10	9	8	9	10	9	17	17	21	12	8	4	15	15
Q7TNG8	Probable D-lactate dehydrogenase, mitochondrial	Ldhd		8	0.109006	0.847517	0.225224	0.730508	0.367124	0.0833238	26.8834	26.5996	26.632	26.1433	27.1004	27.3266	26.4659	25.7562				8	8	24.6	792960000	62	7	6	7	6	5	5	7	5	9	6	12	7	11	4	6	7
P63101	14-3-3 protein zeta/delta	Ywhaz		7	0.237485	0.41081	-0.0795816	0.834368	0.275033	-0.434196	26.7439	26.0346	26.6113	26.4368	27.0709	26.8148	26.2329	26.3589				7	4	30.2	771330000	17	5	5	6	4	5	4	6	5	3	1	3	3	3	0	3	1
O09174	Alpha-methylacyl-CoA racemase	Amacr		11	0.0271721	0.923462	-0.164278	0.543552	-0.139026	-0.189531	26.3463	26.2958	26.6156	26.1442	26.7777	26.4045	26.8397	26.2118				11	11	36.5	741760000	96	10	10	9	9	10	4	11	10	8	14	15	11	14	1	17	16
Q9QXD6	Fructose-1,6-bisphosphatase 1	Fbp1		9	0.560956	0.134577	0.413552	0.143029	0.660976	0.166128	26.7176	26.2228	26.3009	26.3559	27.1959	26.0338	25.9359	26.2002				9	9	40.2	736060000	92	8	7	8	8	7	5	6	8	12	10	13	12	19	0	10	16
P16858	Glyceraldehyde-3-phosphate dehydrogenase	Gapdh		9	0.164545	0.748324	-0.15114	0.814271	-0.116959	-0.185321	26.0864	26.0181	26.1245	26.3547	26.6245	25.4788	26.0851	27.0462				9	9	31.5	701810000	53	7	8	9	8	8	3	7	6	4	6	10	7	9	0	5	12
Q62468	Villin-1	Vil1		16	0.394219	0.241032	0.133486	0.764993	0.591573	-0.324601	26.7573	25.8411	26.4059	26.2642	27.0098	26.5026	25.9297	26.065				16	16	26.4	683620000	69	11	11	15	12	13	8	10	10	10	6	17	10	15	0	5	6
P05202	Aspartate aminotransferase, mitochondrial	Got2		12	1.35697	0.157294	1.0202	0.351439	1.84777	0.192625	27.1416	25.4865	26.7256	25.6316	27.5953	25.6836	25.9637	24.2343				12	12	29.8	675890000	66	11	8	8	7	10	5	9	3	13	6	11	6	15	2	9	4
Q91XE4	N-acyl-aromatic-L-amino acid amidohydrolase (carboxylate-forming)	Acy3		5	0.397405	0.261311	0.206457	0.643415	0.602245	-0.189332	26.6766	25.8851	26.2341	26.2745	26.9069	26.2015	25.6603	26.3615				5	5	24.5	665550000	49	5	5	5	5	5	3	5	5	8	6	6	6	13	1	5	4
P99029	Peroxiredoxin-5, mitochondrial	Prdx5		7	0.424472	0.238359	0.740395	0.0264434	0.965384	0.515406	26.7908	26.3408	26.4988	25.649	26.602	25.9009	25.7234	25.8521			+	7	7	32.9	654670000	63	7	7	6	4	6	7	6	6	11	9	10	6	8	4	5	10
P11499	Heat shock protein HSP 90-beta	Hsp90ab1		11	0.351703	0.514537	-0.0781552	0.875455	0.278131	-0.434441	26.4493	25.7368	26.2446	26.0155	27.3087	26.7473	25.9314	25.835				11	7	19.1	649500000	72	9	9	8	8	9	5	8	9	9	10	11	10	9	2	10	11
Q9DC07	LIM zinc-binding domain-containing Nebulette	Nebl		7	3.37513	0.0513674	3.53095	0.113053	4.18413	2.87777	27.3513	26.045	26.6314	27.3923	25.6033	NaN	22.043	24.2914				7	7	33.3	640000000	32	7	6	7	7	7	0	1	4	8	2	8	7	5	0	0	2
P27773	Protein disulfide-isomerase A3	Pdia3		14	-0.303284	0.699399	-0.287763	0.778487	-0.0980873	-0.477438	26.3892	26.0098	26.4243	25.9245	26.2031	27.8733	26.1075	25.4809				14	14	34.5	624460000	57	13	10	14	10	13	13	11	11	7	8	10	3	7	11	6	5
P14152	Malate dehydrogenase, cytoplasmic	Mdh1		7	0.193726	0.638424	0.040836	0.923839	0.305934	-0.224262	26.4451	25.9149	26.1205	25.9975	26.8808	26.6597	25.9488	25.8092				7	7	26.3	619420000	40	6	6	6	6	6	7	5	5	7	3	6	5	8	2	5	4
P51174	Long-chain specific acyl-CoA dehydrogenase, mitochondrial	Acadl		7	0.870234	0.00997821	0.558769	0.367305	1.23997	-0.122437	26.8928	25.5304	26.4023	26.3405	26.8265	25.8718	25.5101	25.5766		+		7	7	18.8	617370000	33	6	5	7	6	6	4	6	6	5	3	7	4	7	0	4	3
P19783	Cytochrome c oxidase subunit 4 isoform 1, mitochondrial	Cox4i1		5	0.557432	0.158259	0.411724	0.420716	0.837283	-0.0138346	26.6585	25.8074	26.6017	25.9476	26.5866	26.2663	25.4481	25.7492				5	5	31.4	609870000	66	5	5	5	4	5	4	5	5	13	6	14	6	12	3	6	6
P35700	Peroxiredoxin-1	Prdx1		7	0.211116	0.654142	0.0289952	0.96109	0.309302	-0.251312	26.4447	25.8841	26.3694	26.0017	26.6684	26.9097	25.854	25.6424				7	6	35.7	605240000	40	7	6	7	7	7	5	7	7	7	6	5	4	7	2	5	4
Q60598	Src substrate cortactin	Cttn		14	5.07561	0.0338051	3.39613	0.15254	3.13282	3.65944	24.7692	25.2958	26.5206	28.2281	25.3872	22.8241	18.9024	23.1825		+		14	14	33.2	601760000	46	6	8	7	14	7	1	1	4	4	7	8	22	3	0	0	2
P97807	Fumarate hydratase, mitochondrial	Fh		7	1.00307	0.0511608	1.14023	0.0612995	1.2285	1.05197	26.5185	26.342	26.6466	25.9206	26.3121	24.7043	25.49	25.6758				7	7	18.1	597720000	74	6	6	7	7	6	4	5	7	14	9	14	8	13	1	7	8
P17563;Q63836	Selenium-binding protein 1;Selenium-binding protein 2	Selenbp1;Selenbp2		12	0.369013	0.229321	0.302591	0.400485	0.616441	-0.0112597	26.5409	25.9132	26.2293	25.9703	26.6808	26.193	25.9314	25.6489				12	12	31.6	595330000	87	11	12	11	11	11	6	11	10	15	12	12	14	12	0	11	11
Q8VEM8	Phosphate carrier protein, mitochondrial	Slc25a3		7	0.505225	0.315283	-0.306636	0.618191	-0.065602	-0.547671	25.8091	25.3271	26.0507	26.4593	26.6299	25.6008	25.3506	26.6728				7	7	15.7	593210000	34	5	5	6	7	4	4	7	7	2	4	6	7	4	0	2	9
P16125	L-lactate dehydrogenase B chain	Ldhb		7	0.478811	0.1582	0.162362	0.663734	0.552963	-0.228238	26.4307	25.6495	26.2952	25.971	26.8036	26.1353	25.6922	25.8058				7	7	25.1	582520000	64	7	5	7	6	7	5	7	6	10	7	10	8	11	1	8	9
Q9D964	Glycine amidinotransferase, mitochondrial	Gatm		7	0.617418	0.214048	-0.367741	0.39623	-0.171851	-0.563632	25.6991	25.3073	25.8435	26.8551	26.7665	26.0751	25.3446	26.1932				7	7	19.9	577660000	36	6	5	6	7	6	4	6	6	3	2	4	9	8	1	3	6
Q8BMS1	Trifunctional enzyme subunit alpha, mitochondrial;Long-chain enoyl-CoA hydratase;Long chain 3-hydroxyacyl-CoA dehydrogenase	Hadha		15	1.80967	0.147446	1.0163	0.48416	1.38959	0.643002	26.04	25.2934	26.2859	26.058	27.0363	23.0902	24.4462	26.4147				15	15	28.6	577080000	65	10	9	13	10	14	3	7	11	7	7	11	7	23	0	1	9
B5TVM2	Immunoglobulin-like domain-containing receptor 2	Ildr2		11	2.73016	0.00294158	3.45451	0.00143858	3.58157	3.32744	27.1333	26.8791	25.822	26.4237	26.5998	NaN	23.5191	23.5842		+	+	11	11	21.2	558800000	53	11	11	7	10	7	0	1	4	12	16	7	10	6	0	0	2
Q64442	Sorbitol dehydrogenase	Sord		7	0.4208	0.30402	0.374449	0.254321	0.643185	0.105713	26.431	25.8936	25.9953	25.7739	26.8568	26.0392	25.7518	25.5726				7	7	26.6	553550000	64	6	6	7	7	7	5	7	6	11	6	11	6	17	3	5	5
Q8CAQ8	MICOS complex subunit Mic60	Immt		15	0.258783	0.48173	0.348372	0.336061	0.546338	0.150407	26.4015	26.0056	26.0353	25.7039	26.6028	25.8979	26.1898	25.4779				15	15	24.3	553390000	51	10	13	13	11	11	6	11	11	8	10	9	1	8	1	7	7
Q9QX47	Protein SON	Son		8	-0.807808	0.417208	-0.449955	0.71599	-0.34205	-0.557861	26.2152	25.9994	25.4094	25.7125	26.1265	28.2941	25.7566	25.6211				8	8	5.1	551780000	37	7	8	5	7	6	8	6	6	5	5	3	2	3	11	5	3
P15864	Histone H1.2	Hist1h1c		2	-1.02169	0.530559	-0.195437	0.925375	-0.170816	-0.220058	26.1599	26.1107	25.4064	25.3706	25.1501	29.2727	25.2456	24.474				9	2	31.6	549920000	18	1	2	1	1	1	2	1	1	2	3	2	2	2	3	2	2
CON__P02538				9	-0.480993	0.649133	0.524823	0.62991	1.07264	-0.0229956	27.0881	25.9924	25.4948	24.3526	26.7559	27.3552	25.641	25.05	+			23	1	33	535590000	61	8	8	8	4	8	7	8	5	12	10	9	3	8	8	8	3
P05064	Fructose-bisphosphate aldolase A	Aldoa		11	0.210353	0.623523	0.299796	0.630006	0.626047	-0.0264549	26.4752	25.8227	26.082	25.9445	26.152	26.5839	25.7158	25.2478				11	11	34.3	531930000	70	8	8	10	8	9	7	7	9	9	9	14	6	13	3	9	7
P51660	Peroxisomal multifunctional enzyme type 2;(3R)-hydroxyacyl-CoA dehydrogenase;Enoyl-CoA hydratase 2	Hsd17b4		10	0.740025	0.0951256	0.170121	0.692912	-0.0114257	0.351667	25.5143	25.8774	26.1027	26.0563	26.6382	24.9856	25.6424	25.9491				10	10	18.2	528060000	84	8	9	7	10	8	5	9	10	8	14	10	15	9	1	11	16
CON__Q86YZ3				6	0.0862128	0.906245	-0.215386	0.825163	0.226848	-0.65762	26.2729	25.3884	26.0319	25.7742	26.5907	27.1685	26.0312	24.9385	+			6	6	5.6	526070000	35	6	4	6	5	6	4	6	4	4	2	6	4	5	6	6	2
P31428	Dipeptidase 1	Dpep1		8	0.204439	0.890363	-2.1761	0.290215	-0.00155449	-4.35065	25.5257	21.1766	26.5881	23.1126	27.4944	24.7563	25.7745	26.0511				8	8	26.1	524080000	53	7	2	7	5	8	2	7	8	7	0	12	0	15	0	6	13
Q9WUM5	Succinyl-CoA ligase [ADP/GDP-forming] subunit alpha, mitochondrial	Suclg1		5	-0.117123	0.711748	-0.382825	0.297386	-0.223548	-0.542102	25.8657	25.5471	26.249	26.0837	25.5836	26.5185	25.8189	25.9303				5	5	20.5	522330000	41	4	5	4	5	5	4	3	4	5	5	7	7	6	1	4	6
P68372;Q9D6F9	Tubulin beta-4B chain;Tubulin beta-4A chain	Tubb4b;Tubb4a		9	0.0518564	0.905636	-0.0426874	0.931493	0.046442	-0.131817	26.0698	25.8916	25.8245	25.8992	26.502	26.7066	25.8167	25.5469				9	2	24.3	521380000	83	9	7	7	7	8	5	7	7	14	14	12	10	12	2	6	13
Q9DB20	ATP synthase subunit O, mitochondrial	Atp5o		5	0.257322	0.508559	0.00258891	0.996195	0.357651	-0.352474	26.167	25.4568	26.2164	25.7999	26.1837	26.3886	25.2504	25.7889				5	5	27.2	518410000	37	5	5	4	4	5	4	4	4	7	4	7	7	5	0	3	4
Q8BFR5	Elongation factor Tu, mitochondrial	Tufm		11	0.282468	0.11805	0.0786689	0.704419	0.212913	-0.0555751	26.0478	25.7793	26.0137	26.087	26.2514	26.0758	25.6657	25.7633				11	11	31.4	518110000	84	10	11	10	9	10	8	10	10	9	15	11	9	15	3	9	13
Q9CR68	Cytochrome b-c1 complex subunit Rieske, mitochondrial;Cytochrome b-c1 complex subunit 11	Uqcrfs1		7	0.636508	0.0903391	0.511421	0.395283	1.09233	-0.0694917	26.6245	25.4626	26.1441	25.861	26.5009	25.9504	25.2136	25.4323				7	7	32.5	514890000	48	7	5	7	5	6	6	5	6	12	4	11	3	7	2	4	5
Q9JIL4	Na(+)/H(+) exchange regulatory cofactor NHE-RF3	Pdzk1		6	-0.0215613	0.966798	0.0583709	0.933539	0.485759	-0.369017	26.394	25.5393	26.1339	25.4463	26.0799	26.7295	25.7407	25.2546				6	6	16.2	496020000	55	6	6	6	6	6	6	6	6	7	7	7	5	8	2	8	11
P41216;Q8JZR0	Long-chain-fatty-acid--CoA ligase 1;Long-chain-fatty-acid--CoA ligase 5	Acsl1;Acsl5		2	-2.71733	0.129429	-3.51449	0.150566	-3.83708	-3.19189	22.9561	23.6013	23.8462	23.8193	24.562	28.1914	28.2053	23.9827				2	2	4.6	493490000	6	2	1	1	1	1	1	1	1	1	1	1	1	2	0	0	0
O88338	Cadherin-16	Cdh16		9	0.257846	0.79272	0.264853	0.843421	1.02056	-0.49085	26.7249	25.2135	26.0654	25.3072	26.514	27.3822	25.0758	24.655				9	9	23.4	490310000	67	9	7	8	5	8	8	5	7	17	7	11	7	13	5	4	3
P11930	Nucleoside diphosphate-linked moiety X motif 19, mitochondrial	Nudt19		8	-0.141182	0.779333	-1.00448	0.0364525	-0.666464	-1.34249	25.4041	24.728	25.5142	25.4217	26.8521	25.9168	26.0623	26.2324			+	8	8	34.5	488060000	37	3	5	5	5	4	1	4	8	3	3	4	4	9	0	5	9
Q9D0M3	Cytochrome c1, heme protein, mitochondrial	Cyc1		4	0.0879701	0.732606	0.503858	0.191593	0.570495	0.437221	26.1682	26.0349	25.8274	25.6327	25.5968	25.88	25.1439	25.7691				4	4	18.2	478690000	29	4	4	4	2	3	2	4	4	4	3	8	3	3	0	2	6
Q62093	Serine/arginine-rich splicing factor 2	Srsf2		4	-1.05327	0.406506	-0.724428	0.653089	-0.531892	-0.916963	25.819	25.4339	25.3546	24.9672	25.5711	28.577	25.492	24.9836				4	4	21.7	476040000	50	4	3	4	3	4	4	3	4	8	7	6	4	6	8	5	6
P07356	Annexin A2	Anxa2		11	1.94681	0.145844	3.42085	0.0430977	3.52294	3.31875	26.9296	26.7254	26.5139	23.9628	25.5837	23.8764	21.8802	24.4633			+	11	11	30.1	470460000	74	11	10	10	4	7	3	2	4	19	15	19	5	10	1	0	5
Q91XE0	Glycine N-acyltransferase	Glyat		8	0.971781	0.087484	1.2756	0.132336	1.82905	0.722146	26.7889	25.682	25.6959	25.6906	26.4083	25.1406	24.2662	25.4726				8	8	33.4	468630000	47	7	8	7	7	7	3	7	7	8	8	11	4	7	0	3	6
P12787	Cytochrome c oxidase subunit 5A, mitochondrial	Cox5a		3	0.161404	0.887719	-0.0400321	0.97755	0.303073	-0.383137	26.0573	25.3711	26.2119	25.1236	26.4116	27.7388	24.9037	24.6202				3	3	21.2	468460000	34	3	3	3	3	3	3	3	3	4	5	6	6	3	4	2	4
Q61425	Hydroxyacyl-coenzyme A dehydrogenase, mitochondrial	Hadh		7	0.315667	0.541781	0.336612	0.562799	0.684809	-0.0115846	26.2735	25.5771	25.8515	25.3758	26.4859	26.1617	24.9597	25.6447				7	7	24.8	467340000	50	5	5	6	4	7	4	4	4	8	4	9	4	11	3	3	8
P56135	ATP synthase subunit f, mitochondrial	Atp5j2		4	0.438981	0.166825	-0.0550976	0.899478	0.330215	-0.440411	25.9038	25.1332	26.1274	25.7274	26.1829	25.6724	25.1581	25.8903				4	4	36.4	465360000	28	3	3	3	4	3	3	3	3	4	4	4	5	3	2	3	3
Q9JLJ2	4-trimethylaminobutyraldehyde dehydrogenase	Aldh9a1		7	0.518194	0.183524	0.0104885	0.973748	0.162567	-0.14159	25.6903	25.3862	25.6941	25.9263	26.5175	25.7257	25.1084	25.7492				7	7	15	459800000	49	6	5	6	4	7	4	5	6	4	5	7	5	15	0	5	8
Q9JHI5	Isovaleryl-CoA dehydrogenase, mitochondrial	Ivd		6	0.658259	0.172834	0.741807	0.186957	1.11436	0.369254	26.3825	25.6374	26.0366	25.3596	26.3831	25.692	24.7961	25.3163				6	6	15.1	456490000	49	6	6	6	6	6	4	6	6	9	6	7	7	9	1	3	7
Q60930	Voltage-dependent anion-selective channel protein 2	Vdac2		7	0.327543	0.277287	0.0843242	0.770702	0.340722	-0.172074	25.9439	25.4311	25.9752	25.5313	26.2856	25.8594	25.3708	25.5794				7	7	24.4	453220000	44	6	6	7	6	6	5	4	6	6	5	11	6	5	1	4	6
Q3UNZ8	Quinone oxidoreductase-like protein 2			8	0.363653	0.205572	0.263058	0.456683	0.593955	-0.0678393	26.101	25.4392	25.6154	25.7471	26.2496	25.4917	25.2661	25.7633				8	8	35.4	448490000	55	8	7	7	7	7	4	8	7	13	3	7	8	8	2	5	9
Q99MN9	Propionyl-CoA carboxylase beta chain, mitochondrial	Pccb		8	-0.131138	0.669812	-0.650853	0.140136	-0.602014	-0.699693	25.3302	25.2325	25.5415	25.8631	25.9984	25.8932	26.3855	25.5178				8	8	21.6	443720000	75	6	7	7	8	7	6	7	8	6	8	16	9	10	4	9	13
O08749	Dihydrolipoyl dehydrogenase, mitochondrial	Dld		8	0.726504	0.205004	0.482085	0.526639	1.20536	-0.241194	26.4285	24.9819	25.8153	25.3988	26.6348	25.8455	24.9919	24.832				8	8	18.3	428970000	42	7	6	7	6	7	5	4	5	6	4	11	6	9	1	2	3
Q9Z2I9	Succinyl-CoA ligase [ADP-forming] subunit beta, mitochondrial	Sucla2		11	0.438917	0.266696	0.00991948	0.975035	0.30025	-0.280411	25.7818	25.2011	25.7491	25.4998	26.5124	25.7556	25.2311	25.4579				11	11	32.4	426040000	59	10	11	9	9	10	6	10	10	3	8	13	9	10	1	3	12
Q68FD5	Clathrin heavy chain 1	Cltc		15	0.884871	0.2571	0.633558	0.263651	1.07136	0.195759	26.0446	25.169	25.647	24.9048	27.0225	24.9726	24.5352	25.4119				15	15	13	423340000	73	13	12	12	9	15	3	6	14	10	4	12	3	29	2	2	11
P50516	V-type proton ATPase catalytic subunit A	Atp6v1a		13	0.252405	0.395714	0.270451	0.505362	0.593586	-0.0526848	26.0913	25.4451	25.6632	25.5124	26.0748	25.8684	25.1582	25.4666				13	13	26.6	420210000	75	12	9	10	10	9	6	8	9	14	11	13	10	13	0	2	12
Q9Z2V4	Phosphoenolpyruvate carboxykinase, cytosolic [GTP]	Pck1		8	0.252225	0.642143	-0.113471	0.566171	-0.0466951	-0.180248	25.4433	25.3097	25.7449	24.9005	26.5812	25.6407	25.2286	25.6006				8	8	18.2	410530000	50	7	7	7	5	8	4	6	6	10	6	9	3	12	2	2	6
Q99K67	Alpha-aminoadipic semialdehyde synthase, mitochondrial;Lysine ketoglutarate reductase;Saccharopine dehydrogenase	Aass		6	0.686972	0.137983	0.191441	0.646673	0.411334	-0.0284526	25.5741	25.1344	25.7828	25.4331	26.3335	25.6298	24.7194	25.1392				6	6	7.8	404630000	42	6	6	4	4	6	3	3	5	5	7	7	6	9	0	1	7
Q62433	Protein NDRG1	Ndrg1		5	-0.00482877	0.991023	0.167105	0.769674	0.40246	-0.0682507	25.9884	25.5177	25.8416	25.3947	25.5071	26.3459	25.173	25.2391				5	5	19.5	402770000	34	5	4	5	4	2	4	4	5	7	5	4	3	3	4	6	2
Q9CZN7	Serine hydroxymethyltransferase	Shmt2		9	0.398825	0.499622	0.0248226	0.935176	0.336933	-0.287287	25.6455	25.0213	25.4842	24.9323	26.7055	25.359	25.0764	25.4902				9	9	19.6	391700000	39	9	7	7	7	9	6	7	6	4	3	6	7	9	0	3	7
Q99KR3	Beta-lactamase-like protein 2	Lactb2		5	0.118059	0.782966	0.197405	0.687805	0.0358512	0.358958	25.369	25.6921	25.8919	25.1619	25.2998	24.8743	25.9791	25.146				5	5	17.4	387010000	25	4	4	4	3	3	1	5	4	2	3	7	2	3	0	5	3
Q9D3S3	Sorting nexin-29	Snx29		2	-0.929185	0.27589	0.368228	0.803832	-0.846506	1.58296	24.6889	27.1184	24.912	23.6843	25.2224	NaN	26.0027	25.0681				2	2	3.3	386930000	2	2	1	1	2	1	0	2	2	0	1	0	0	0	0	1	0
P09411	Phosphoglycerate kinase 1	Pgk1		8	0.227889	0.131924	-0.103902	0.283062	-0.04964	-0.158164	25.3441	25.2356	25.4245	25.6424	25.798	25.4232	25.2906	25.4674				8	8	25.7	378160000	43	8	8	8	8	7	6	8	6	6	6	7	5	5	2	8	4
Q8CC35	Synaptopodin	Synpo		10	3.03064	0.0440733	2.81462	0.0064887	2.37133	3.25791	24.9406	25.8272	26.0806	27.0886	23.6306	22.2118	22.8727	22.6234		+	+	10	10	14.7	375660000	30	6	8	6	10	5	2	2	3	4	10	4	11	1	0	0	0
Q80XL6	Acyl-CoA dehydrogenase family member 11	Acad11		11	0.573987	0.544892	0.243073	0.839697	-0.197335	0.683481	24.7168	25.5976	24.9189	25.9334	25.6119	23.2876	25.6227	25.832				11	11	16.9	375470000	64	5	7	7	9	7	3	8	9	4	8	9	10	10	0	10	13
Q9CQ62	2,4-dienoyl-CoA reductase, mitochondrial	Decr1		4	0.742327	0.0728689	0.662037	0.132762	1.0895	0.23457	26.0201	25.1652	25.7035	25.1315	26.1839	24.9778	24.8494	24.9647				4	4	16.1	368970000	37	4	4	4	4	4	3	4	4	7	4	6	5	5	0	4	6
Q3UIJ9	Myocardial zonula adherens protein	Myzap		9	1.40727	0.289843	2.00454	0.226032	1.90943	2.09966	25.7715	25.9617	25.4361	26.1095	24.2623	22.6238	25.8865	23.0758				9	9	21.9	358160000	58	7	8	7	9	5	1	1	4	10	14	11	17	5	0	0	1
Q9DCW4	Electron transfer flavoprotein subunit beta	Etfb		6	0.442066	0.256202	0.697561	0.18034	1.07187	0.323249	26.0898	25.3411	25.623	24.9718	25.785	25.464	24.7843	24.8053				6	6	28.2	352560000	37	6	6	5	5	5	5	5	3	8	6	6	4	3	3	5	2
Q01768;P15532	Nucleoside diphosphate kinase B;Nucleoside diphosphate kinase A	Nme2;Nme1		3	0.822032	0.0471787	0.664872	0.0998963	1.02248	0.307266	25.817	25.1018	26.0574	25.0943	25.6979	24.936	24.7492	24.6984		+		3	3	28.3	351380000	25	3	3	3	3	2	2	3	3	5	4	6	2	4	0	2	2
CON__P04258				2	1.42326	0.267133	0.956057	0.430107	1.38093	0.53118	25.6308	24.781	24.3767	27.0915	25.551	25.7947	23.6119	23.3428	+			2	2	1.5	347500000	15	2	2	2	2	2	2	2	1	2	2	3	3	2	1	1	1
Q8BJ64	Choline dehydrogenase, mitochondrial	Chdh		8	0.525784	0.273351	0.0986684	0.789983	0.33032	-0.132983	25.4332	24.9699	25.4527	25.1345	26.2987	25.3727	24.6539	25.282				8	8	20.5	347340000	57	8	7	8	8	8	7	7	6	8	5	13	7	14	0	5	5
Q8VCT4	Carboxylesterase 1D	Ces1d		7	0.410313	0.120203	0.726815	0.079864	1.06586	0.387771	25.9805	25.3024	25.2921	25.0182	25.6646	24.9243	24.7522	25.0675				7	6	14.5	330260000	28	7	5	5	5	6	4	6	5	7	2	5	3	4	2	3	2
P00920	Carbonic anhydrase 2	Ca2		5	1.31604	0.0467467	0.939576	0.092408	1.40089	0.478263	25.7668	24.8442	25.4245	25.0762	26.5452	24.3251	24.157	24.6157		+		5	5	38.5	329350000	43	5	4	4	5	5	1	3	5	9	4	7	7	8	0	2	6
Q68FH0	Plakophilin-4	Pkp4		13	2.3619	1	2.98658	1	2.69414	3.27902	25.6136	26.1984	25.5058	26.2915	24.0466	NaN	NaN	22.9194				13	13	14.7	328030000	38	8	12	9	12	7	0	0	3	7	6	11	14	0	0	0	0
P70441	Na(+)/H(+) exchange regulatory cofactor NHE-RF1	Slc9a3r1		7	-0.0849133	0.88251	0.0266358	0.969352	0.179854	-0.126582	25.4647	25.1582	25.6522	25.0651	24.8824	26.2579	24.8221	24.7746				7	7	25.9	314080000	42	6	6	7	5	4	4	4	4	6	8	10	2	3	3	3	7
Q8VDD5	Myosin-9	Myh9		17	0.331581	0.642135	0.887733	0.267351	1.44415	0.331318	26.162	25.0492	24.9642	24.1726	26.0115	25.3677	24.0162	24.7697				17	12	11.5	298950000	47	15	11	10	9	14	12	9	8	17	5	8	0	15	0	0	2
P56391	Cytochrome c oxidase subunit 6B1	Cox6b1		4	0.942284	0.476351	0.660858	0.694606	0.448558	0.873157	24.8996	25.3242	25.8042	24.9929	25.3828	26.5381	22.4634	24.3514				4	4	29.1	294680000	20	3	4	4	4	3	4	4	4	3	4	1	2	1	5	1	3
Q9DBF1	Alpha-aminoadipic semialdehyde dehydrogenase	Aldh7a1		6	1.28075	0.0643904	1.26574	0.0759464	1.59609	0.935397	25.6992	25.0385	25.3702	24.7054	26.076	24.0796	23.5707	24.6591				6	6	12.8	292330000	23	5	5	5	6	6	2	4	5	3	3	4	1	7	0	0	5
Q9CQQ7	ATP synthase F(0) complex subunit B1, mitochondrial	Atp5f1		3	0.763276	0.0616646	0.363713	0.452496	0.606403	0.121023	25.1881	24.7027	25.378	25.304	25.3528	24.355	24.2221	25.168				3	3	10.2	285530000	16	2	2	3	3	3	3	3	3	2	2	3	2	2	1	2	2
Q91VR2	ATP synthase subunit gamma, mitochondrial	Atp5c1		6	0.836278	0.186955	-0.0247542	0.975638	0.554954	-0.604462	25.1464	23.9869	25.4177	25.0306	25.8348	25.0245	23.6489	25.1008				6	6	21.5	282140000	25	6	5	6	6	6	5	3	4	6	0	8	4	4	0	0	3
P47199	Quinone oxidoreductase	Cryz		5	0.330551	0.450027	0.403397	0.429423	0.597929	0.208864	25.3905	25.0014	25.2756	24.6778	25.4159	25.4403	24.4871	24.4503				5	5	19.3	276830000	15	5	5	5	5	4	5	5	5	4	1	4	1	2	1	1	1
P52825	Carnitine O-palmitoyltransferase 2, mitochondrial	Cpt2		6	0.45495	0.36489	0.00433636	0.992871	0.123409	-0.114737	24.9324	24.6942	24.882	25.0802	25.8295	25.2134	24.1345	25.0789				6	6	12.9	271290000	35	6	5	6	6	6	4	6	6	2	2	7	4	10	0	2	8
Q91WR5	Aldo-keto reductase family 1 member C21	Akr1c21		4	0.488873	0.184984	0.328418	0.387781	0.689512	-0.0326767	25.4089	24.6867	24.8869	24.992	25.7458	24.8822	24.4358	24.8401				4	4	11.1	270730000	14	3	3	4	3	3	2	3	3	1	2	3	2	4	0	1	1
Q64433	10 kDa heat shock protein, mitochondrial	Hspe1		4	0.253738	0.868267	-0.761061	0.713882	0.130281	-1.6524	25.0257	23.243	25.6532	24.2907	25.5034	27.6327	23.4822	23.5712				4	4	45.1	270110000	32	4	2	4	2	4	4	2	2	6	2	8	3	4	6	1	2
P40142	Transketolase	Tkt		9	1.13927	0.0864821	0.994714	0.254416	1.52082	0.468606	25.663	24.6108	24.8922	25.3241	25.628	24.2116	23.3196	24.8952				9	9	24.1	268520000	45	7	5	8	7	6	5	5	7	9	6	9	5	7	0	0	9
P11352	Glutathione peroxidase 1	Gpx1		5	0.764918	0.0404042	-0.0209344	0.953899	0.324805	-0.366674	24.8961	24.2046	25.4049	25.6371	24.9667	24.5697	24.2881	24.8562		+		5	5	29.4	266460000	35	4	4	5	4	4	1	4	4	5	3	7	6	2	0	6	6
O08997	Copper transport protein ATOX1	Atox1		2	-0.731887	0.525143	-0.202365	0.859946	0.0199213	-0.424651	25.553	25.1084	24.2186	24.2882	25.8967	26.5199	24.5461	NaN				2	2	20.6	264460000	12	2	2	2	2	2	2	2	2	2	2	2	1	2	1	1	1
Q01149	Collagen alpha-2(I) chain	Col1a2		3	2.02055	0.109716	1.75103	0.238816	2.91829	0.583762	26.1449	23.8104	23.8993	26.5112	25.331	24.4795	22.7642	22.4362				3	3	2.4	263880000	16	3	3	3	3	3	2	2	3	6	1	4	3	2	0	0	0
Q8BL97	Serine/arginine-rich splicing factor 7	Srsf7		4	-0.342712	0.72749	0.0636861	0.960348	0.24343	-0.116058	25.382	25.0225	24.8542	24.5546	24.9787	26.9507	24.1289	24.3361				4	4	19.1	259560000	20	4	4	4	3	3	4	3	4	6	2	3	0	2	4	2	1
Q52KI8	Serine/arginine repetitive matrix protein 1	Srrm1		2	-1.08089	0.394339	-0.94418	0.562427	-0.883698	-1.00466	24.7017	24.5807	24.5469	24.2567	24.7098	27.815	24.7428	24.1983				2	2	4.7	255690000	34	2	2	2	2	2	2	2	2	7	4	6	3	2	4	5	3
Q7TNC4	Putative RNA-binding protein Luc7-like 2	Luc7l2		6	-0.837464	0.461955	-0.820426	0.580508	-0.811104	-0.829748	24.6626	24.6439	24.68	24.7042	24.5244	27.4882	24.8292	24.1035				6	6	17.1	250340000	28	6	4	4	5	5	5	5	5	5	3	2	3	2	7	3	3
Q9D8E6	60S ribosomal protein L4	Rpl4		6	0.792167	0.17439	0.450724	0.504704	0.923783	-0.0223344	25.2771	24.331	25.5755	24.5606	25.3005	25.0207	23.7327	24.3067				6	6	13.4	245230000	31	5	5	6	6	4	4	4	5	4	3	7	5	3	1	1	7
Q80Z37	E3 ubiquitin-protein ligase Topors	Topors		3	-1.00279	0.410047	-4.49476	0.0487794	-4.49666	-4.49285	21.3138	21.3176	24.5502	24.988	24.8847	27.9089	25.2262	24.2963			+	3	3	2.7	244690000	21	2	1	3	2	2	3	3	2	0	0	3	3	4	4	4	3
Q8BH95	Enoyl-CoA hydratase, mitochondrial	Echs1		3	0.393777	0.251786	0.496774	0.331278	0.936724	0.0568237	25.5082	24.6283	25.0709	24.5768	25.248	24.9906	24.4452	24.2786				3	3	15.9	242210000	55	3	3	3	3	3	3	3	2	9	8	7	7	8	3	8	5
P56395	Cytochrome b5	Cyb5a		4	0.1849	0.747457	1.05517	0.1022	1.28005	0.830287	25.7118	25.262	24.7172	23.8347	25.2979	25.0835	24.0928	24.1189				4	4	41	241920000	30	4	4	4	4	4	3	3	3	6	9	6	2	2	1	1	3
P35486	Pyruvate dehydrogenase E1 component subunit alpha, somatic form, mitochondrial	Pdha1		5	0.574642	0.175889	0.45966	0.389477	0.967877	-0.0485566	25.4375	24.421	25.0441	24.5462	25.5424	24.7315	24.599	24.0783				5	5	11	239740000	25	4	3	5	4	5	4	4	3	5	1	5	1	6	0	4	3
P52760	Ribonuclease UK114	Hrsp12		4	0.195272	0.61422	0.235822	0.633468	0.13132	0.340325	24.8536	25.0626	25.1402	24.8041	24.8084	25.3251	24.6935	24.1483				4	4	53.3	238880000	31	4	4	3	4	4	3	4	4	3	3	6	3	5	2	4	5
P17742	Peptidyl-prolyl cis-trans isomerase A;Peptidyl-prolyl cis-trans isomerase A, N-terminally processed	Ppia		4	-0.225492	0.676395	-0.0277637	0.96836	-0.0150789	-0.0404485	24.9847	24.9593	24.7377	24.7152	24.8699	25.9971	24.5473	24.4548				4	4	24.4	236290000	33	4	4	3	4	4	4	4	4	3	5	4	6	4	3	4	4
Q9D172	ES1 protein homolog, mitochondrial	D10Jhu81e		2	0.480264	0.399844	0.361929	0.263644	0.440986	0.282873	24.9204	24.7623	24.4252	24.5579	25.8961	24.6421	24.0832	24.713				2	2	13.2	234440000	15	2	2	2	2	2	1	2	2	2	2	2	2	3	0	2	2
O35488	Very long-chain acyl-CoA synthetase	Slc27a2		8	1.03761	0.243077	0.744922	0.386456	0.949401	0.540444	24.9175	24.5086	24.4267	24.5613	26.0292	23.6466	23.2027	25.055				8	8	19.2	233790000	64	5	6	5	6	7	3	4	7	4	10	9	11	15	0	1	14
Q921G7	Electron transfer flavoprotein-ubiquinone oxidoreductase, mitochondrial	Etfdh		5	0.353031	0.322242	0.198973	0.503007	0.361261	0.036684	24.9578	24.6332	24.7854	24.612	25.4513	24.956	24.4375	24.3961				5	5	9.4	228480000	27	4	3	4	3	4	4	4	3	3	2	6	3	5	1	2	5
Q9Z0X1	Apoptosis-inducing factor 1, mitochondrial	Aifm1		8	0.586419	0.138994	0.323678	0.572721	0.979145	-0.331789	25.3886	24.0776	24.8179	24.599	25.5707	24.6504	24.2777	24.3001				8	8	16	226770000	35	6	4	7	4	7	5	5	4	6	5	6	4	5	1	3	5
P09671	Superoxide dismutase [Mn], mitochondrial	Sod2		3	-0.373628	0.714478	0.0456845	0.971406	0.719754	-0.628385	25.5119	24.1638	25.2992	24.3027	23.6536	26.3874	24.3382	23.6508				3	3	16.7	220570000	19	3	3	3	3	3	3	3	2	5	1	8	0	0	3	2	0
Q9D6R2	Isocitrate dehydrogenase [NAD] subunit alpha, mitochondrial	Idh3a		5	0.270741	0.496507	0.168321	0.755021	0.517342	-0.1807	25.0965	24.3984	25.0773	24.5349	24.9375	25.2268	24.2493	24.2613				5	5	14.5	219210000	29	5	4	4	4	5	2	3	3	5	6	1	4	6	1	3	3
Q9EPL9	Peroxisomal acyl-coenzyme A oxidase 3	Acox3		6	0.388308	0.177263	-0.222597	0.517956	-0.317552	-0.127643	24.1973	24.3872	25.0214	24.8219	24.8662	24.0812	24.8623	24.601				6	6	11.9	218220000	24	3	4	5	5	3	3	5	4	1	6	5	4	2	0	3	3
P21981	Protein-glutamine gamma-glutamyltransferase 2	Tgm2		6	-0.296155	0.423348	0.0796324	0.843073	0.405617	-0.246353	25.2249	24.5729	24.0887	24.5147	24.9659	25.2275	24.4963	24.734				6	6	13	214830000	37	6	6	6	6	5	1	5	5	10	6	5	4	4	0	2	6
Q9R0P3	S-formylglutathione hydrolase	Esd		4	0.232159	0.645733	0.353438	0.466551	0.655932	0.050944	25.1786	24.5736	24.0494	24.8845	25.3307	25.0563	24.1147	24.3971				4	4	23.8	213580000	22	4	3	4	3	4	3	3	4	2	4	2	3	5	1	2	3
Q8K012	Formin-binding protein 1-like	Fnbp1l		7	1.65413	0.0995718	0.504144	0.617009	0.834136	0.174151	24.5994	23.9394	25.0697	25.9987	25.1899	24.5593	NaN	22.9713				7	7	11.4	213570000	19	5	5	5	6	3	2	0	3	5	1	5	8	0	0	0	0
P34914	Bifunctional epoxide hydrolase 2;Cytosolic epoxide hydrolase 2;Lipid-phosphate phosphatase	Ephx2		5	0.425496	0.452981	0.450292	0.399112	0.207764	0.69282	24.4721	24.9572	24.329	24.2627	25.4779	23.8916	23.9853	24.9161				5	5	13.5	212660000	37	3	5	3	3	4	3	4	3	4	6	6	3	6	3	4	5
Q9WUR9	Adenylate kinase 4, mitochondrial	Ak4		5	1.0079	0.138223	0.999969	0.212144	1.36168	0.63826	25.2632	24.5397	25.0182	24.3135	25.3964	24.6217	23.0933	23.9895				5	5	38.1	210380000	21	5	4	5	4	4	4	5	3	6	2	6	4	3	0	0	0
O35459	Delta(3,5)-Delta(2,4)-dienoyl-CoA isomerase, mitochondrial	Ech1		3	-0.593132	0.316059	0.102115	0.880782	-0.0436827	0.247913	24.8249	25.1165	24.4639	24.4883	23.874	25.6309	24.9855	23.9893				3	3	9.8	207860000	16	2	3	3	3	2	2	3	2	2	3	3	2	0	1	4	1
Q99L13	3-hydroxyisobutyrate dehydrogenase, mitochondrial	Hibadh		4	0.655612	0.111875	0.706631	0.132559	1.10255	0.310707	25.2309	24.439	24.7724	24.2845	25.2949	24.3268	24.1941	23.8641				4	4	19.1	203700000	24	4	4	4	4	3	3	3	2	7	2	4	2	5	0	2	2
Q05793	Basement membrane-specific heparan sulfate proteoglycan core protein;Endorepellin;LG3 peptide	Hspg2		11	0.596733	0.377465	0.773737	0.404224	1.36299	0.184486	25.4885	24.31	24.5046	24.3319	25.3301	25.0322	24.1022	23.242				11	11	3.5	198190000	32	9	7	8	5	8	5	7	6	8	6	5	4	6	0	3	0
Q07417	Short-chain specific acyl-CoA dehydrogenase, mitochondrial	Acads		5	0.729751	0.0576199	0.718904	0.111058	1.11026	0.327544	25.1368	24.354	24.7045	24.3406	25.2236	24.0334	23.8431	24.2029				5	5	16	198030000	27	4	4	4	4	5	3	4	4	5	4	5	3	4	0	4	2
Q9CZU6	Citrate synthase, mitochondrial	Cs		5	0.864644	0.233624	0.839047	0.288098	1.69721	-0.0191161	25.5006	23.7843	23.9907	24.1292	25.8842	23.9287	23.6157	23.8657				5	5	12.7	192910000	16	4	3	2	4	5	3	3	4	5	0	1	1	8	0	0	1
Q9DC50	Peroxisomal carnitine O-octanoyltransferase	Crot		5	0.498557	0.367339	-0.777711	0.212978	-0.461443	-1.09398	23.8936	23.2611	24.2871	24.7566	25.5171	23.6972	24.7995	24.5686				5	5	9.6	192880000	16	5	2	5	5	5	1	5	5	0	0	3	4	3	0	2	4
Q9DBU6	Serine/Arginine-related protein 53	Rsrc1		4	-1.03434	0.409908	0.29633	0.834955	0.443861	0.1488	25.221	24.9259	22.7507	24.3625	24.1151	26.7798	23.9644	23.5873				4	4	17.1	192520000	28	4	4	3	4	2	4	3	4	8	7	1	2	2	5	0	3
Q9CQA3	Succinate dehydrogenase [ubiquinone] iron-sulfur subunit, mitochondrial	Sdhb		5	0.690744	0.280563	0.311938	0.557157	0.707623	-0.0837472	24.7946	24.0032	24.6837	24.0078	25.6416	24.5272	23.5478	24.1859				5	5	18.8	191200000	22	4	2	5	3	3	3	3	3	5	1	7	1	3	1	2	2
P70296	Phosphatidylethanolamine-binding protein 1;Hippocampal cholinergic neurostimulating peptide	Pebp1		4	-0.202756	0.811515	-0.0842047	0.940001	0.216242	-0.384651	24.8906	24.2897	24.5156	24.1671	24.7321	26.2102	24.1317	23.6811				4	4	38	187730000	32	3	2	3	2	2	4	2	2	5	4	6	3	3	6	3	2
Q60759	Glutaryl-CoA dehydrogenase, mitochondrial	Gcdh		5	0.96822	0.283845	0.648352	0.403326	0.717674	0.579029	24.4234	24.2848	24.4464	23.7869	25.7886	24.1404	22.6781	24.2987				5	5	15.5	180670000	28	3	5	3	4	5	2	2	4	3	5	4	2	9	0	0	5
P20029	78 kDa glucose-regulated protein	Hspa5		5	-0.0831782	0.909599	-0.105807	0.914028	0.336697	-0.548311	24.8914	24.0064	24.582	24.039	24.7935	25.8469	24.0356	23.7815				7	5	13.1	179910000	29	5	5	4	5	4	4	4	4	5	6	4	4	3	3	1	3
Q99LX5	Multiple myeloma tumor-associated protein 2 homolog	Mmtag2		2	-0.723132	0.220834	-1.1636	0.0392448	-1.29825	-1.02894	23.6698	23.9391	23.4734	24.9778	24.2835	25.3867	24.9788	24.5387			+	2	2	10.8	178220000	16	2	2	2	2	2	2	2	2	1	3	1	2	2	2	2	3
Q9D2G2	Dihydrolipoyllysine-residue succinyltransferase component of 2-oxoglutarate dehydrogenase complex, mitochondrial	Dlst		5	0.382276	0.406819	-0.0113459	0.98503	0.501677	-0.524368	24.7109	23.6849	25.1143	24.2262	24.434	24.7583	24.1979	23.6714				5	5	15.9	177320000	32	4	4	5	4	4	4	4	3	3	3	13	3	4	0	2	4
O70133	ATP-dependent RNA helicase A	Dhx9		4	0.569827	0.705187	0.206354	0.912617	0.00202306	0.410684	23.7861	24.1948	23.9562	25.207	23.8985	25.3109	21.1233	24.918				4	4	3.6	172430000	10	3	3	2	3	4	1	2	3	1	1	1	2	3	0	0	2
P40936	Indolethylamine N-methyltransferase	Inmt		3	0.407547	0.320305	-0.0976019	0.750054	0.117528	-0.312732	24.3569	23.9266	24.4017	24.3933	25.1457	NaN	24.3981	24.0806				3	3	20.1	169680000	21	3	3	3	3	2	0	3	3	5	2	5	3	3	0	0	3
Q61136	Serine/threonine-protein kinase PRP4 homolog	Prpf4b		3	-0.682346	0.340254	-1.61325	0.136315	-1.46154	-1.76497	23.5626	23.2592	24.0377	24.5422	24.4455	26.2403	24.5293	24.3028				3	3	2.5	168540000	30	2	3	2	3	3	3	2	3	3	4	4	5	2	3	4	5
Q3UNX5	Acyl-coenzyme A synthetase ACSM3, mitochondrial	Acsm3		5	0.104289	0.866787	-1.53165	0.0923319	-1.23698	-1.82632	23.3438	22.7544	24.4704	24.1883	25.3964	25.479	24.0048	24.2584				5	5	10.9	167210000	24	3	3	4	4	5	3	3	2	2	1	4	3	6	2	3	3
P46412	Glutathione peroxidase 3	Gpx3		3	1.02102	0.0532076	1.94324	0.0766157	2.7054	1.18108	25.8615	24.3371	24.4108	24.0467	24.0737	23.7183	23.2567	22.4932				3	3	15	164340000	27	3	2	2	2	2	1	2	1	6	6	6	2	3	0	2	2
CON__Q9UE12;CON__Q15323				9	-0.27106	1	-4.68817	1	#VALUE!	-4.68817	NaN	19.6001	22.5042	22.2336	27.3137	24.2882	NaN	NaN	+			10	1	26.2	162160000	18	0	1	2	1	9	4	0	0	0	0	0	0	18	0	0	0
Q80X90	Filamin-B	Flnb		14	0.403867	0.631881	0.930579	0.330123	1.61075	0.250413	25.393	24.0327	24.0874	23.1768	25.2941	24.7043	23.5641	23.0784				14	13	8.8	160710000	31	14	9	7	4	9	6	8	4	18	2	3	0	6	0	1	1
Q99JY0	Trifunctional enzyme subunit beta, mitochondrial;3-ketoacyl-CoA thiolase	Hadhb		5	0.38514	0.335604	-0.221236	0.49349	0.0598113	-0.502282	24.1711	23.6091	24.2094	24.1464	25.1336	24.16	23.8322	24.3419				5	5	10.5	159760000	30	4	2	5	4	4	2	3	3	2	3	6	4	8	0	2	5
Q9EQX4	Allograft inflammatory factor 1-like	Aif1l		5	1.63711	1	1.67834	1	1.37192	1.98476	24.3607	24.9735	24.8813	24.9439	24.0523	NaN	NaN	22.9887				5	5	38	159720000	19	4	5	4	5	3	0	0	2	2	6	6	4	1	0	0	0
P35980	60S ribosomal protein L18	Rpl18		3	0.802083	0.128253	0.616707	0.363326	1.03013	0.203281	24.6968	23.87	24.796	24.1669	24.4435	24.242	22.9553	23.8029				3	3	19.1	156500000	13	3	3	3	3	3	2	3	3	2	2	4	2	1	0	0	2
P50544	Very long-chain specific acyl-CoA dehydrogenase, mitochondrial	Acadvl		10	0.405407	0.46483	0.67862	0.355816	1.39662	-0.0393759	25.159	23.723	24.3838	23.326	24.7934	23.9143	23.2787	24.094				10	10	26.5	155470000	21	8	5	5	4	7	1	4	4	7	1	5	1	4	0	0	3
O08807	Peroxiredoxin-4	Prdx4		1	0.755034	0.118513	0.481308	0.335238	0.84797	0.114646	24.6116	23.8783	24.625	24.0209	24.9102	NaN	23.8725	23.6548				2	1	6.9	155020000	13	1	1	1	1	1	1	1	1	1	1	2	2	2	1	2	2
P20108	Thioredoxin-dependent peroxide reductase, mitochondrial	Prdx3		3	0.828613	0.109229	0.721128	0.221263	0.983042	0.459215	24.6697	24.1459	24.2351	24.334	24.9767	24.2874	23.6222	23.1505				3	3	12.8	154280000	16	2	3	3	3	3	3	3	3	2	3	2	3	5	0	0	1
Q9D826	Peroxisomal sarcosine oxidase	Pipox		6	0.313191	0.496894	0.0576328	0.920828	0.376544	-0.261279	24.3984	23.7606	24.5486	23.9404	24.5162	24.5449	23.3066	24.2142				6	6	20.3	152740000	25	4	5	6	5	6	2	5	5	3	0	11	1	6	0	1	3
Q3TLP5	Enoyl-CoA hydratase domain-containing protein 2, mitochondrial	Echdc2		2	0.113578	0.84838	0.69185	0.296561	1.15643	0.227272	24.9961	24.0669	24.7662	23.217	23.8765	24.3416	23.2181	23.9593				2	2	10.5	151970000	5	2	1	2	2	2	2	2	1	3	0	1	0	1	0	0	0
Q9DCM2	Glutathione S-transferase kappa 1	Gstk1		5	0.136442	0.646876	1.36035	0.0119965	1.23088	1.48983	24.9185	25.1774	23.7158	23.5382	24.2181	NaN	23.6112	23.7641			+	5	5	30.1	150530000	21	4	5	3	3	2	0	3	4	5	6	2	1	2	0	1	4
P10649	Glutathione S-transferase Mu 1	Gstm1		5	0.26721	0.596704	0.479703	0.394358	0.734549	0.224856	24.6993	24.1896	24.1164	23.7568	24.8228	24.6536	23.6062	23.6346				5	5	28.4	149770000	35	5	4	5	3	5	4	3	5	8	5	7	4	6	0	1	4
Q9JM93	ADP-ribosylation factor-like protein 6-interacting protein 4	Arl6ip4		2	-2.31633	0.3715	NaN	1	#VALUE!	#VALUE!	NaN	NaN	22.3881	20.2048	23.7175	28.5086	21.8932	22.8574				2	2	9.6	149070000	4	0	0	2	1	1	2	2	2	0	0	1	0	0	2	0	1
P42125	Enoyl-CoA delta isomerase 1, mitochondrial	Eci1		4	1.00602	0.0316657	0.962979	0.15175	1.39321	0.532746	24.7739	23.9134	24.3094	24.3093	24.5413	23.3342	22.8846	23.9232		+		4	4	20.4	148450000	26	3	3	3	4	3	1	2	3	4	4	2	6	4	0	2	4
Q61171	Peroxiredoxin-2	Prdx2		4	0.499613	0.585499	0.00140762	0.999072	0.642805	-0.63999	24.6077	23.3249	24.1212	24.1687	25.1035	25.5231	23.2672	23.1043				4	4	22.7	147800000	16	4	2	3	2	2	3	2	1	5	2	2	1	4	2	0	0
P18894	D-amino-acid oxidase	Dao		5	0.681106	0.204006	0.20426	0.791004	0.606133	-0.197614	24.3501	23.5464	24.5173	24.5101	24.2478	NaN	23.2006	24.2873				5	5	10.1	147600000	17	4	3	3	4	3	0	2	4	4	2	2	2	2	0	0	5
Q8BTI8	Serine/arginine repetitive matrix protein 2	Srrm2	2535	5	-0.538942	0.495374	-0.300536	0.747108	-0.031463	-0.569608	24.4882	23.9501	23.4221	23.9609	24.5592	25.7996	23.8816	23.8778				5	5	2.8	147010000	22	5	3	4	3	5	5	5	3	2	2	1	0	5	7	3	2
Q8VE97;Q3TWW8	Serine/arginine-rich splicing factor 4;Serine/arginine-rich splicing factor 6	Srsf4;Srsf6		3	-0.920061	0.373161	-0.675176	0.610942	-0.360483	-0.989869	24.3501	23.7207	23.9798	23.4911	23.9007	26.4941	24.0949	23.5428				3	2	7	146240000	16	3	3	3	3	3	3	3	3	1	2	2	1	1	5	2	2
P68368	Tubulin alpha-4A chain	Tuba4a		3	0.136963	0.740297	0.163239	0.567662	0.330825	-0.00434748	24.3659	24.0308	24.2569	23.5369	24.7224	24.375	23.8168	23.9135				9	3	27.2	146070000	17	3	3	3	2	2	3	3	3	3	2	4	0	3	1	1	3
P06151	L-lactate dehydrogenase A chain	Ldha		4	0.401622	0.323481	-0.0351378	0.905885	0.139514	-0.20979	24.0703	23.721	24.0616	23.9955	24.9402	24.2348	23.5923	23.9653				4	4	13.9	145630000	24	2	2	3	3	3	2	3	4	3	2	5	4	5	0	1	4
P84099	60S ribosomal protein L19	Rpl19		2	0.745713	0.126831	0.309516	0.575228	0.211322	0.40771	23.904	24.1004	24.4561	24.5768	24.2824	24.3424	23.0322	23.7035				2	2	13.3	144370000	25	2	2	2	2	2	2	2	2	4	4	4	4	3	0	1	5
Q99NB1	Acetyl-coenzyme A synthetase 2-like, mitochondrial	Acss1		4	0.508325	0.556302	-0.0904245	0.720315	0.0669012	-0.24775	23.9215	23.6068	23.2052	24.7455	25.138	NaN	23.7015	24.0076				4	4	7.3	140260000	20	4	3	4	4	4	0	2	4	1	1	3	5	5	0	1	4
Q9CPY7	Cytosol aminopeptidase	Lap3		5	0.529803	0.180882	0.798452	0.0150864	0.822609	0.774296	24.3945	24.3462	24.5738	23.5345	24.1969	23.7999	23.5333	23.3826			+	5	5	12.3	139160000	30	4	4	4	2	2	2	4	2	7	5	6	1	3	1	5	2
P52196	Thiosulfate sulfurtransferase	Tst		4	0.909999	0.0550857	0.247867	0.64383	0.619623	-0.12389	24.1683	23.4248	24.6149	24.12	24.6411	NaN	23.2781	23.8193				4	4	17.5	138360000	13	3	3	3	2	3	0	2	2	3	1	5	1	2	0	0	1
Q8R0Y6	Cytosolic 10-formyltetrahydrofolate dehydrogenase	Aldh1l1		8	0.474436	0.710245	-0.218501	0.836573	0.390538	-0.827541	23.9719	22.7538	24.8385	22.0986	25.2301	24.8255	23.3697	22.5487				8	8	12.6	131560000	25	6	4	5	3	7	4	3	5	3	2	4	1	12	0	0	3
Q9QZQ8	Core histone macro-H2A.1	H2afy		3	0.611785	0.151953	0.66855	0.262084	0.999303	0.337797	24.5379	23.8764	24.3633	23.9385	24.1495	24.1794	23.1375	23.299				3	3	13.7	131310000	21	3	2	3	2	2	2	2	2	5	3	4	4	3	0	0	2
Q8BVE3	V-type proton ATPase subunit H	Atp6v1h		4	0.285667	0.498961	0.412592	0.254067	0.447047	0.378136	24.1179	24.049	23.8944	23.4514	24.5238	23.2432	23.7568	24.0126				4	4	14.5	130600000	25	3	3	3	3	4	2	4	4	2	1	4	2	4	0	3	9
Q91WD5	NADH dehydrogenase [ubiquinone] iron-sulfur protein 2, mitochondrial	Ndufs2		5	0.463706	0.216202	-0.181108	0.679783	0.328664	-0.690879	24.0773	23.0578	23.9491	23.872	24.816	23.8996	23.7614	23.585				5	5	15.6	126140000	25	5	3	5	4	5	1	2	5	4	1	7	3	8	0	0	2
Q8CC88	von Willebrand factor A domain-containing protein 8	Vwa8		9	0.539403	0.490997	-0.269625	0.754112	-0.335835	-0.203416	23.3536	23.486	23.9829	23.7439	24.9598	24.531	22.51	24.0274				9	9	6.6	125980000	17	4	2	5	3	8	4	3	5	0	1	3	0	10	0	0	3
Q9CXS4	Centromere protein V	Cenpv		4	0.673815	0.0608409	1.29384	0.00423284	1.29946	1.28821	24.5583	24.5471	23.6371	23.9309	24.23	NaN	23.1746	23.3431			+	4	4	27.4	124840000	28	4	4	2	3	2	0	1	2	6	7	3	4	3	0	2	3
P19536	Cytochrome c oxidase subunit 5B, mitochondrial	Cox5b		2	0.0133762	0.985527	0.159945	0.875633	0.588841	-0.268951	24.4885	23.6307	24.1342	23.7909	23.814	25.268	23.2251	23.2058				2	2	15.6	124510000	12	2	1	2	1	2	1	1	1	2	1	2	2	1	0	2	2
Q99LC3	NADH dehydrogenase [ubiquinone] 1 alpha subcomplex subunit 10, mitochondrial	Ndufa10		6	0.777585	0.221776	0.36533	0.596942	0.660095	0.0705655	23.9492	23.3597	24.0519	23.5609	24.5873	23.3331	22.4907	24.0436				6	6	25.1	123300000	25	5	5	5	5	5	1	3	4	3	2	7	2	3	0	2	6
Q3ULD5	Methylcrotonoyl-CoA carboxylase beta chain, mitochondrial	Mccc2		5	-0.0886644	0.787087	-0.402717	0.392164	-0.269835	-0.535599	23.7473	23.4815	23.9959	23.9535	23.836	24.5806	23.5409	23.9299				5	5	11.9	121200000	17	4	4	3	4	5	2	3	4	3	1	3	4	0	0	1	5
P35505	Fumarylacetoacetase	Fah		3	1.17559	0.0223082	0.975447	0.0878943	1.23611	0.71478	24.2457	23.7244	23.8412	24.2136	24.5007	22.9382	22.5949	23.4956		+		3	3	13.1	120340000	13	3	3	3	3	3	1	3	3	2	2	3	2	2	0	0	2
Q60866	Phosphotriesterase-related protein	Pter		4	0.767508	0.135406	0.299378	0.3695	0.520366	0.0783895	23.9375	23.4955	23.6878	23.958	24.9081	23.6607	23.0672	23.5235				4	4	15.2	120050000	7	3	3	4	2	4	1	2	3	0	0	3	2	1	0	0	1
Q6ZQM8	UDP-glucuronosyltransferase 1-7C	Ugt1a7c		5	0.920198	0.394475	1.38543	0.144601	1.86069	0.910172	24.7748	23.8243	23.3653	22.9467	25.1908	NaN	22.5591	23.2691				5	5	11.3	118290000	18	5	5	4	3	5	0	2	4	4	3	5	0	6	0	0	0
Q9CRB9	MICOS complex subunit Mic19	Chchd3		3	0.210998	0.844284	1.09919	0.44816	0.979501	1.21887	24.3054	24.5448	23.9902	23.4885	23.132	25.0398	21.6605	23.2774				3	3	14.1	116710000	12	3	3	3	3	2	3	3	3	3	3	1	1	0	2	0	2
P28825	Meprin A subunit alpha	Mep1a		3	-0.447915	0.578751	0.215276	0.83353	0.967888	-0.537336	24.5177	23.0125	23.6763	23.4331	22.1965	24.6442	23.3559	22.6494				3	3	4.4	116030000	9	2	2	2	2	1	2	2	2	1	0	3	1	2	2	0	0
P62814	V-type proton ATPase subunit B, brain isoform	Atp6v1b2		5	0.313953	0.530508	0.033838	0.950086	0.237815	-0.170139	23.9157	23.5078	23.7275	23.7096	24.5385	24.3569	23.0961	23.5806				5	5	14.1	115020000	25	4	4	4	4	4	3	3	4	2	2	4	2	7	1	2	5
O88343	Electrogenic sodium bicarbonate cotransporter 1	Slc4a4		2	0.0886885	0.764712	-0.215035	0.53773	-0.210335	-0.219736	23.4742	23.4648	23.6714	23.6024	24.0459	23.5005	23.3925	24.1607				2	2	2.4	111170000	18	2	2	2	2	2	1	2	2	0	3	2	4	3	0	2	4
P14211	Calreticulin	Calr		3	-0.0441945	0.963616	0.342375	0.785373	0.874613	-0.189863	24.5518	23.4873	23.9058	22.9189	24.0743	25.2393	23.4134	22.3788				3	3	7	110730000	18	2	1	2	1	2	2	1	1	3	2	3	2	3	2	2	1
Q64462	Cytochrome P450 4B1	Cyp4b1		5	1.07015	0.244112	1.10804	0.302349	1.42329	0.792791	24.1687	23.5382	23.267	23.5541	24.6257	21.7474	22.4795	24.0095				5	5	10.6	110150000	18	4	4	3	4	5	1	2	4	2	1	3	4	4	0	1	3
CON__Q32MB2;CON__Q3SY84;CON__Q7RTS7			145	2	-0.476522	0.670354	0.0980533	0.946049	0.0568994	0.139207	23.7669	23.8492	23.2455	23.0379	23.4171	25.7214	23.116	22.2928	+			5	1	6.7	108570000	3	1	1	2	1	1	1	1	1	1	1	0	0	1	0	0	0
Q64727	Vinculin	Vcl		6	0.204749	0.740777	0.223639	0.7991	0.812557	-0.365278	24.4109	23.2331	23.725	23.4214	24.263	24.624	23.2573	22.9138				6	6	7	107960000	15	6	4	5	5	5	3	4	4	4	0	6	2	2	0	0	1
P18760;P45591	Cofilin-1;Cofilin-2	Cfl1;Cfl2		2	-0.249272	0.677988	0.0328439	0.966229	-0.0116679	0.0773557	23.8421	23.9311	23.4687	23.7145	23.6303	24.959	23.268	23.3344				2	2	13.9	107340000	16	2	2	2	2	2	2	2	2	1	1	3	2	1	3	2	3
P00329	Alcohol dehydrogenase 1	Adh1		2	0.141647	0.673638	0.165674	0.62767	0.471376	-0.140028	24.0617	23.4503	23.3627	23.5799	24.2532	23.8641	23.3093	23.5976				2	2	8.8	106320000	21	2	2	2	2	2	1	2	2	2	4	2	3	3	0	3	4
Q9QZD8	Mitochondrial dicarboxylate carrier	Slc25a10		4	0.126352	0.85814	-0.277918	0.773247	0.393777	-0.949614	24.0386	22.6952	23.3895	23.4507	24.4734	24.4306	22.5556	23.9483				4	4	19.5	106150000	19	4	2	3	3	3	1	3	3	2	1	3	2	5	0	2	4
Q8VH51	RNA-binding protein 39	Rbm39	136	3	-0.966778	0.341145	-1.28149	0.344315	-1.25046	-1.31252	23.143	23.0809	23.5364	23.1674	23.5762	26.1352	23.8063	23.2389				3	3	8.1	106090000	6	2	1	2	2	2	3	2	2	1	0	0	0	0	4	1	0
Q8CG76	Aflatoxin B1 aldehyde reductase member 2	Akr7a2		3	0.469159	0.676159	-0.46121	0.754447	0.387857	-1.31028	23.6341	21.9359	23.2629	23.1862	24.697	23.838	21.4413	24.4594				3	3	9.8	103780000	12	3	3	3	2	2	1	3	2	3	0	4	1	2	0	1	1
E9Q557	Desmoplakin	Dsp		8	-0.282937	0.856007	-0.760676	0.701174	-0.601807	-0.919546	23.2286	22.9108	23.4784	22.8077	24.3563	26.5623	22.9274	22.0014				8	8	2.9	103140000	21	4	4	5	3	6	7	4	2	3	0	4	0	4	10	0	0
Q02257	Junction plakoglobin	Jup		4	-0.340108	0.795045	-0.372826	0.8298	-0.0835737	-0.662078	23.7872	23.2087	23.5119	23.3691	23.711	26.2035	23.3298	22.0791				4	4	6.8	103070000	26	2	2	2	2	2	4	3	2	4	4	2	3	3	8	1	1
Q9DCM0	Persulfide dioxygenase ETHE1, mitochondrial	Ethe1		3	0.327271	0.198397	0.839528	0.0609013	0.95797	0.721085	24.2237	23.9868	23.5814	23.5559	23.6416	23.5879	23.3406	22.8686				3	3	15.4	102330000	26	3	2	2	2	1	2	2	2	5	4	5	2	2	0	4	4
Q8BG05	Heterogeneous nuclear ribonucleoprotein A3	Hnrnpa3		3	0.0299168	0.936888	0.132967	0.820604	0.554383	-0.28845	24.0736	23.2307	23.3945	23.4939	23.7588	24.1414	22.9796	23.4365				3	3	11.1	98692000	23	3	3	3	2	2	2	2	3	5	4	3	3	2	2	2	2
Q7TMF3	NADH dehydrogenase [ubiquinone] 1 alpha subcomplex subunit 12	Ndufa12		3	0.235609	0.74364	0.502406	0.49523	0.749259	0.255554	24.0001	23.5064	24.3388	23.3974	22.7232	24.1966	22.9401	22.6159				3	3	26.2	98452000	15	3	2	3	3	2	1	3	1	4	2	5	3	1	0	0	0
Q99KP3	Lambda-crystallin homolog	Cryl1		5	0.645645	0.104493	0.170882	0.599453	0.509298	-0.167535	23.6953	23.0185	23.6486	23.4526	24.3938	23.2411	22.9671	23.3498				5	5	20.7	97130000	25	3	4	3	3	4	2	3	3	4	2	3	3	7	2	2	2
Q8CGK3	Lon protease homolog, mitochondrial	Lonp1		4	0.567981	0.352226	0.246048	0.660111	0.478361	0.0137348	23.6952	23.2306	23.5588	23.383	24.4127	NaN	22.7952	23.6385				4	4	8.2	96631000	12	4	4	2	4	4	0	2	4	1	2	3	1	5	0	0	0
P50247	Adenosylhomocysteinase	Ahcy		3	0.195815	0.753942	-0.100067	0.894705	0.134303	-0.334436	23.6703	23.2015	23.6103	23.3522	24.2329	24.5787	23.0228	23.0064				3	3	7.6	96418000	10	2	2	3	2	3	2	1	2	1	2	2	0	3	0	2	0
P08113	Endoplasmin	Hsp90b1		5	0.368184	0.620823	0.373197	0.672453	1.02722	-0.280827	24.2391	22.9311	23.61	22.7309	24.3993	24.1524	22.9852	22.4981				6	5	9.1	96246000	13	4	3	4	4	3	2	3	3	5	0	4	1	2	0	0	1
CON__P02666				2	-0.937498	0.412812	-0.384941	0.720874	-0.245778	-0.524104	23.9417	23.6634	23.0339	23.4662	NaN	25.6563	23.7587	23.1475	+			2	2	12.4	95878000	17	2	1	1	1	0	1	1	2	3	1	2	2	0	4	2	3
Q8R086	Sulfite oxidase, mitochondrial	Suox		4	0.244564	0.69009	0.596807	0.405111	1.06898	0.124633	24.3262	23.3819	23.716	22.7036	24.0858	24.0352	22.966	22.7705				4	4	12.5	95744000	13	3	3	3	2	2	2	2	2	2	4	4	0	2	0	0	1
P34884	Macrophage migration inhibitory factor	Mif		2	0.234889	0.687504	-0.0217603	0.973421	0.151635	-0.195155	23.5956	23.2488	23.8704	23.0986	24.0677	24.3441	22.876	23.1119				2	2	27.8	95154000	15	2	2	2	2	1	2	2	1	4	2	3	1	3	0	0	2
Q9CQN1	Heat shock protein 75 kDa, mitochondrial	Trap1		5	0.569759	0.439129	0.437641	0.439954	0.613319	0.261964	23.6157	23.2643	23.2929	22.7858	24.6376	22.8756	22.4378	23.6937				5	5	11.3	93936000	20	3	2	3	3	4	2	3	5	3	2	2	0	5	1	0	7
P62996	Transformer-2 protein homolog beta	Tra2b		4	-0.388318	0.659296	-0.156205	0.881908	-0.0247567	-0.287652	23.7288	23.4659	23.1729	22.9056	24.017	25.2364	22.8863	23.1379				4	3	17	93477000	23	3	2	2	1	2	2	2	1	5	3	2	2	2	5	2	2
Q8VEK3	Heterogeneous nuclear ribonucleoprotein U	Hnrnpu		4	0.239642	0.688443	0.0331583	0.965303	0.118858	-0.0525417	23.5326	23.3612	23.4067	23.7904	23.763	24.4327	22.5858	23.2227				4	4	6.5	92610000	26	4	3	2	2	2	1	2	2	4	4	4	4	2	2	2	4
P58252	Elongation factor 2	Eef2		4	0.8878	0.109362	0.360558	0.406343	0.640084	0.0810324	23.5876	23.0286	23.4894	23.4629	24.5538	23.2989	22.4867	23.0571				4	4	5.1	91689000	22	4	3	4	4	2	1	3	3	6	2	5	3	3	0	1	2
Q91YT0	NADH dehydrogenase [ubiquinone] flavoprotein 1, mitochondrial	Ndufv1		4	0.173451	0.740781	-0.0429376	0.942581	0.105124	-0.190999	23.5249	23.2288	23.318	23.3561	24.1055	24.1183	22.6774	23.4636				4	4	13.4	91424000	28	4	3	3	3	4	1	3	4	4	3	5	3	7	0	2	4
P43275	Histone H1.1	Hist1h1a		3	-0.428719	0.585308	-0.228626	0.816712	0.233239	-0.690491	23.9213	22.9975	23.2827	23.8057	22.6896	24.966	23.2316	22.8665				5	3	31	89282000	5	1	1	2	2	1	2	1	1	0	0	1	0	1	3	0	0
Q9CPQ8	ATP synthase subunit g, mitochondrial	Atp5l		2	1.51492	0.119951	0.0900574	0.958661	1.62132	-1.4412	23.8964	20.8339	24.6322	22.7927	23.9452	NaN	22.1198	22.4305				2	2	25.2	87236000	12	2	1	2	2	2	0	1	1	3	0	3	1	2	0	2	1
Q8CGB6	Tensin-2	Tns2		3	1.36949	1	0.380624	1	0.369959	0.391289	22.9767	22.9981	24.1529	24.5841	23.1918	NaN	NaN	22.6068				3	3	5.1	87231000	13	1	2	2	3	1	0	0	2	0	0	4	5	4	0	0	0
Q9D6J5	NADH dehydrogenase [ubiquinone] 1 beta subcomplex subunit 8, mitochondrial	Ndufb8		2	-0.00296974	0.996034	-0.287841	0.712387	0.132579	-0.708262	23.5658	22.7249	23.9519	23.063	23.2757	24.062	23.7777	22.4598				2	2	10.8	87082000	12	2	2	2	2	2	2	2	2	2	1	3	1	1	1	2	1
CON__O43790;CON__Q14533;CON__Q6NT21				5	-0.312325	1	NaN	1	#VALUE!	#VALUE!	NaN	NaN	NaN	20.3453	26.5023	23.7361	NaN	NaN	+			5	5	12.1	86139000	12	0	0	0	1	5	3	0	0	0	0	0	0	12	0	0	0
Q8VCH0	3-ketoacyl-CoA thiolase B, peroxisomal	Acaa1b		1	-0.0653178	0.831856	0.218923	0.660461	0.599108	-0.161263	24.1769	23.4165	23.2357	23.8666	23.4351	23.3794	23.7762	NaN				9	1	34.7	86009000	9	1	1	1	1	1	1	1	1	2	2	1	1	1	0	1	1
Q64516	Glycerol kinase	Gk		4	0.452689	0.570547	-0.0737565	0.921896	-0.019647	-0.127866	23.1535	23.0453	23.2522	23.0067	24.6185	24.244	22.6285	22.6469				4	4	9.3	84261000	8	3	2	3	2	4	1	3	2	1	1	2	1	3	0	0	0
Q62425	Cytochrome c oxidase subunit NDUFA4	Ndufa4		2	1.14842	0.0551702	0.472163	0.499349	1.22182	-0.277494	23.7317	22.2324	24.1019	22.9062	23.9669	22.2068	22.4318	22.8911				2	2	26.8	83852000	10	2	1	1	1	2	2	1	2	2	1	2	1	2	0	1	1
Q9D6J6	NADH dehydrogenase [ubiquinone] flavoprotein 2, mitochondrial	Ndufv2		4	0.232023	0.662727	0.329439	0.675599	0.930095	-0.271216	24.0432	22.8419	23.4838	22.8743	23.6774	23.9674	22.7736	22.5985				4	4	24.6	82936000	16	4	4	4	3	4	2	3	4	5	1	5	1	3	0	0	1
Q8BH86	UPF0317 protein C14orf159 homolog, mitochondrial			4	0.579112	0.274256	0.199164	0.721883	0.549705	-0.151377	23.5509	22.8498	23.2348	23.3123	24.1938	23.5643	22.3937	23.0455				4	4	7.3	81933000	13	4	4	4	4	4	3	4	4	2	0	3	2	4	0	0	2
P28271	Cytoplasmic aconitate hydratase	Aco1		4	0.909556	0.25969	-0.230365	0.777773	0.111073	-0.571803	22.9401	22.2572	23.3281	23.4396	24.4479	NaN	22.2011	23.4568				4	4	8	80324000	13	2	4	3	4	4	0	2	3	1	0	3	1	5	0	0	3
Q91WN4	Kynurenine 3-monooxygenase	Kmo		2	-1.68003	0.299697	NaN	1	#VALUE!	#VALUE!	NaN	NaN	23.5484	23.9096	19.5078	24.0447	24.0203	23.9409				2	2	5.6	79817000	2	0	0	1	1	2	1	1	1	0	0	0	0	2	0	0	0
Q60931	Voltage-dependent anion-selective channel protein 3	Vdac3		2	0.500776	0.128734	-0.0302353	0.951671	0.45952	-0.519991	23.4549	22.4754	23.2045	23.594	23.6901	23.0229	22.6081	23.3552				2	2	11.7	79385000	13	2	2	2	2	2	2	2	2	2	1	3	3	2	0	0	2
P09103	Protein disulfide-isomerase	P4hb		4	-0.0491301	0.933735	0.0436719	0.950211	0.510915	-0.423571	23.7883	22.8539	23.1976	22.6148	23.8725	24.1159	22.8932	22.8232				4	4	14.3	78178000	11	4	2	3	2	3	4	2	2	3	1	2	0	3	0	0	2
P26039	Talin-1	Tln1		6	0.511405	0.403713	0.801649	0.360909	1.17349	0.42981	23.9962	23.2525	23.1245	23.3548	23.5232	23.8149	22.6777	21.9756				6	6	3.5	77059000	19	4	2	4	5	4	4	3	3	4	1	5	4	3	0	0	2
Q9QXD1	Peroxisomal acyl-coenzyme A oxidase 2	Acox2		6	0.512682	0.527917	-0.43581	0.352657	-0.153258	-0.718362	22.8905	22.3254	22.562	23.6793	24.428	NaN	22.8161	23.2714				6	6	11.7	76515000	13	1	2	2	4	5	0	2	4	1	0	0	5	3	0	1	3
Q9CXZ1	NADH dehydrogenase [ubiquinone] iron-sulfur protein 4, mitochondrial	Ndufs4		5	0.459057	0.711597	-0.339486	0.8348	0.186918	-0.865891	23.1728	22.12	23.7843	22.8447	23.7059	25.1789	22.2517	21.5271				5	5	25.7	74780000	12	3	1	2	3	1	5	1	1	2	0	3	1	1	5	0	0
Q922D8	C-1-tetrahydrofolate synthase, cytoplasmic;Methylenetetrahydrofolate dehydrogenase;Methenyltetrahydrofolate cyclohydrolase;Formyltetrahydrofolate synthetase;C-1-tetrahydrofolate synthase, cytoplasmic, N-terminally processed	Mthfd1		8	0.192867	0.726253	-0.0618343	0.901459	0.199446	-0.323114	23.23	22.7074	23.0943	22.6049	23.9711	23.2529	22.3954	23.4434				8	8	10.4	74274000	18	3	2	4	2	4	2	2	4	2	2	3	0	5	2	0	4
Q9Z0S1	3(2),5-bisphosphate nucleotidase 1	Bpnt1		4	1.16807	0.0870531	0.566311	0.439808	1.09267	0.039952	23.5531	22.5004	23.318	23.2572	24.3104	23.0933	22.5366	21.7514				4	4	19.2	74212000	15	4	3	4	3	3	2	2	4	3	0	6	3	1	0	1	1
Q8VC30	Bifunctional ATP-dependent dihydroxyacetone kinase/FAD-AMP lyase (cyclizing);ATP-dependent dihydroxyacetone kinase;FAD-AMP lyase (cyclizing)	Dak		5	0.530148	0.192602	0.330331	0.454157	0.497246	0.163416	23.3435	23.0096	23.3656	23.0996	23.6639	NaN	22.5289	23.1635				5	5	13.1	74134000	13	4	4	3	3	3	0	2	4	2	2	1	1	3	0	0	4
Q9DCT2	NADH dehydrogenase [ubiquinone] iron-sulfur protein 3, mitochondrial	Ndufs3		2	0.393674	1	0.842114	1	1.09213	0.592094	24.2672	23.7672	23.5295	NaN	23.608	NaN	23.1751	NaN				2	2	9.9	73354000	4	2	1	2	0	2	0	1	0	2	1	0	0	1	0	0	0
O88569	Heterogeneous nuclear ribonucleoproteins A2/B1	Hnrnpa2b1		3	0.0185496	0.973426	-0.0572561	0.94329	0.3555	-0.470012	23.5479	22.7224	23.169	23.2763	23.1877	24.2262	22.5448	22.8064				3	3	10.2	73002000	28	3	3	2	2	3	2	1	2	4	4	2	4	4	4	2	4
P61922	4-aminobutyrate aminotransferase, mitochondrial	Abat		4	0.820479	0.343663	1.15673	0.323124	1.90219	0.411274	24.2539	22.7629	22.485	22.9046	24.1268	NaN	21.8664	22.8369				4	4	12.4	72066000	23	3	2	1	1	3	0	1	2	4	3	2	3	3	0	2	6
Q99LX0	Protein deglycase DJ-1	Park7		2	0.218373	0.430352	-0.0121361	0.959382	0.114412	-0.138684	23.0807	22.8276	22.9982	23.5771	22.9787	22.8279	22.7982	23.2729				2	2	22.2	71988000	11	2	2	2	2	2	1	2	2	2	1	1	3	2	0	0	2
CON__Q5D862				5	-1.09967	0.536932	-0.878928	0.706167	-0.192102	-1.56575	23.2726	21.899	22.6836	21.6705	22.7411	26.2953	23.3146	20.7842	+			5	5	3.1	69497000	12	2	3	1	2	4	5	3	1	2	0	2	0	1	6	1	0
P97328	Ketohexokinase	Khk		2	1.22535	0.0186559	0.737638	0.390372	1.32923	0.146047	23.5721	22.3889	23.5913	23.3506	23.4626	NaN	21.9112	22.5745		+		2	2	8.1	69069000	16	1	1	2	1	1	0	1	2	1	2	4	2	2	0	1	4
Q9CR62	Mitochondrial 2-oxoglutarate/malate carrier protein	Slc25a11		2	0.0411917	0.960428	-0.416728	0.556039	0.31675	-1.15021	23.1756	21.7087	22.8733	21.6299	24.1971	23.0175	22.3804	23.1788				2	2	8.3	68307000	14	2	2	2	2	2	1	1	2	2	0	2	3	4	0	0	3
P97823	Acyl-protein thioesterase 1	Lypla1		2	0.160919	0.548706	-0.0244293	0.949886	-0.292412	0.243553	22.6554	23.1914	23.2819	23.0084	23.0359	23.4	22.6474	22.796				2	2	10.4	67085000	11	2	2	2	2	2	1	2	1	1	1	4	1	2	0	1	1
P16331	Phenylalanine-4-hydroxylase	Pah		3	0.821011	0.028233	0.0730085	0.616153	0.194246	-0.0482292	22.8312	22.5887	23.2571	23.3454	23.7712	NaN	22.6638	22.61		+		3	3	7.5	66865000	8	3	3	2	3	3	0	1	1	1	1	1	2	3	0	0	0
Q61656	Probable ATP-dependent RNA helicase DDX5	Ddx5		3	0.0257708	0.967553	0.69937	0.492894	1.32976	0.0689793	24.1121	22.8513	22.764	22.7407	22.9195	23.8159	21.7625	22.7685				3	3	4.9	66622000	17	3	3	2	2	2	1	1	3	3	3	3	2	2	0	1	3
O70577	Solute carrier family 22 member 2	Slc22a2		2	0.382443	0.289353	-0.0039854	0.991266	-0.0228786	0.0149078	22.749	22.7868	22.9569	23.0017	23.5045	22.7008	22.3621	23.2529				2	2	5.2	66265000	19	1	2	2	1	2	1	2	2	1	4	3	2	4	0	2	3
Q9CQC7	NADH dehydrogenase [ubiquinone] 1 beta subcomplex subunit 4	Ndufb4		3	0.807318	0.360823	0.47327	0.655535	1.33928	-0.392737	23.6899	21.9579	23.4197	22.0875	23.9666	23.0657	21.2706	22.7157				3	3	35.7	66048000	16	3	2	3	3	3	2	1	3	2	1	6	2	4	0	0	1
Q99KB8	Hydroxyacylglutathione hydrolase, mitochondrial	Hagh		3	0.374352	0.401017	0.728946	0.296448	1.15479	0.303105	23.6916	22.8399	22.9831	22.6448	23.1056	21.8858	23.1822	22.5425				3	3	13.9	65670000	8	2	1	2	2	1	1	2	2	1	0	2	1	1	0	1	2
Q91WG0	Acylcarnitine hydrolase	Ces2c		3	0.486898	0.540343	0.398048	0.690535	1.19508	-0.398981	23.7048	22.1107	23.7679	22.0648	23.157	23.1181	22.9597	21.4513				3	3	6.2	64812000	5	3	2	3	2	3	2	3	2	2	0	2	0	0	0	1	0
CON__P02662				3	-1.09267	0.316088	-0.399553	0.74966	-0.217839	-0.581267	23.2916	22.9282	21.8854	22.2307	23.1342	25.2267	22.9746	22.327	+			3	3	18.6	63380000	13	2	3	2	2	3	3	2	3	1	4	0	0	2	4	1	1
Q9D1A2	Cytosolic non-specific dipeptidase	Cndp2		3	-0.528109	0.321406	-0.245719	0.73413	0.293036	-0.784473	23.5025	22.425	22.5973	22.3269	23.1198	23.9763	22.6001	23.0519				3	3	10.3	62493000	5	2	3	2	2	2	1	2	2	1	1	0	0	1	0	1	1
Q8BWN8	Acyl-coenzyme A thioesterase 4	Acot4		4	0.25747	0.76813	NaN	1	#VALUE!	#VALUE!	NaN	NaN	22.7256	22.2822	24.6874	23.2856	22.2835	23.3537				4	4	11.9	61670000	11	0	0	2	1	4	1	2	4	0	0	0	0	6	0	0	5
P13745;P10648;P30115	Glutathione S-transferase A1;Glutathione S-transferase A1, N-terminally processed;Glutathione S-transferase A2;Glutathione S-transferase A3	Gsta1;Gsta2;Gsta3		2	0.201413	0.61265	1.72157	0.049044	2.24109	1.20205	24.4302	23.3912	22.1109	22.218	22.8427	22.7644	21.9213	21.8817			+	2	2	10.3	61294000	5	2	2	2	1	1	1	2	1	2	2	1	0	0	0	0	0
Q8BMF4	Dihydrolipoyllysine-residue acetyltransferase component of pyruvate dehydrogenase complex, mitochondrial	Dlat		3	1.02147	0.350644	0.453286	0.372766	0.836034	0.0705385	22.9817	22.2162	23.2379	21.8954	24.3682	NaN	22.0366	22.2548				3	3	7.5	60606000	13	3	2	3	1	3	0	3	2	1	0	5	0	6	0	1	0
P06801	NADP-dependent malic enzyme	Me1		2	-0.0741316	0.91482	-0.36693	0.529807	-0.197123	-0.536737	22.7468	22.4072	22.0861	22.6646	23.8587	23.6077	22.2603	22.9637				2	2	4.7	58917000	18	1	2	2	2	2	2	2	2	3	3	1	3	4	0	2	2
P29758	Ornithine aminotransferase, mitochondrial	Oat		3	0.597949	0.383144	0.329413	0.698753	0.830699	-0.171872	23.2321	22.2296	23.1904	22.3563	23.4515	NaN	21.8608	22.9421				3	3	7.7	58416000	9	2	1	3	3	3	0	2	3	1	0	3	0	2	0	0	3
P26040	Ezrin	Ezr		5	0.326721	0.623075	0.249443	0.642661	0.507523	-0.00863775	23.0744	22.5583	22.6033	22.1948	23.8827	23.2569	22.2311	22.2126				5	3	9.9	56495000	9	3	3	4	3	4	2	2	2	1	1	2	0	4	0	0	1
P47963	60S ribosomal protein L13	Rpl13		3	0.449183	0.587197	0.161416	1	0.161416	#VALUE!	22.7651	NaN	23.8131	22.634	22.7115	23.823	21.5563	22.4318				3	3	15.6	55823000	8	2	0	3	2	1	1	1	3	1	0	4	1	0	0	0	2
Q9WVA4	Transgelin-2	Tagln2		3	0.163107	0.782484	0.26928	0.707989	0.466862	0.0716979	23.0811	22.6859	23.1971	22.7988	22.336	23.5524	22.4089	21.8813				3	3	19.6	55733000	10	3	1	3	2	1	1	2	2	1	1	6	1	0	0	0	1
P67778	Prohibitin	Phb		6	0.570266	0.31758	0.376682	0.271315	0.473622	0.279742	22.8778	22.684	22.9914	22.3696	23.5624	NaN	22.635	22.1734				6	6	27.9	55353000	17	5	4	5	2	5	0	3	4	4	2	5	0	4	0	1	1
Q9JLB4	Cubilin	Cubn		3	-0.707272	0.519588	-0.563718	1	-0.563718	#VALUE!	23.0321	NaN	22.5433	NaN	23.2337	24.4411	22.7506	NaN				3	3	1	55112000	6	3	1	2	1	2	2	2	1	0	0	1	0	3	1	1	0
P46425;P19157	Glutathione S-transferase P 2;Glutathione S-transferase P 1	Gstp2;Gstp1		2	0.465837	0.343438	0.778667	0.0803106	0.573785	0.983548	22.8582	23.268	22.6621	22.1313	23.4573	22.5903	21.9097	22.3533				2	2	17.1	55041000	16	2	1	1	1	1	1	1	1	3	2	3	3	2	0	1	2
Q80XN0	D-beta-hydroxybutyrate dehydrogenase, mitochondrial	Bdh1	276	2	1.14556	0.302122	0.660274	0.510428	0.877803	0.442744	22.7747	22.3397	22.7523	22.2814	24.0938	NaN	21.0943	22.6995				2	2	8.5	54705000	14	2	1	2	1	1	1	2	2	3	1	2	2	2	0	2	2
Q91VA0	Acyl-coenzyme A synthetase ACSM1, mitochondrial	Acsm1		2	0.409264	0.417729	-0.0545273	0.830972	0.212666	-0.32172	22.6875	22.1531	22.9153	22.1013	23.6356	22.2849	22.5498	22.5898				3	2	8.9	54677000	15	2	1	1	1	2	1	1	1	3	3	1	0	4	0	2	2
Q9WU79	Proline dehydrogenase 1, mitochondrial	Prodh		3	0.566756	1	0.49649	1	0.673462	0.319519	23.2657	22.9118	22.6733	23.0229	23.7808	NaN	22.5922	NaN				3	3	6.7	54381000	13	1	2	1	1	3	0	1	0	2	3	1	2	3	0	2	0
Q99JR1	Sideroflexin-1	Sfxn1		3	0.274108	0.692603	-0.331665	0.714703	0.519146	-1.18248	23.1775	21.4759	22.3208	22.557	23.9197	23.4498	22.4429	22.0825				3	3	10.2	54369000	5	2	2	1	1	3	1	1	1	3	0	0	0	2	0	0	0
P14869	60S acidic ribosomal protein P0	Rplp0		3	0.799829	0.343538	0.801403	0.284306	1.32932	0.273486	23.419	22.3631	22.7063	22.0525	23.9097	NaN	22.2543	21.925				3	3	17.4	54059000	8	3	3	2	3	3	0	3	3	3	1	3	0	1	0	0	0
Q02013	Aquaporin-1	Aqp1		3	-0.0238965	0.968887	0.498025	0.350612	0.852198	0.143852	23.3556	22.6472	23.1925	22.5069	21.739	NaN	22.7146	22.2921				3	3	13.4	53633000	10	1	2	1	2	1	0	2	2	0	4	1	2	0	0	1	2
P55302	Alpha-2-macroglobulin receptor-associated protein	Lrpap1		2	-1.52725	0.309973	-0.72853	0.632662	-0.564571	-0.89249	22.768	22.44	20.3517	22.0524	23.0118	25.3696	22.8222	21.8058				2	2	5.8	51416000	3	2	1	1	1	1	2	2	1	0	0	0	0	2	1	0	0
P10852	4F2 cell-surface antigen heavy chain	Slc3a2		2	0.401974	0.312549	0.262398	0.712725	1.05709	-0.532296	23.3706	21.7813	22.8722	22.1675	23.1069	22.7182	22.1539	22.0686				2	2	4.8	50044000	6	2	2	2	2	2	1	1	2	2	0	2	0	1	0	0	1
Q9DCX2	ATP synthase subunit d, mitochondrial	Atp5h		3	-0.219331	0.772077	0.0686579	0.946362	0.36949	-0.232174	23.0892	22.4876	22.5004	22.5536	22.4472	24.0542	22.4573	21.6477				3	3	22.4	49570000	13	2	1	1	2	1	2	1	1	2	2	2	2	0	4	0	1
Q9D8N0	Elongation factor 1-gamma	Eef1g		3	0.630221	0.28915	-0.0132132	0.966172	-0.256484	0.230058	22.0451	22.5317	22.2672	22.9727	23.5555	NaN	22.1711	22.432				3	3	9.2	49457000	10	2	3	3	3	3	0	2	2	0	1	1	3	4	0	0	1
Q3UEG6	Alanine--glyoxylate aminotransferase 2, mitochondrial	Agxt2		3	0.561168	0.345541	0.199296	0.751279	0.122062	0.276531	22.3788	22.5333	22.779	22.3476	23.3272	22.9456	21.4319	22.3928				3	3	5.3	49285000	5	2	2	2	1	2	1	2	2	0	1	2	0	1	0	0	1
Q9DC69	NADH dehydrogenase [ubiquinone] 1 alpha subcomplex subunit 9, mitochondrial	Ndufa9		3	1.05014	0.258377	0.465039	0.66867	1.3142	-0.384123	23.0124	21.314	22.9166	21.7331	23.5952	21.7888	20.6455	22.6601				3	3	14.3	48285000	10	3	2	3	2	2	2	2	2	1	0	5	0	2	0	0	2
P07901	Heat shock protein HSP 90-alpha	Hsp90aa1		3	0.279454	0.657498	-0.426752	0.520829	-0.236067	-0.617436	22.3133	21.932	22.3764	22.5221	23.588	23.4239	22.2288	21.9956				6	3	10	47917000	11	1	1	1	2	3	1	1	2	0	2	1	2	4	0	0	2
G5E8K5	Ankyrin-3	Ank3		3	0.641963	0.354587	0.361423	0.485717	0.518028	0.204817	22.6089	22.2957	22.7847	22.0267	23.3871	NaN	21.6945	22.4872				3	3	2	47102000	13	3	3	3	3	3	0	1	3	1	0	4	1	6	0	0	1
P70333;O35737	Heterogeneous nuclear ribonucleoprotein H2;Heterogeneous nuclear ribonucleoprotein H;Heterogeneous nuclear ribonucleoprotein H, N-terminally processed	Hnrnph2;Hnrnph1		2	-1.47111	1	-1.1357	1	-1.18336	-1.08804	23.0439	23.1392	22.7175	22.3959	23.1551	24.2273	NaN	NaN				2	2	7.3	47049000	7	2	1	2	1	1	1	0	0	2	2	1	0	2	0	0	0
Q8VC69	Solute carrier family 22 member 6	Slc22a6		2	0.24501	0.733633	-0.100902	0.852384	0.0482426	-0.250046	22.4534	22.1551	21.7919	22.9532	23.2055	NaN	21.951	22.8594				2	2	4.4	46968000	17	2	2	2	2	2	0	2	2	2	1	2	3	3	0	2	4
Q78IK4	MICOS complex subunit Mic27	Apool		2	0.571646	0.183189	0.567528	0.00298215	0.536525	0.598531	22.6651	22.7271	22.4235	22.4638	23.2134	NaN	22.1267	22.1305			+	2	2	9.8	46789000	5	2	2	2	2	2	0	2	2	1	1	1	1	1	0	0	0
Q91YI0	Argininosuccinate lyase	Asl		3	-0.621483	0.453245	-0.745351	0.502207	-0.48487	-1.00583	22.366	21.845	22.2274	22.3777	22.0831	24.3382	22.1474	22.067				3	3	7.3	46453000	8	1	2	2	3	3	1	2	2	0	0	4	1	1	0	0	2
P61979	Heterogeneous nuclear ribonucleoprotein K	Hnrnpk		4	0.82531	0.533987	0.793187	0.398991	0.693191	0.893184	22.3268	22.5268	22.194	20.8017	24.3811	22.5053	21.9706	20.425				4	4	10.4	46213000	6	3	2	2	2	3	2	2	2	1	2	1	0	2	0	0	0
Q91V76	Ester hydrolase C11orf54 homolog			3	-0.00426483	0.992332	-0.0783564	0.859256	0.0438016	-0.200514	22.5776	22.3333	22.0601	22.4901	23.0384	23.0867	22.4861	22.0285				3	3	10.2	45504000	7	1	1	1	2	2	1	1	3	0	0	0	1	1	0	2	3
Q9WVM8	Kynurenine/alpha-aminoadipate aminotransferase, mitochondrial	Aadat		3	-0.683854	1	NaN	1	#VALUE!	#VALUE!	NaN	NaN	21.9999	23.4263	NaN	NaN	NaN	23.3969				3	3	12.9	44984000	3	0	0	2	2	2	0	0	2	0	0	0	1	1	0	0	1
Q9JLQ0	CD2-associated protein	Cd2ap		3	NaN	1	NaN	1	#DIV/0!	#DIV/0!	22.6266	22.371	22.7002	24.124	22.2053	NaN	NaN	NaN				3	3	7.1	44957000	7	2	2	3	3	1	0	0	0	1	0	2	4	0	0	0	0
Q9R112	Sulfide:quinone oxidoreductase, mitochondrial	Sqrdl		2	0.0107752	0.984971	-0.549113	0.338966	-0.283947	-0.81428	22.225	21.6947	22.3206	21.922	23.3167	23.1372	21.9599	22.4297				2	2	6.2	43369000	6	2	2	2	2	1	1	1	2	0	0	1	1	1	0	2	1
P62754	40S ribosomal protein S6	Rps6		2	0.522367	0.297181	0.269682	0.685231	0.636018	-0.0966536	22.7662	22.0335	22.5032	22.5462	22.9083	22.9192	21.9688	21.5026				2	2	8	43238000	12	2	2	2	2	2	2	1	2	3	1	1	2	3	1	0	1
Q9CZM2	60S ribosomal protein L15	Rpl15		2	0.240119	0.687552	-0.126705	0.871578	-0.0158259	-0.237584	22.2937	22.072	22.4955	22.5716	22.582	23.2547	21.3353	22.3386				2	2	11.3	42863000	14	2	2	2	2	2	2	1	2	2	2	2	2	2	1	0	3
Q9CPQ1	Cytochrome c oxidase subunit 6C	Cox6c		2	-0.593819	0.397569	0.120081	0.885164	0.316948	-0.076786	22.8264	22.4327	22.3885	21.6963	21.6621	23.4932	21.4814	22.5538				2	2	25	42103000	9	1	1	1	1	1	1	1	2	2	2	2	0	0	0	0	3
Q61767;Q61694;P26150;P26149;O35469	3 beta-hydroxysteroid dehydrogenase type 4;3 beta-hydroxysteroid dehydrogenase type 5;3 beta-hydroxysteroid dehydrogenase/Delta 5-->4-isomerase type 3;3-beta-hydroxy-Delta(5)-steroid dehydrogenase;Steroid Delta-isomerase;3 beta-hydroxysteroid dehydrogenase/Delta 5-->4-isomerase type 2;3-beta-hydroxy-Delta(5)-steroid dehydrogenase;Steroid Delta-isomerase;3 beta-hydroxysteroid dehydrogenase/Delta 5…	Hsd3b4;Hsd3b5;Hsd3b3;Hsd3b2;Hsd3b6		2	0.339188	0.55579	-0.0120236	0.983617	0.270368	-0.294415	22.3704	21.8056	21.8652	22.3439	23.1085	22.4925	21.3306	22.477				2	2	7	40213000	9	1	1	1	1	2	1	1	2	1	1	1	2	2	0	0	2
Q8BH59	Calcium-binding mitochondrial carrier protein Aralar1	Slc25a12		3	0.951555	0.202981	0.675638	0.49041	1.32001	0.0312653	22.8803	21.5915	22.2533	22.0641	23.2181	NaN	21.075	22.0455				3	2	7.2	38684000	9	2	2	2	2	3	0	2	2	2	0	1	1	3	0	0	2
Q8C0I1	Alkyldihydroxyacetonephosphate synthase, peroxisomal	Agps		3	0.0381393	0.939022	-0.169489	0.795126	0.112103	-0.45108	22.3615	21.7983	22.2083	22.0267	22.6276	22.9285	21.4435	22.3763				3	3	6.8	38609000	5	1	2	2	1	2	1	2	2	0	0	2	0	1	0	0	2
Q8R164	Valacyclovir hydrolase	Bphl		2	0.468605	0.438051	0.178988	0.719987	0.276293	0.0816822	22.1537	21.9591	22.0027	21.855	23.1804	21.9616	21.2379	22.4328				2	2	11.3	38335000	12	2	1	2	1	2	1	1	1	2	2	2	1	3	0	0	2
Q6PB66	Leucine-rich PPR motif-containing protein, mitochondrial	Lrpprc		3	-0.0919218	0.937152	-0.407112	0.675515	-0.101386	-0.712838	22.8517	22.2402	NaN	22.1868	23.5354	23.7345	NaN	22.1716				3	3	2.3	38277000	8	2	1	0	1	3	1	0	2	2	2	0	0	4	0	0	0
P62960	Nuclease-sensitive element-binding protein 1	Ybx1		3	-2.87694	1	NaN	1	#VALUE!	#VALUE!	NaN	NaN	23.1955	22.6524	NaN	25.8009	NaN	NaN				3	3	19.9	38269000	6	0	0	3	2	1	2	0	0	0	0	3	0	1	2	0	0
Q9WTP6	Adenylate kinase 2, mitochondrial;Adenylate kinase 2, mitochondrial, N-terminally processed	Ak2		3	0.353289	0.239852	-0.0316296	0.870319	-0.0261698	-0.0370893	22.0098	21.9989	22.5906	22.0754	22.5018	NaN	21.8651	22.2069				3	3	15.1	37670000	9	2	2	1	2	3	0	2	2	1	1	1	0	3	0	1	2
P17710	Hexokinase-1	Hk1		3	0.116871	1	0.0889368	1	0.44142	-0.263546	22.7447	22.0397	22.4418	22.214	22.6045	NaN	NaN	22.3032				3	3	4.1	37021000	7	2	3	2	2	3	0	0	1	0	1	3	0	3	0	0	0
P80314	T-complex protein 1 subunit beta	Cct2		3	0.452769	0.346186	0.482985	0.37852	0.844202	0.121769	22.6533	21.9309	22.1225	21.8547	22.8085	NaN	21.5749	22.0434				3	3	10.1	36151000	14	2	3	3	2	3	0	2	3	1	2	3	1	2	0	1	4
Q8K370	Acyl-CoA dehydrogenase family member 10	Acad10		2	0.658197	0.242893	0.823921	0.189777	1.26752	0.380318	22.8311	21.9438	22.2618	21.5228	22.8806	21.9784	21.0361	21.6762				2	2	2.2	36004000	8	1	1	2	1	1	1	1	1	1	1	3	0	1	0	0	2
Q8BTM8	Filamin-A	Flna		3	-0.444828	0.686815	-0.105124	0.933056	0.524033	-0.734282	23.1199	21.8616	21.6093	21.5551	23.2886	23.5078	21.6839	NaN				4	3	2.3	35506000	4	3	3	1	2	3	1	2	0	3	0	0	0	1	0	0	0
Q3TNA1	Xylulose kinase	Xylb		4	0.511806	0.417825	0.317581	0.65654	0.0269451	0.608217	21.7786	22.3599	21.8424	22.1404	22.8076	NaN	21.2107	22.2926				4	4	12	35180000	16	1	2	2	1	2	0	1	3	1	3	3	2	3	0	0	4
Q99LB2	Dehydrogenase/reductase SDR family member 4	Dhrs4		2	0.0925242	0.603297	-0.120353	0.499565	-0.204768	-0.0359389	21.8151	21.9839	22.1956	21.8748	22.2668	21.8092	22.0615	22.1889				2	2	6.5	35147000	12	1	1	2	1	1	1	1	2	0	2	3	2	1	0	1	3
Q91YQ5	Dolichyl-diphosphooligosaccharide--protein glycosyltransferase subunit 1	Rpn1		3	-0.080382	0.88499	-0.207238	0.745463	0.142675	-0.557152	22.3569	21.657	21.6814	21.9419	22.7782	23.0205	21.8272	21.7949				3	3	6.2	34851000	6	2	1	1	2	3	2	2	2	1	0	0	1	2	0	2	0
E9Q4Z2;Q5SWU9	Acetyl-CoA carboxylase 2;Biotin carboxylase;Acetyl-CoA carboxylase 1;Biotin carboxylase	Acacb;Acaca		2	-0.52495	0.0518123	-0.690022	0.0331205	-0.752797	-0.627248	21.7252	21.8508	21.7289	22.0552	22.0751	NaN	22.3656	22.5905			+	2	2	1.9	34763000	4	1	2	1	1	1	0	1	2	0	1	0	0	0	0	0	3
P14206	40S ribosomal protein SA	Rpsa		2	-0.156897	0.774518	-0.251811	0.666952	0.00458082	-0.508202	22.5287	22.0159	NaN	22.2577	22.4767	23.2823	22.2348	22.0552				2	2	11.2	34210000	13	1	2	1	2	2	1	2	2	2	2	1	1	3	0	1	3
P08752;Q9DC51;P18872;B2RSH2	Guanine nucleotide-binding protein G(i) subunit alpha-2;Guanine nucleotide-binding protein G(k) subunit alpha;Guanine nucleotide-binding protein G(o) subunit alpha;Guanine nucleotide-binding protein G(i) subunit alpha-1	Gnai2;Gnai3;Gnao1;Gnai1		2	-0.453374	0.439035	-0.255554	0.670831	-0.0555789	-0.455529	22.2133	21.8134	21.2406	21.7945	22.4115	22.9256	21.528	22.3532				2	2	7.6	33366000	5	2	1	2	1	2	1	1	2	2	0	0	0	0	0	0	3
P97351	40S ribosomal protein S3a	Rps3a		4	0.839083	0.324894	0.8805	0.227992	1.0748	0.686197	22.4361	22.0475	21.4343	22.08	23.0868	NaN	20.8869	21.8356				4	4	17.4	33230000	9	3	2	4	2	2	0	1	1	2	1	2	2	1	0	0	1
Q921I1	Serotransferrin	Tf		4	-0.140407	0.905286	-0.666361	0.476381	-0.339551	-0.993171	22.5756	21.9219	NaN	21.9949	23.5544	23.6086	22.2216	NaN				4	4	6	33192000	6	3	1	0	1	3	1	1	0	2	0	0	1	3	0	0	0
Q8JZZ0;Q3UP75	UDP-glucuronosyltransferase 3A2;UDP-glucuronosyltransferase 3A1	Ugt3a2;Ugt3a1		2	0.240147	0.810718	-0.489336	0.592496	-0.217288	-0.761384	21.562	21.0179	21.4363	21.1911	23.4308	22.2399	20.5612	22.5368				2	2	3.4	32906000	8	2	1	2	2	2	1	1	1	1	0	2	1	3	0	0	1
CON__Q8N1N4-2;CON__Q7RTT2				3	-0.733241	0.505188	-0.209469	0.880372	-0.0448856	-0.374052	22.2817	21.9526	21.6381	21.2624	21.8797	24.2662	21.6707	21.0429	+			4	3	7.5	31802000	6	2	2	2	1	1	3	1	1	1	1	1	0	0	3	0	0
P10493	Nidogen-1	Nid1		2	-0.874842	0.331084	0.920817	0.0713035	1.17907	0.662562	23.2312	22.7147	21.9542	20.0301	21.5477	22.0822	22.0221	NaN				2	2	1.9	31056000	5	2	2	1	1	1	2	2	0	4	1	0	0	0	0	0	0
Q91VM9	Inorganic pyrophosphatase 2, mitochondrial	Ppa2		2	0.564403	0.188705	0.861877	0.143019	1.13538	0.588378	22.7092	22.1622	22.2905	21.9859	NaN	NaN	21.3299	21.8178				2	2	7.9	30725000	14	1	2	1	2	0	0	1	1	2	4	2	3	0	0	1	2
Q8R0N6	Hydroxyacid-oxoacid transhydrogenase, mitochondrial	Adhfe1		2	-0.74189	0.395962	0.297709	1	0.297709	#VALUE!	22.8635	NaN	21.4344	21.9232	22.1141	23.5102	NaN	21.6214				2	2	8.4	30520000	5	2	0	2	1	1	1	0	2	3	0	1	0	0	0	0	1
Q9Z1Q5	Chloride intracellular channel protein 1	Clic1		2	1.18373	0.0178097	0.988338	0.0694571	1.25877	0.7179	22.2978	21.7569	22.0018	22.0628	22.6037	NaN	21.089	20.9891		+		2	2	18.7	29599000	15	2	1	1	1	1	0	1	1	4	2	3	2	1	0	1	2
Q9WTP7	GTP:AMP phosphotransferase AK3, mitochondrial	Ak3		2	-1.23993	1	-1.03157	1	-0.641726	-1.42142	22.8796	22.1	22.567	21.9959	NaN	23.5214	NaN	NaN				2	2	12.8	28605000	12	2	2	2	1	2	1	0	2	2	3	3	0	2	0	0	2
Q9D3D9	ATP synthase subunit delta, mitochondrial	Atp5d		2	NaN	1	NaN	1	#DIV/0!	#DIV/0!	22.3676	22.1609	23.1426	22.0535	NaN	NaN	NaN	NaN				2	2	13.7	27763000	7	1	1	2	2	0	0	1	1	0	2	3	0	0	0	1	1
Q9DBT9	Dimethylglycine dehydrogenase, mitochondrial	Dmgdh		4	0.491268	0.563362	0.30243	0.463407	0.567435	0.037425	21.9633	21.4333	21.24	21.3867	23.0346	NaN	21.6029	21.1888				4	4	8.4	26910000	4	2	1	2	1	3	0	1	1	0	0	1	0	3	0	0	0
P97450	ATP synthase-coupling factor 6, mitochondrial	Atp5j		3	0.0637439	0.957327	-0.844628	0.530526	-0.638083	-1.05117	21.2429	20.8298	23.0691	21.3804	21.3848	22.9851	20.7769	NaN				3	3	43.5	26300000	3	1	1	3	2	1	1	1	0	0	0	3	0	0	0	0	0
P48036	Annexin A5	Anxa5		2	0.0367902	0.956894	1.16166	0.300917	1.96671	0.356613	23.1856	21.5755	21.4239	20.6311	21.7121	22.2438	21.0621	20.3509				2	2	8.8	25973000	5	2	2	2	1	2	1	2	1	3	1	1	0	0	0	0	0
P80315	T-complex protein 1 subunit delta	Cct4		2	0.753943	0.216989	0.785656	0.0546956	0.699578	0.871734	21.8272	21.9994	21.9378	21.2294	22.4776	21.2989	20.9564	NaN				2	2	5	23843000	10	2	1	2	2	2	1	1	1	0	1	4	1	2	0	0	2
P58281	Dynamin-like 120 kDa protein, mitochondrial;Dynamin-like 120 kDa protein, form S1	Opa1		2	0.557585	0.323397	-0.0287542	0.948058	-0.399328	0.34182	20.6726	21.4138	22.5036	21.1345	21.2504	21.5238	20.9295	20.7625				2	2	2.9	22962000	3	2	2	1	2	1	1	2	2	0	0	1	0	0	0	1	1
Q9QXX4	Calcium-binding mitochondrial carrier protein Aralar2	Slc25a13		1	0.336884	1	-0.344881	1	0.21793	-0.907692	21.7224	20.5967	21.5475	21.1055	22.8709	NaN	NaN	21.5044				2	1	3.1	22335000	9	1	1	1	1	1	0	0	1	1	1	2	2	1	0	0	2
P62242	40S ribosomal protein S8	Rps8		2	0.363711	0.638512	-0.142714	0.839213	0.0847708	-0.370199	21.4945	21.0396	22.1974	21.3496	NaN	22.3506	20.7541	21.1246				2	2	11.5	21263000	3	1	1	2	1	0	1	1	2	0	0	2	0	0	0	0	1
Q8BWM0	Prostaglandin E synthase 2;Prostaglandin E synthase 2 truncated form	Ptges2		2	0.510777	0.184733	0.171738	0.286388	0.273721	0.0697546	21.6406	21.4366	21.6286	NaN	22.1266	NaN	21.4286	21.3051				2	2	10.7	20898000	7	2	2	2	0	1	0	2	1	3	0	2	0	1	0	1	0
P97449	Aminopeptidase N	Anpep		3	0.270288	0.514671	1.4033	0.306567	2.38356	0.423032	23.0355	21.075	20.679	20.7343	21.3533	NaN	20.9715	20.3324				3	3	4.5	20389000	4	3	2	2	1	2	0	1	1	3	0	1	0	0	0	0	0
Q8BVI4	Dihydropteridine reductase	Qdpr		2	0.252841	1	0.202693	1	0.453241	-0.0478554	21.6942	21.1931	22.0395	21.0762	21.3655	NaN	NaN	21.2409				2	2	14.1	19960000	3	1	2	1	1	1	0	0	2	0	1	1	0	0	0	0	1
O08756	3-hydroxyacyl-CoA dehydrogenase type-2	Hsd17b10		2	0.275013	0.400891	0.638594	0.490083	1.39534	-0.118151	22.3526	20.8391	21.1761	20.8959	21.6247	NaN	20.8699	21.0445				2	2	17.2	19923000	7	2	1	2	1	2	0	1	1	1	0	1	0	4	0	0	1
P26043;P26041	Radixin;Moesin	Rdx;Msn		2	NaN	1	NaN	1	#DIV/0!	#DIV/0!	21.9673	22.1191	21.7684	NaN	22.7349	NaN	NaN	NaN				4	2	7.7	19524000	4	1	1	2	0	1	0	0	0	1	1	1	0	1	0	0	0
Q9WUR2	Enoyl-CoA delta isomerase 2, mitochondrial	Eci2		1	0.252329	0.611938	0.529522	1	#VALUE!	0.529522	NaN	22.0865	NaN	21.3981	22.2204	NaN	21.4544	21.6595				4	1	9.7	19342000	3	0	1	0	1	1	0	1	1	0	0	0	0	1	0	0	2
P62862	40S ribosomal protein S30	Fau		2	-5.14233	1	NaN	1	#VALUE!	#VALUE!	NaN	NaN	20.0876	20.5894	20.4504	25.5181	NaN	NaN				2	2	18.6	18792000	3	0	0	1	1	1	2	0	0	0	0	0	0	0	3	0	0
P11276	Fibronectin;Anastellin	Fn1		2	0.105816	0.902667	0.369145	0.767429	0.865934	-0.127644	22.1742	21.1806	21.12	21.1991	21.9232	22.2802	20.3363	NaN				2	2	1.3	18735000	2	2	1	1	1	2	1	1	0	2	0	0	0	0	0	0	0
O55143;Q8R429	Sarcoplasmic/endoplasmic reticulum calcium ATPase 2;Sarcoplasmic/endoplasmic reticulum calcium ATPase 1	Atp2a2;Atp2a1		2	-0.24195	1	-0.299248	1	#VALUE!	-0.299248	NaN	21.7863	21.6364	NaN	22.0509	NaN	NaN	22.0856				2	2	3.4	18587000	4	0	1	1	0	2	0	0	1	0	1	1	0	0	0	0	2
Q9D051	Pyruvate dehydrogenase E1 component subunit beta, mitochondrial	Pdhb		3	NaN	1	NaN	1	#DIV/0!	#VALUE!	22.2266	NaN	22.2901	NaN	22.3729	NaN	NaN	NaN				3	3	12	16338000	4	1	0	1	0	3	0	0	1	0	0	2	0	1	0	0	1
P80318	T-complex protein 1 subunit gamma	Cct3		3	0.591028	1	0.365561	1	0.539673	0.191448	21.5915	21.2432	21.4594	NaN	21.8262	NaN	NaN	21.0518				3	3	5.5	15849000	3	1	1	2	0	1	1	0	1	0	0	2	0	0	1	0	0
Q9DBL1	Short/branched chain specific acyl-CoA dehydrogenase, mitochondrial	Acadsb	161;162	2	0.572068	0.351853	NaN	1	#VALUE!	#VALUE!	NaN	NaN	21.1617	21.2205	22.3958	NaN	20.9693	21.0719				2	2	7.4	15812000	3	0	0	2	1	1	0	1	1	0	0	1	0	1	0	0	1
Q8R4N0	Citrate lyase subunit beta-like protein, mitochondrial	Clybl		2	1.0835	1	0.395298	1	#VALUE!	0.395298	NaN	20.8869	21.9428	20.7497	22.0326	NaN	20.4916	NaN				2	2	9.8	14813000	5	0	1	2	1	1	0	1	0	0	0	4	0	1	0	0	0
Q8JZN5	Acyl-CoA dehydrogenase family member 9, mitochondrial	Acad9		3	1.42099	1	-0.0554771	1	-0.0554771	#VALUE!	20.0435	NaN	22.1935	20.3628	22.0037	NaN	NaN	20.099				3	3	5.8	14481000	12	1	0	3	2	2	0	0	1	0	0	5	1	4	0	0	2
CON__Q6IFZ6;Q6IFZ6	Keratin, type II cytoskeletal 1b	Krt77		2	-1.73713	1	-2.53052	1	-2.1711	-2.88994	21.0428	20.324	21.6032	NaN	21.3504	23.2139	NaN	NaN	+			9	0	9.1	13053000	12	1	1	2	0	1	2	0	0	1	2	4	0	2	3	0	0
CON__P04259				1	-0.260829	1	0.403852	0.668475	1.00921	-0.201505	22.473	21.2622	NaN	NaN	21.2029	22.0059	20.9216	NaN	+			23	1	33	13041000	1	1	1	0	0	1	1	1	0	1	0	0	0	0	0	0	0
P63276	40S ribosomal protein S17	Rps17		2	0.6903	0.165668	0.822625	0.239179	1.29971	0.345544	21.3148	20.3606	20.96	20.1414	21.0146	NaN	20.1513	19.8788				2	2	32.6	12216000	4	2	1	2	1	1	0	1	1	2	0	2	0	0	0	0	0
P68254	14-3-3 protein theta	Ywhaq		1	NaN	1	NaN	1	#DIV/0!	#VALUE!	21.9181	NaN	22.2822	NaN	NaN	NaN	NaN	NaN				4	1	15.9	10858000	3	1	0	1	0	0	0	0	0	1	0	2	0	0	0	0	0
Q9QZQ1	Afadin	Mllt4		2	NaN	1	NaN	1	#VALUE!	#DIV/0!	NaN	20.9415	20.3505	22.2755	20.227	NaN	NaN	NaN				2	2	1.2	10532000	3	0	2	1	1	1	0	0	0	0	2	0	1	0	0	0	0
Q8BGA8	Acyl-coenzyme A synthetase ACSM5, mitochondrial	Acsm5		2	NaN	1	NaN	1	#DIV/0!	#VALUE!	21.5563	NaN	21.3456	NaN	NaN	NaN	NaN	NaN				2	2	4.2	8512900	4	1	0	1	0	2	0	0	1	1	0	1	0	2	0	0	0
CON__P02535-1;P02535	Keratin, type I cytoskeletal 10	Krt10		1	-2.92477	1	-1.99788	1	-1.99788	#VALUE!	21.4552	NaN	20.5283	NaN	NaN	23.4531	NaN	NaN	+			10	1	16.8	8138400	1	1	0	1	0	0	1	0	0	0	0	1	0	0	0	0	0
P61804	Dolichyl-diphosphooligosaccharide--protein glycosyltransferase subunit DAD1	Dad1		2	-0.355446	1	-0.850025	1	-0.850025	#VALUE!	20.0566	NaN	20.9024	20.2	NaN	NaN	NaN	20.9066				2	2	19.5	7891900	4	1	0	1	1	0	0	0	2	0	0	1	0	0	0	0	3
P27659	60S ribosomal protein L3	Rpl3		2	0.685728	1	NaN	1	#VALUE!	#VALUE!	NaN	NaN	21.6448	NaN	NaN	NaN	NaN	20.959				2	2	8.9	7642800	6	0	0	2	0	1	0	0	1	0	0	4	0	2	0	0	0
Q61847	Meprin A subunit beta	Mep1b		2	NaN	1	NaN	1	#DIV/0!	#VALUE!	20.8578	NaN	20.144	NaN	21.5231	NaN	NaN	NaN				2	2	3.8	6347100	6	1	0	2	0	1	0	0	0	1	0	3	0	2	0	0	0

## Sheet: imputed_WT1-removed
Majority protein IDs	Protein names	Gene names	podocin_wt log2 Fold Change	podocin_wt P-Value	aged_wt log2 Fold Change	aged_wt P-Value	aged 47_wt log2 fold change	aged 53_wt log2 fold change	AGED 47 g Pod-BioID Quant Values	AGED 53 g Pod-BioID Quant Values	Podocin-BioID 1 Quant Values	Podocin-BioID 2 Quant Values	Podocin-BioID 3 Quant Values	WT 2 Quant Values	WT 3 Quant Values	Peptides	Unique peptides	Sequence coverage [%]
Q80W68	Kin of IRRE-like protein 1	Kirrel	5.993	0.272484	6.54711	0.280356	6.20294	6.89129	28.4277	29.116	28.1286	28.9207	27.6039	17.7713	26.6782	18	18	33.1
Q60598	Src substrate cortactin	Cttn	5.70253	0.0839153	4.06927	0.194559	3.79421	4.34433	24.7987	25.3489	26.3865	28.1709	25.5638	18.9052	23.1039	14	14	33.2
P39447	Tight junction protein ZO-1	Tjp1	5.62457	0.225848	5.69088	0.262907	5.61428	5.76748	33.3207	33.4739	33.0713	33.9223	32.9994	24.0178	31.395	91	90	62.9
Q9CSB4	Partitioning defective 3 homolog B	Pard3b	4.20579	0.224378	4.36257	0.248894	4.26066	4.46448	28.8554	29.0592	28.9168	29.6067	27.8779	21.8852	27.3042	38	38	40
Q9DC07	LIM zinc-binding domain-containing Nebulette	Nebl	3.40545	0.0625169	3.6104	0.103558	4.2547	2.9661	27.3856	26.097	26.4964	27.3332	25.7795	22.0457	24.2161	7	7	33.3
Q8K012	Formin-binding protein 1-like	Fnbp1l	3.22407	0.0246924	2.12363	0.112077	2.44079	1.80648	24.6295	23.9952	24.9315	25.9425	25.3645	21.4784	22.8991	7	7	11.4
Q9WVQ1	Membrane-associated guanylate kinase, WW and PDZ domain-containing protein 2	Magi2	2.88559	0.0829832	2.45322	0.0662825	2.61126	2.29518	28.1984	27.8823	27.7714	30.3002	27.3465	24.941	26.2332	30	30	34.5
Q8CC35	Synaptopodin	Synpo	2.88229	0.0579026	2.71303	0.0302406	2.25888	3.16718	24.9706	25.8789	25.94	27.036	23.806	22.8756	22.5478	10	10	14.7
B5TVM2	Immunoglobulin-like domain-containing receptor 2	Ildr2	2.76327	0.00321388	3.53311	0.00103528	3.64677	3.41945	27.16	26.9327	25.6854	26.3681	26.7762	23.5183	23.5083	11	11	21.2
Q9Z0U1	Tight junction protein ZO-2	Tjp2	2.70919	0.0367318	3.31494	0.0096008	3.3898	3.24008	27.2874	27.1377	26.7989	27.6795	25.342	23.5791	24.2161	22	21	28
Q01149	Collagen alpha-2(I) chain	Col1a2	2.67634	0.0462014	2.45586	0.171581	3.61222	1.2995	26.1755	23.8628	23.7594	26.451	25.5084	22.7667	22.3599	3	3	2.4
Q91X05	Podocin	Nphs2	2.42331	0.0346254	2.3638	0.143832	1.42469	3.30292	28.7524	30.6306	30.6063	29.9079	28.7389	26.9595	27.6959	13	13	38.7
P11087	Collagen alpha-1(I) chain	Col1a1	2.36941	0.0725516	1.91048	0.228422	2.87111	0.949844	27.7226	25.8014	25.894	27.9385	27.8304	25.4152	24.2879	5	5	4.4
Q80TS7	Dendrin	Ddn	2.34859	0.0727507	2.03318	0.130851	2.04649	2.01986	28.2251	28.1985	28.2534	29.0869	28.2414	25.3607	26.9966	13	13	21.4
Q68FH0	Plakophilin-4	Pkp4	2.27049	0.0327238	2.94344	0.0131366	2.64039	3.24648	25.6455	26.2516	25.3677	26.2347	24.2243	23.1608	22.8493	13	13	14.7
P07356	Annexin A2	Anxa2	2.21351	0.225757	3.73565	0.096888	3.8236	3.64769	26.9579	26.7819	26.3761	23.9079	25.7593	21.8814	24.3871	11	11	30.1
P56391	Cytochrome c oxidase subunit 6B1	Cox6b1	2.01825	0.119119	1.78444	0.195575	1.56005	2.00884	24.9295	25.3783	25.6667	24.9365	25.5599	22.465	24.2738	4	4	29.1
P26043;P26041	Radixin;Moesin	Rdx;Msn	1.7376	0.149348	1.65453	0.180966	1.56769	1.74137	21.9976	22.1713	21.6321	21.9584	22.9121	19.615	21.2449	4	2	7.7
Q64433	10 kDa heat shock protein, mitochondrial	Hspe1	1.65575	0.036328	0.686574	0.517491	1.56784	-0.194693	25.0542	23.2916	25.5155	24.2315	25.6793	23.4804	23.4922	4	4	45.1
O08997	Copper transport protein ATOX1	Atox1	1.59579	0.363899	2.17451	0.252585	2.38531	1.96371	25.5839	25.1623	24.0801	24.2315	26.0717	24.549	21.8482	2	2	20.6
Q9CXZ1	NADH dehydrogenase [ubiquinone] iron-sulfur protein 4, mitochondrial	Ndufs4	1.58587	0.0555553	0.833635	0.330022	1.34943	0.317845	23.2029	22.1713	23.6461	22.7894	23.8826	22.2542	21.4527	5	5	25.7
P05202	Aspartate aminotransferase, mitochondrial	Got2	1.58225	0.247093	1.29197	0.399468	2.10738	0.476553	27.1711	25.5403	26.5895	25.5756	27.7728	25.9663	24.1611	12	12	29.8
Q9CPQ8	ATP synthase subunit g, mitochondrial	Atp5l	1.54643	0.0665429	0.165794	0.923308	1.68553	-1.35394	23.9243	20.8848	24.4964	22.7365	24.1226	22.123	22.3545	2	2	25.2
P70333;O35737	Heterogeneous nuclear ribonucleoprotein H2;Heterogeneous nuclear ribonucleoprotein H;Heterogeneous nuclear ribonucleoprotein H, N-terminally processed	Hnrnph2;Hnrnph1	1.52711	0.159654	1.90995	0.13028	1.85142	1.96848	23.075	23.1921	22.5808	22.3393	23.332	20.4594	21.9878	2	2	7.3
P07724	Serum albumin	Alb	1.5227	0.2908	1.6406	0.338117	2.6086	0.672599	29.4574	27.5214	27.6118	27.5468	29.9557	27.7371	25.9604	13	13	22.2
Q9Z0S1	3(2),5-bisphosphate nucleotidase 1	Bpnt1	1.51451	0.0893309	0.960588	0.289838	1.47637	0.444802	23.5839	22.5524	23.184	23.1981	24.484	22.5405	21.6747	4	4	19.2
Q9EQX4	Allograft inflammatory factor 1-like	Aif1l	1.41846	0.027428	1.50905	0.0717643	1.19341	1.82469	24.3932	25.0245	24.7433	24.8871	24.2243	23.4883	22.9113	5	5	38
Q9WUR9	Adenylate kinase 4, mitochondrial	Ak4	1.39987	0.0865889	1.44094	0.115524	1.79162	1.09027	25.2955	24.5942	24.8823	24.2576	25.5715	23.0966	23.9113	5	5	38.1
O70133	ATP-dependent RNA helicase A	Dhx9	1.36611	0.524553	1.04816	0.631714	0.831132	1.26518	23.8158	24.2498	23.8221	25.1502	24.0799	21.1262	24.843	4	4	3.6
P62806	Histone H4	Hist1h4a	1.35816	0.013715	1.22659	0.200912	1.82886	0.624308	29.7833	28.5788	29.4475	29.2705	29.22	27.7033	28.2057	9	9	56.3
P46412	Glutathione peroxidase 3	Gpx3	1.33317	0.0534496	2.30385	0.115785	3.05456	1.55315	25.8926	24.3912	24.2721	23.9881	24.2534	23.2587	22.4173	3	3	15
P00920	Carbonic anhydrase 2	Ca2	1.326	0.0992931	0.996704	0.179089	1.44868	0.544726	25.7987	24.8948	25.2877	25.0189	26.7216	24.1601	24.54	5	5	38.5
Q61171	Peroxiredoxin-2	Prdx2	1.31136	0.0554387	0.854746	0.315461	1.48682	0.222676	24.6359	23.3718	23.9845	24.1149	25.282	23.2706	23.0277	4	4	22.7
Q8CGB6	Tensin-2	Tns2	1.29984	0.0375171	0.357466	0.128534	0.33631	0.378623	23.0076	23.0499	24.0171	24.5281	23.368	22.8119	22.5306	3	3	5.1
Q9DBF1	Alpha-aminoadipic semialdehyde dehydrogenase	Aldh7a1	1.29858	0.154788	1.32807	0.155248	1.64782	1.00831	25.7286	25.0891	25.2333	24.6514	26.2534	23.5791	24.5825	6	6	12.8
P61979	Heterogeneous nuclear ribonucleoprotein K	Hnrnpk	1.28759	0.420139	1.30497	0.251958	1.19416	1.41578	22.358	22.5796	22.0562	20.7421	24.556	21.975	20.3527	4	4	10.4
P97328	Ketohexokinase	Khk	1.25356	0.0268664	0.811507	0.336853	1.3899	0.233113	23.5971	22.4403	23.4534	23.2896	23.6393	21.9158	22.4986	2	2	8.1
Q60759	Glutaryl-CoA dehydrogenase, mitochondrial	Gcdh	1.21747	0.318496	0.944934	0.345758	1.00166	0.88821	24.4524	24.3389	24.3076	23.7328	25.9642	22.6804	24.221	5	5	15.5
Q9Z1Q5	Chloride intracellular channel protein 1	Clic1	1.21394	0.0266876	1.0665	0.0605099	1.32642	0.806578	22.3299	21.81	21.8645	22.0082	22.7795	21.0932	20.9137	2	2	18.7
P40142	Transketolase	Tkt	1.20585	0.233106	1.10902	0.347168	1.62274	0.595309	25.6923	24.6648	24.7562	25.2672	25.8027	23.3185	24.8206	9	9	24.1
Q9CQC7	NADH dehydrogenase [ubiquinone] 1 beta subcomplex subunit 4	Ndufb4	1.1964	0.283195	0.909017	0.49373	1.76517	0.0528639	23.7226	22.0103	23.2855	22.0326	24.1436	21.275	22.64	3	3	35.7
Q6PB66	Leucine-rich PPR motif-containing protein, mitochondrial	Lrpprc	1.19257	0.116927	0.782374	0.199697	1.07748	0.487264	22.8818	22.2916	23.1477	22.1319	23.7111	21.5133	22.0954	3	3	2.3
P12787	Cytochrome c oxidase subunit 5A, mitochondrial	Cox5a	1.1844	0.0912677	1.02898	0.113024	1.36115	0.696805	26.0872	25.4229	26.0749	25.0677	26.5888	24.9082	24.5439	3	3	21.2
Q80XN0	D-beta-hydroxybutyrate dehydrogenase, mitochondrial	Bdh1	1.17665	0.318907	0.736602	0.449216	0.942601	0.530604	22.8044	22.3924	22.6181	22.2249	24.2725	21.0999	22.6238	2	2	8.5
P35505	Fumarylacetoacetase	Fah	1.17228	0.0991169	1.01841	0.167584	1.26748	0.769342	24.2752	23.777	23.7072	24.1571	24.6757	22.5981	23.4173	3	3	13.1
P20108	Thioredoxin-dependent peroxide reductase, mitochondrial	Prdx3	1.16151	0.0728172	1.10002	0.0982741	1.3495	0.850536	24.6984	24.1994	24.1004	24.2769	25.1539	23.6261	23.0717	3	3	12.8
Q9D8E6	60S ribosomal protein L4	Rpl4	1.15602	0.0636403	0.862242	0.241182	1.32368	0.400805	25.3076	24.3847	25.4375	24.5065	25.4758	23.7371	24.2308	6	6	13.4
O88338	Cadherin-16	Cdh16	1.1272	0.102644	1.18295	0.270715	1.92692	0.438968	26.7553	25.2674	25.9258	25.2511	26.69	25.0781	24.5787	9	9	23.4
Q8R0Y6	Cytosolic 10-formyltetrahydrofolate dehydrogenase	Aldh1l1	1.1266	0.38845	0.48233	0.586198	1.08202	-0.117361	24.0056	22.8062	24.7005	22.0416	25.4083	23.3745	22.4726	8	8	12.6
Q9DC69	NADH dehydrogenase [ubiquinone] 1 alpha subcomplex subunit 9, mitochondrial	Ndufa9	1.12279	0.397107	0.585305	0.692408	1.42464	-0.254032	23.0426	21.364	22.7785	21.6778	23.7661	20.6512	22.5848	3	3	14.3
P35980	60S ribosomal protein L18	Rpl18	1.11693	0.0783924	0.982745	0.219628	1.38401	0.581477	24.7286	23.9261	24.6599	24.1077	24.6171	22.9586	23.7307	3	3	19.1
E9Q557	Desmoplakin	Dsp	1.11228	0.223056	0.682481	0.322457	0.830426	0.534537	23.2587	22.9628	23.3379	22.7513	24.5324	22.9308	21.9257	8	8	2.9
P84099	60S ribosomal protein L19	Rpl19	1.10099	0.0361554	0.711515	0.154391	0.601459	0.821571	23.9347	24.1548	24.3207	24.5228	24.4592	23.0353	23.6312	2	2	13.3
P58252	Elongation factor 2	Eef2	1.09619	0.122087	0.615327	0.23485	0.886677	0.343977	23.6231	23.0804	23.355	23.4109	24.732	22.4906	22.9822	4	4	5.1
Q9CRB9	MICOS complex subunit Mic19	Chchd3	1.09602	0.258524	2.03401	0.121377	1.90379	2.16422	24.3393	24.5997	23.8525	23.434	23.3082	21.6648	23.2063	3	3	14.1
Q91XE0	Glycine N-acyltransferase	Glyat	1.09305	0.19356	1.44666	0.20666	1.99139	0.901928	26.8242	25.7347	25.5585	25.6341	26.585	24.2676	25.398	8	8	33.4
P47963	60S ribosomal protein L13	Rpl13	1.08936	0.125053	0.216053	0.797681	0.838416	-0.406309	22.7953	21.5506	23.6735	22.5777	22.8876	21.5575	22.3563	3	3	15.6
Q91VR2	ATP synthase subunit gamma, mitochondrial	Atp5c1	1.08568	0.245161	0.270336	0.790837	0.84078	-0.300108	25.1777	24.0368	25.281	24.9763	26.0105	23.649	25.0249	6	6	21.5
Q05793	Basement membrane-specific heparan sulfate proteoglycan core protein;Endorepellin;LG3 peptide	Hspg2	1.08161	0.175717	1.30776	0.220622	1.88495	0.730575	25.5197	24.3653	24.3677	24.2769	25.5044	24.1032	23.1662	11	11	3.5
O08749	Dihydrolipoyl dehydrogenase, mitochondrial	Dld	1.06718	0.103007	0.869368	0.352387	1.58282	0.155916	26.4596	25.0327	25.6786	25.3424	26.8109	24.9957	24.7579	8	8	18.3
Q8BMS1	Trifunctional enzyme subunit alpha, mitochondrial;Long-chain enoyl-CoA hydratase;Long chain 3-hydroxyacyl-CoA dehydrogenase	Hadha	1.06297	0.373807	0.314896	0.78517	0.677506	-0.0477137	26.0708	25.3456	26.1502	26.0016	27.2169	24.4482	26.3384	15	15	28.6
Q8BMF4	Dihydrolipoyllysine-residue acetyltransferase component of pyruvate dehydrogenase complex, mitochondrial	Dlat	1.05555	0.271771	0.531922	0.294199	0.902935	0.16091	23.0115	22.2695	23.1055	21.8386	24.5482	22.0388	22.1783	3	3	7.5
P62242	40S ribosomal protein S8	Rps8	1.04591	0.069915	0.409019	0.257363	0.625316	0.192721	21.5272	21.0947	22.0604	21.2946	22.4885	20.7562	21.0477	2	2	11.5
Q8CGP2;Q8CGP1;Q6ZWY9;Q64525;Q64478;Q64475;P10854;P10853;Q9D2U9;Q8CGP0;Q64524;P70696	Histone H2B type 1-P;Histone H2B type 1-K;Histone H2B type 1-C/E/G;Histone H2B type 2-B;Histone H2B type 1-H;Histone H2B type 1-B;Histone H2B type 1-M;Histone H2B type 1-F/J/L;Histone H2B type 3-A;Histone H2B type 3-B;Histone H2B type 2-E;Histone H2B type 1-A	Hist1h2bp;Hist1h2bk;Hist1h2bc;Hist2h2bb;Hist1h2bh;Hist1h2bb;Hist1h2bm;Hist1h2bf;Hist3h2ba;Hist3h2bb;Hist2h2be;Hist1h2ba	1.04015	0.0487956	1.17213	0.0793858	1.3894	0.954856	29.1793	28.7448	28.6684	28.6551	29.1667	27.5136	28.0663	6	6	38.1
P26039	Talin-1	Tln1	1.03999	0.0995494	1.3755	0.122366	1.73545	1.01554	24.0252	23.3053	22.99	23.3022	23.697	22.6804	21.8991	6	6	3.5
P10922	Histone H1.0;Histone H1.0, N-terminally processed	H1f0	1.03209	0.109853	1.02679	0.294272	1.59772	0.455866	30.991	29.8491	30.2968	30.4404	30.5388	29.8464	28.9401	8	8	29.9
Q62425	Cytochrome c oxidase subunit NDUFA4	Ndufa4	1.02993	0.104092	0.39989	0.651232	1.13597	-0.336186	23.7583	22.2861	23.9624	22.8507	24.1436	22.4337	22.8109	2	2	26.8
Q64516	Glycerol kinase	Gk	1.01864	0.182358	0.53996	0.00926396	0.582972	0.496948	23.1838	23.0978	23.1156	22.9501	24.7928	22.6307	22.571	4	4	9.3
P42125	Enoyl-CoA delta isomerase 1, mitochondrial	Eci1	1.01296	0.141312	1.01881	0.250804	1.43619	0.601443	24.8044	23.9697	24.1744	24.2511	24.7181	22.8872	23.8493	4	4	20.4
P51174	Long-chain specific acyl-CoA dehydrogenase, mitochondrial	Acadl	1.0129	0.0251254	0.744879	0.380859	1.4129	0.0768594	26.919	25.583	26.2676	26.2848	27.0048	25.512	25.5003	7	7	18.8
C0HKE9;C0HKE8;C0HKE7;C0HKE6;C0HKE5;C0HKE4;C0HKE3;C0HKE2;C0HKE1;Q8CGP6;Q8R1M2;Q64523;Q8CGP7;Q8CGP5;Q8BFU2;Q6GSS7	Histone H2A type 1-H;Histone H2A.J;Histone H2A type 2-C;Histone H2A type 1-K;Histone H2A type 1-F;Histone H2A type 3;Histone H2A type 2-A	Hist1h2ah;H2afj;Hist2h2ac;Hist1h2ak;Hist1h2af;Hist3h2a;Hist2h2aa1	1.00096	0.01587	1.14438	0.0670993	1.44753	0.841236	29.1092	28.5029	28.6791	28.3293	28.9795	27.7371	27.5863	4	1	32.3
Q8CC88	von Willebrand factor A domain-containing protein 8	Vwa8	0.990272	0.330235	0.230448	0.780505	0.150911	0.309984	23.3841	23.5432	23.8465	23.6855	25.1384	22.5133	23.9531	9	9	6.6
Q91VM9	Inorganic pyrophosphatase 2, mitochondrial	Ppa2	0.984036	0.158008	0.940244	0.105513	1.20221	0.678281	22.7394	22.2154	22.1531	21.9292	23.4813	21.3327	21.7416	2	2	7.9
Q8BH59	Calcium-binding mitochondrial carrier protein Aralar1	Slc25a12	0.980832	0.21726	0.752344	0.434022	1.38645	0.118239	22.9117	21.6435	22.1156	22.0082	23.3944	21.0798	21.9706	3	2	7.2
Q8BWT1	3-ketoacyl-CoA thiolase, mitochondrial	Acaa2	0.97343	0.0683832	0.858665	0.19908	1.25955	0.457785	27.3275	26.5257	26.6513	26.8975	27.5754	25.855	26.2809	13	13	48.9
P84244;P84228;P68433;P02301	Histone H3.3;Histone H3.2;Histone H3.1;Histone H3.3C	H3f3a;Hist1h3b;Hist1h3a;H3f3c	0.964315	0.202824	1.54682	0.107424	1.60614	1.4875	27.8381	27.7195	27.6163	26.8447	27.1279	25.6826	26.7813	3	3	15.4
Q9QZQ8	Core histone macro-H2A.1	H2afy	0.962532	0.00646972	1.06499	0.0818818	1.38726	0.742725	24.5706	23.9261	24.2264	23.8829	24.3284	23.1409	23.2259	3	3	13.7
Q9CZU6	Citrate synthase, mitochondrial	Cs	0.958714	0.268671	0.97953	0.369292	1.82715	0.131913	25.53	23.8348	23.8525	24.0714	26.0608	23.6145	23.7912	5	5	12.7
Q99K67	Alpha-aminoadipic semialdehyde synthase, mitochondrial;Lysine ketoglutarate reductase;Saccharopine dehydrogenase	Aass	0.952741	0.0882236	0.503759	0.202168	0.711386	0.296132	25.6037	25.1884	25.6461	25.3785	26.5104	24.721	25.0636	6	6	7.8
Q6ZQM8	UDP-glucuronosyltransferase 1-7C	Ugt1a7c	0.951065	0.338771	1.46345	0.120523	1.92509	1.00181	24.8044	23.8812	23.231	22.8913	25.3689	22.5623	23.1964	5	5	11.3
P62754	40S ribosomal protein S6	Rps6	0.948472	0.0738116	0.7428	0.23963	1.09902	0.386583	22.7976	22.0852	22.3668	22.4901	23.0842	21.9713	21.4258	2	2	8
P57780	Alpha-actinin-4	Actn4	0.944971	0.129026	0.825199	0.303914	1.31972	0.330675	27.2772	26.2882	26.5622	26.649	27.4963	26.3005	25.6145	22	16	31.6
P28271	Cytoplasmic aconitate hydratase	Aco1	0.942516	0.293048	-0.151493	0.843563	0.178933	-0.481919	22.9716	22.3107	23.1936	23.3874	24.6245	22.2025	23.3828	4	4	8
P52196	Thiosulfate sulfurtransferase	Tst	0.940736	0.0597883	0.323213	0.531694	0.686844	-0.0404184	24.1995	23.4722	24.477	24.064	24.819	23.2809	23.7444	4	4	17.5
Q9CQA3	Succinate dehydrogenase [ubiquinone] iron-sulfur subunit, mitochondrial	Sdhb	0.938887	0.225604	0.607898	0.329709	0.994833	0.220963	24.827	24.0531	24.5455	23.9485	25.819	23.5551	24.1092	5	5	18.8
Q3UEG6	Alanine--glyoxylate aminotransferase 2, mitochondrial	Agxt2	0.937443	0.197634	0.621561	0.300385	0.53323	0.709892	22.4097	22.5864	22.6461	22.2921	23.5036	21.4364	22.3166	3	3	5.3
Q01768;P15532	Nucleoside diphosphate kinase B;Nucleoside diphosphate kinase A	Nme2;Nme1	0.923891	0.0518981	0.812209	0.147261	1.15802	0.466402	25.8464	25.1548	25.9258	25.0379	25.8732	24.753	24.6238	3	3	28.3
Q60866	Phosphotriesterase-related protein	Pter	0.918927	0.164342	0.493961	0.224695	0.705131	0.282792	23.9655	23.5432	23.553	23.8996	25.0853	23.0697	23.4511	4	4	15.2
Q68FD5	Clathrin heavy chain 1	Cltc	0.917978	0.338126	0.71191	0.347711	1.13904	0.284779	26.0755	25.2212	25.5098	24.849	27.2045	24.5368	25.3361	15	15	13
O35488	Very long-chain acyl-CoA synthetase	Slc27a2	0.907842	0.459942	0.662792	0.541352	0.857696	0.467888	24.9502	24.5604	24.2899	24.5065	26.2045	23.2056	24.9793	8	8	19.2
Q9JHI5	Isovaleryl-CoA dehydrogenase, mitochondrial	Ivd	0.900491	0.124216	1.03233	0.134881	1.39367	0.670983	26.4138	25.6911	25.8998	25.3022	26.5599	24.7998	25.2404	6	6	15.1
Q8K370	Acyl-CoA dehydrogenase family member 10	Acad10	0.896317	0.196044	1.10953	0.164563	1.54223	0.676819	22.8623	21.9969	22.1255	21.4657	23.058	21.0388	21.6014	2	2	2.2
P97450	ATP synthase-coupling factor 6, mitochondrial	Atp5j	0.895043	0.212463	0.0351864	0.924347	0.230376	-0.160003	21.2752	20.8848	22.9343	21.3246	21.5607	20.7813	21.3083	3	3	43.5
Q80X90	Filamin-B	Flnb	0.893133	0.31659	1.46798	0.180386	2.13694	0.799024	25.4231	24.0852	23.9513	23.1149	25.4717	23.5672	23.0051	14	13	8.8
Q8BH86	UPF0317 protein C14orf159 homolog, mitochondrial	UPF0317	0.889781	0.169776	0.559933	0.335641	0.900447	0.219418	23.5839	22.9029	23.0954	23.2511	24.3733	22.3963	22.9706	4	4	7.3
Q9CR68	Cytochrome b-c1 complex subunit Rieske, mitochondrial;Cytochrome b-c1 complex subunit 11	Uqcrfs1	0.878384	0.0485543	0.798907	0.299077	1.36938	0.228436	26.655	25.514	26.009	25.8054	26.6775	25.2149	25.3563	7	7	32.5
P08113	Endoplasmin	Hsp90b1	0.869081	0.255891	0.920147	0.319842	1.56194	0.278349	24.267	22.9834	23.4692	22.6739	24.5792	22.9876	22.4224	6	5	9.1
P45952	Medium-chain specific acyl-CoA dehydrogenase, mitochondrial	Acadm	0.867482	0.0539576	0.351765	0.368632	0.647543	0.0559878	27.5889	26.9973	27.594	27.486	28.3465	26.8648	27.0179	12	12	29.7
P97351	40S ribosomal protein S3a	Rps3a	0.867442	0.314465	0.956383	0.179154	1.1386	0.774168	22.4654	22.1009	21.2961	22.0235	23.263	20.8929	21.7606	4	4	17.4
Q02257	Junction plakoglobin	Jup	0.855271	0.302696	0.872037	0.349474	1.14797	0.5961	23.8158	23.2639	23.3719	23.3147	23.8826	23.3327	22.0029	4	4	6.8
P61922	4-aminobutyrate aminotransferase, mitochondrial	Abat	0.852163	0.330118	1.23575	0.28635	1.96954	0.501962	24.2834	22.8158	22.3482	22.849	24.3007	21.8697	22.7579	4	4	12.4
P16331	Phenylalanine-4-hydroxylase	Pah	0.849162	0.0472279	0.15145	0.361408	0.26196	0.0409403	22.8623	22.6413	23.1156	23.2896	23.9435	22.667	22.5337	3	3	7.5
Q8CHT0	Delta-1-pyrroline-5-carboxylate dehydrogenase, mitochondrial	Aldh4a1	0.844944	0.0633842	0.618038	0.229887	0.976712	0.259364	27.9386	27.2212	27.7311	27.3485	28.3409	26.9129	27.0108	13	13	31
P08249	Malate dehydrogenase, mitochondrial	Mdh2	0.844527	0.0484137	1.04727	0.161418	1.52324	0.571301	28.8791	27.9272	28.0909	27.8284	28.6819	27.286	27.4258	10	10	39.9
Q9DB77	Cytochrome b-c1 complex subunit 2, mitochondrial	Uqcrc2	0.83331	0.0670616	0.564585	0.34581	1.01773	0.111435	27.2251	26.3188	27.0489	26.5468	27.5265	26.2951	26.1197	13	13	39.7
P14869	60S acidic ribosomal protein P0	Rplp0	0.831956	0.295084	0.879125	0.254544	1.3962	0.362048	23.4495	22.4153	22.5691	21.9958	24.0907	22.2572	21.8493	3	3	17.4
Q99LC3	NADH dehydrogenase [ubiquinone] 1 alpha subcomplex subunit 10, mitochondrial	Ndufa10	0.829539	0.389846	0.461043	0.61894	0.743721	0.178364	23.9756	23.4103	23.9172	23.5011	24.7661	22.4932	23.9706	6	6	25.1
Q91WG0	Acylcarnitine hydrolase	Ces2c	0.821526	0.444914	0.778608	0.557632	1.56475	-0.00753015	23.7346	22.1623	23.6321	22.0082	23.3339	22.9622	21.3775	3	3	6.2
Q3UIJ9	Myocardial zonula adherens protein	Myzap	0.817592	0.626946	1.46073	0.418719	1.35448	1.56698	25.8016	26.0141	25.2988	26.0529	24.4425	25.8891	23.0051	9	9	21.9
P51881	ADP/ATP translocase 2;ADP/ATP translocase 2, N-terminally processed	Slc25a5	0.815549	0.309395	0.136974	0.848002	0.522599	-0.24865	27.8101	27.0389	27.8028	27.5268	28.9795	26.7896	27.7855	10	4	31.9
P58281	Dynamin-like 120 kDa protein, mitochondrial;Dynamin-like 120 kDa protein, form S1	Opa1	0.812797	0.137642	0.274253	0.563364	-0.106559	0.655065	20.7033	21.4649	22.3668	21.0773	21.4238	20.9308	20.6889	2	2	2.9
P19783	Cytochrome c oxidase subunit 4 isoform 1, mitochondrial	Cox4i1	0.811594	0.0619388	0.712678	0.238474	1.12704	0.298312	26.6892	25.8605	26.4672	25.8913	26.7627	25.4514	25.6729	5	5	31.4
Q9DCY0	Glycine N-acyltransferase-like protein Keg1	Keg1	0.808271	0.168987	0.555645	0.413117	0.969402	0.141888	27.5723	26.7448	27.3065	26.9881	27.939	26.2527	26.9531	10	10	40.3
Q8CG76	Aflatoxin B1 aldehyde reductase member 2	Akr7a2	0.798134	0.648612	-0.0881953	0.963171	0.749042	-0.925433	23.6612	21.9868	23.1255	23.1291	24.8764	21.4416	24.3828	3	3	9.8
P16460	Argininosuccinate synthase	Ass1	0.797414	0.125467	0.29678	0.463809	0.49456	0.0990007	27.4138	27.0182	27.3968	27.4997	28.2534	26.6546	27.1839	15	15	31.3
Q9CQ62	2,4-dienoyl-CoA reductase, mitochondrial	Decr1	0.796978	0.123491	0.7647	0.208512	1.18177	0.347628	26.0518	25.2176	25.5658	25.0751	26.36	24.8501	24.8899	4	4	16.1
Q99LB7	Sarcosine dehydrogenase, mitochondrial	Sardh	0.795414	0.0904416	0.330652	0.238621	0.516876	0.144428	26.6675	26.2951	26.6513	26.6115	27.5754	26.0802	26.221	13	13	18
P11352	Glutathione peroxidase 1	Gpx1	0.795163	0.0646408	0.0550933	0.906425	0.388803	-0.278617	24.9243	24.2569	25.2676	25.5808	25.1436	24.2896	24.7813	5	5	29.4
Q99KI0	Aconitate hydratase, mitochondrial	Aco2	0.792802	0.155218	0.493765	0.353333	0.82381	0.16372	29.6335	28.9734	29.3037	29.2236	30.2802	28.5634	29.056	25	25	38.7
Q99L13	3-hydroxyisobutyrate dehydrogenase, mitochondrial	Hibadh	0.784264	0.157529	0.881219	0.181206	1.2675	0.494934	25.2628	24.4903	24.6356	24.2315	25.4717	24.1994	23.7912	4	4	19.1
O08807	Peroxiredoxin-4	Prdx4	0.783749	0.115672	0.55955	0.282693	0.913236	0.205864	24.6423	23.9349	24.4887	23.9645	25.0853	23.8794	23.5787	2	1	6.9
Q8VEK3	Heterogeneous nuclear ribonucleoprotein U	Hnrnpu	0.780759	0.107122	0.616557	0.165681	0.690033	0.543081	23.5572	23.4103	23.2676	23.7328	23.9435	22.5886	23.1457	4	4	6.5
P02088;P02089	Hemoglobin subunit beta-1;Hemoglobin subunit beta-2	Hbb-b1;Hbb-b2	0.775078	0.00908581	0.816781	0.143421	1.16151	0.472055	32.642	31.9526	32.0853	32.1959	32.4855	31.4334	31.5276	8	8	61.9
Q3UV17	Keratin, type II cytoskeletal 2 oral	Krt76	0.769049	0.303214	1.16702	0.182791	1.36684	0.96721	29.2118	28.8122	28.7931	28.0407	29.0083	28.3916	27.2984	7	1	8.2
P14211	Calreticulin	Calr	0.767875	0.346363	1.20412	0.254552	1.72451	0.683733	24.5839	23.5432	23.7658	22.8627	24.2534	23.4152	22.3037	3	3	7
Q07417	Short-chain specific acyl-CoA dehydrogenase, mitochondrial	Acads	0.762653	0.125792	0.798878	0.188266	1.18137	0.416391	25.1689	24.4039	24.5677	24.2832	25.3997	23.8501	24.125	5	5	16
P38647	Stress-70 protein, mitochondrial	Hspa9	0.756075	0.0770567	0.805238	0.116736	1.10277	0.507704	27.8519	27.2569	27.4916	27.0265	27.9976	26.8024	26.6959	22	22	37.4
Q9D964	Glycine amidinotransferase, mitochondrial	Gatm	0.750623	0.265277	-0.189564	0.701421	-0.0046118	-0.374517	25.7286	25.3587	25.7072	26.801	26.9435	25.3468	26.1197	7	7	19.9
Q64727	Vinculin	Vcl	0.750101	0.150775	0.81996	0.313667	1.3967	0.243217	24.4451	23.2916	23.5895	23.3636	24.4425	23.2602	22.8366	6	6	7
P50247	Adenosylhomocysteinase	Ahcy	0.749088	0.119166	0.494022	0.163376	0.718318	0.269725	23.6984	23.2498	23.477	23.3022	24.4083	23.0248	22.9353	3	3	7.6
P07901	Heat shock protein HSP 90-alpha	Hsp90aa1	0.747856	0.231886	0.0873789	0.747659	0.266918	-0.0921602	22.3424	21.9834	22.2384	22.4657	23.7661	22.2301	21.9209	6	3	10
Q03265	ATP synthase subunit alpha, mitochondrial	Atp5a1	0.745971	0.188814	0.200974	0.694236	0.614989	-0.213041	29.9894	29.1614	29.8656	29.5698	30.9259	29.2182	29.5307	29	29	57
Q9CZM2	60S ribosomal protein L15	Rpl15	0.743814	0.216405	0.424271	0.464005	0.523138	0.325404	22.3235	22.1258	22.3584	22.5163	22.758	21.3383	22.2625	2	2	11.3
Q7TMF3	NADH dehydrogenase [ubiquinone] 1 alpha subcomplex subunit 12	Ndufa12	0.739757	0.185582	1.0538	0.0780966	1.29393	0.813667	24.0349	23.5547	24.203	23.3393	22.8999	22.942	22.54	3	3	26.2
P97807	Fumarate hydratase, mitochondrial	Fh	0.739669	0.0425327	0.925218	0.0101116	1.00242	0.848015	26.5488	26.3944	26.506	25.8639	26.4881	25.4932	25.5995	7	7	18.1
Q9Z0X1	Apoptosis-inducing factor 1, mitochondrial	Aifm1	0.735952	0.148864	0.52156	0.503238	1.16527	-0.122146	25.4194	24.132	24.6803	24.5441	25.7457	24.2823	24.2259	8	8	16
P35486	Pyruvate dehydrogenase E1 component subunit alpha, somatic form, mitochondrial	Pdha1	0.733985	0.215057	0.66554	0.370044	1.16285	0.168235	25.4668	24.4722	24.9056	24.4901	25.7181	24.6028	24.0051	5	5	11
P19536	Cytochrome c oxidase subunit 5B, mitochondrial	Cox5b	0.724988	0.00512369	0.919809	0.158559	1.33495	0.504664	24.5162	23.6859	23.9955	23.7328	23.9904	23.2271	23.1354	2	2	15.6
P63276	40S ribosomal protein S17	Rps17	0.721503	0.146497	0.899664	0.212535	1.36479	0.434537	21.3456	20.4153	20.8234	20.0889	21.1945	20.1585	19.803	2	2	32.6
P34884	Macrophage migration inhibitory factor	Mif	0.714358	0.139119	0.505075	0.104767	0.66398	0.34617	23.6231	23.3053	23.7335	23.0431	24.2438	22.8794	23.0388	2	2	27.8
P18894	D-amino-acid oxidase	Dao	0.713169	0.252041	0.281229	0.701743	0.670354	-0.107896	24.378	23.5997	24.3803	24.4567	24.4255	23.2041	24.2112	5	5	10.1
Q60597	2-oxoglutarate dehydrogenase, mitochondrial	Ogdh	0.710594	0.282544	-0.0282849	0.956772	0.149729	-0.206299	27.5127	27.1567	27.6426	27.8393	28.7389	26.9364	27.7896	21	21	26.2
Q9CXS4	Centromere protein V	Cenpv	0.706727	0.0772262	1.37418	0.00100773	1.36958	1.37878	24.5905	24.5997	23.5002	23.8745	24.4083	23.1775	23.2644	4	4	27.4
Q99KP3	Lambda-crystallin homolog	Cryl1	0.704513	0.179341	0.27506	0.524336	0.600965	-0.0508459	23.7226	23.0708	23.5079	23.3992	24.5715	22.9695	23.2738	5	5	20.7
Q8QZT1	Acetyl-CoA acetyltransferase, mitochondrial	Acat1	0.704138	0.161386	0.622935	0.151548	0.855006	0.390863	27.8791	27.415	27.4964	27.2705	28.418	26.877	27.1713	11	11	40.6
P26040	Ezrin	Ezr	0.701905	0.323139	0.672512	0.116105	0.919537	0.425488	23.1048	22.6108	22.466	22.1376	24.058	22.2332	22.1375	5	3	9.9
Q8K0L3	Acyl-coenzyme A synthetase ACSM2, mitochondrial	Acsm2	0.699062	0.15995	0.59017	0.276026	0.870694	0.309645	30.0565	29.4955	29.6339	29.6381	30.3827	28.904	29.4677	20	19	41.9
Q99JR1	Sideroflexin-1	Sfxn1	0.698134	0.348303	0.140356	0.886507	0.980935	-0.700223	23.2081	21.5269	22.184	22.5011	24.0907	22.4469	22.0074	3	3	10.2
Q91VD9	NADH-ubiquinone oxidoreductase 75 kDa subunit, mitochondrial	Ndufs1	0.69786	0.149225	0.423311	0.403826	0.826019	0.0206024	27.4596	26.6542	27.1563	26.812	28.026	26.6159	26.6513	18	18	30.5
Q9DCW4	Electron transfer flavoprotein subunit beta	Etfb	0.694572	0.106146	0.996823	0.111369	1.35941	0.634237	26.1195	25.3944	25.4867	24.9161	25.9613	24.7896	24.7307	6	6	28.2
Q8BJ64	Choline dehydrogenase, mitochondrial	Chdh	0.693175	0.268892	0.311317	0.471623	0.532762	0.0898718	25.4632	25.0203	25.3163	25.0787	26.4758	24.6546	25.2063	8	8	20.5
Q9D6J6	NADH dehydrogenase [ubiquinone] flavoprotein 2, mitochondrial	Ndufv2	0.69069	0.124357	0.833617	0.301089	1.42324	0.243989	24.0731	22.8939	23.3465	22.8177	23.8575	22.7771	22.5227	4	4	24.6
Q9D2G2	Dihydrolipoyllysine-residue succinyltransferase component of 2-oxoglutarate dehydrogenase complex, mitochondrial	Dlst	0.688945	0.169027	0.342253	0.618257	0.843912	-0.159405	24.7406	23.7372	24.9763	24.1709	24.6096	24.1994	23.5939	5	5	15.9
P52825	Carnitine O-palmitoyltransferase 2, mitochondrial	Cpt2	0.688857	0.318602	0.284709	0.588624	0.391264	0.178155	24.9604	24.7473	24.7465	25.0227	26.0048	24.136	25.0023	6	6	12.9
Q8VDD5	Myosin-9	Myh9	0.686513	0.396642	1.29008	0.182524	1.83609	0.744063	26.193	25.1009	24.8283	24.1149	26.187	24.0178	24.6959	17	12	11.5
P47199	Quinone oxidoreductase	Cryz	0.686315	0.0955969	0.805835	0.0521628	0.988969	0.6227	25.4194	25.0531	25.1379	24.6216	25.5907	24.4868	24.374	5	5	19.3
P62814	V-type proton ATPase subunit B, brain isoform	Atp6v1b2	0.684712	0.200853	0.44658	0.255399	0.641769	0.251391	23.945	23.5547	23.5895	23.6563	24.7181	23.0982	23.5083	5	5	14.1
P62897	Cytochrome c, somatic	Cycs	0.682426	0.0542833	0.296092	0.459568	0.597227	-0.00504323	26.9059	26.3036	26.8144	26.801	27.3578	26.4334	26.1839	5	5	39
Q9CQQ7	ATP synthase F(0) complex subunit B1, mitochondrial	Atp5f1	0.680955	0.223913	0.32907	0.572631	0.558743	0.0993974	25.2166	24.7573	25.2402	25.2478	25.5284	24.2225	25.0933	3	3	10.2
Q9CPY7	Cytosol aminopeptidase	Lap3	0.675771	0.131658	0.989467	0.0122484	1.00223	0.976704	24.4231	24.3976	24.4375	23.479	24.3733	23.5306	23.3111	5	5	12.3
G5E8K5	Ankyrin-3	Ank3	0.672835	0.332941	0.439299	0.373488	0.584437	0.29416	22.6385	22.3482	22.6461	21.9708	23.5638	21.6959	22.4122	3	3	2
P11499	Heat shock protein HSP 90-beta	Hsp90ab1	0.672385	0.266134	0.287455	0.504043	0.632478	-0.0575679	26.4793	25.7893	26.113	25.9585	27.4861	25.9341	25.7596	11	7	19.1
Q8R086	Sulfite oxidase, mitochondrial	Suox	0.66872	0.264567	1.06594	0.156879	1.52571	0.606161	24.3549	23.4354	23.5823	22.6485	24.263	22.9695	22.6889	4	4	12.5
Q9WVA4	Transgelin-2	Tagln2	0.664232	0.148195	0.816667	0.148849	1.00314	0.630194	23.1122	22.7393	23.0646	22.7421	22.5133	22.4125	21.8057	3	3	19.6
Q99MZ7	Peroxisomal trans-2-enoyl-CoA reductase	Pecr	0.664015	0.315829	0.245577	0.5719	0.302978	0.188177	27.0802	26.9654	27.2042	26.8661	28.2534	26.4152	27.1393	8	8	31.7
Q9WUR2	Enoyl-CoA delta isomerase 2, mitochondrial	Eci2	0.659338	0.229389	0.608254	0.0107936	0.598691	0.617818	22.119	22.1381	22.7985	21.3442	22.3962	21.4573	21.5833	4	1	9.7
Q9D8N0	Elongation factor 1-gamma	Eef1g	0.658213	0.255488	0.0642287	0.834306	-0.190321	0.318778	22.075	22.5841	22.1295	22.9161	23.7251	22.1744	22.3563	3	3	9.2
Q62261	Spectrin beta chain, non-erythrocytic 1	Sptbn1	0.657954	0.22418	0.692414	0.229717	0.951656	0.433172	27.2251	26.7067	26.8675	26.451	27.4758	26.5851	25.9619	35	35	19.1
P47738	Aldehyde dehydrogenase, mitochondrial	Aldh2	0.65392	0.195744	0.96694	0.220514	1.50628	0.427604	28.3617	27.283	27.3603	26.9385	28.2292	26.7504	26.9604	13	13	35.8
P46425;P19157	Glutathione S-transferase P 2;Glutathione S-transferase P 1	Gstp2;Gstp1	0.64931	0.28334	1.00877	0.0702252	0.793491	1.22405	22.8883	23.3188	22.5246	22.0743	23.6334	21.912	22.2776	2	2	17.1
Q9JII6	Alcohol dehydrogenase [NADP(+)]	Akr1a1	0.648288	0.168767	0.752338	0.0856549	0.823354	0.681322	28.6375	28.4955	28.1684	28.1965	29.0225	27.5895	28.0388	16	16	53.5
Q9JLJ2	4-trimethylaminobutyraldehyde dehydrogenase	Aldh9a1	0.647975	0.237345	0.186872	0.612052	0.327457	0.0462862	25.7196	25.4385	25.5567	25.8703	26.6935	25.1115	25.6729	7	7	15
P10649	Glutathione S-transferase Mu 1	Gstm1	0.64348	0.202487	0.90064	0.0665557	1.1436	0.657676	24.7286	24.2427	23.979	23.7046	25.0019	23.6145	23.5556	5	5	28.4
P16125	L-lactate dehydrogenase B chain	Ldhb	0.640038	0.141529	0.369261	0.434093	0.749217	-0.0106957	26.4614	25.7015	26.1624	25.9141	26.9803	25.6937	25.7307	7	7	25.1
P10852	4F2 cell-surface antigen heavy chain	Slc3a2	0.63746	0.164453	0.542269	0.562483	1.32619	-0.24165	23.4007	21.8329	22.74	22.112	23.2839	22.1553	21.9937	2	2	4.8
Q8BH95	Enoyl-CoA hydratase, mitochondrial	Echs1	0.636109	0.114774	0.785717	0.220984	1.21552	0.355916	25.5403	24.6807	24.9343	24.5228	25.4255	24.4482	24.2013	3	3	15.9
Q61425	Hydroxyacyl-coenzyme A dehydrogenase, mitochondrial	Hadh	0.632658	0.295296	0.700184	0.262026	1.03701	0.36336	26.3036	25.6299	25.7138	25.3209	26.6631	24.9641	25.5691	7	7	24.8
Q8R4N0	Citrate lyase subunit beta-like protein, mitochondrial	Clybl	0.632403	0.390409	0.765854	0.476244	1.52855	0.00316275	22.4673	20.9419	21.8061	20.697	22.2105	20.4982	21.3794	2	2	9.8
P29758	Ornithine aminotransferase, mitochondrial	Oat	0.631848	0.39029	0.41076	0.61657	0.900087	-0.0785668	23.262	22.2834	23.0542	22.2996	23.6275	21.8619	22.8619	3	3	7.7
P35700	Peroxiredoxin-1	Prdx1	0.629212	0.128621	0.494096	0.247668	0.763407	0.224785	26.4757	25.9371	26.2333	25.9465	26.8448	25.8575	25.5672	7	6	35.7
Q9D6R2	Isocitrate dehydrogenase [NAD] subunit alpha, mitochondrial	Idh3a	0.624151	0.0473811	0.571714	0.233752	0.909085	0.234343	25.1286	24.4539	24.94	24.479	25.1121	24.2527	24.1864	5	5	14.5
P26443	Glutamate dehydrogenase 1, mitochondrial	Glud1	0.612376	0.193073	0.184207	0.573002	0.396602	-0.0281872	27.9894	27.5646	27.9818	27.7954	28.8384	27.4168	27.7688	19	19	37.3
P48962	ADP/ATP translocase 1	Slc25a4	0.610808	0.487424	-0.264693	0.752424	-0.0752401	-0.454146	28.5214	28.1425	28.9628	28.8312	29.8283	27.8891	29.3042	11	5	34.9
P05064	Fructose-bisphosphate aldolase A	Aldoa	0.607768	0.1418	0.745257	0.216335	1.06099	0.429529	26.5057	25.8743	25.94	25.8892	26.3284	25.7183	25.1713	11	11	34.3
Q9D826	Peroxisomal sarcosine oxidase	Pipox	0.60636	0.296234	0.400774	0.520761	0.708114	0.0934333	24.4305	23.8158	24.4132	23.8829	24.69	23.3041	24.1406	6	6	20.3
Q9Z2I9	Succinyl-CoA ligase [ADP-forming] subunit beta, mitochondrial	Sucla2	0.606133	0.22425	0.224789	0.518757	0.504588	-0.0550104	25.8129	25.2533	25.6127	25.4425	26.6882	25.2339	25.3828	11	11	32.4
Q78IK4	MICOS complex subunit Mic27	Apool	0.603109	0.184136	0.645592	0.00744993	0.604061	0.687123	22.6959	22.779	22.2873	22.4085	23.3892	22.1295	22.0543	2	2	9.8
P67778	Prohibitin	Phb	0.601138	0.311694	0.454809	0.2494	0.539911	0.369707	22.9075	22.7372	22.8525	22.3147	23.7389	22.6376	22.0975	6	6	27.9
Q9DBL1	Short/branched chain specific acyl-CoA dehydrogenase, mitochondrial	Acadsb	0.600128	0.312048	0.872042	0.117286	1.2001	0.543989	22.1867	21.5306	21.0246	21.1626	22.5731	20.975	20.9983	2	2	7.4
Q91WR5	Aldo-keto reductase family 1 member C21	Akr1c21	0.599756	0.228962	0.48439	0.336009	0.834669	0.134112	25.4378	24.7372	24.7498	24.9365	25.9225	24.4416	24.7646	4	4	11.1
Q64462	Cytochrome P450 4B1	Cyp4b1	0.599514	0.546995	0.684874	0.476297	0.990301	0.379448	24.1995	23.5886	23.1255	23.5011	24.7994	22.483	23.9353	5	5	10.6
Q8CGK3	Lon protease homolog, mitochondrial	Lonp1	0.597862	0.362038	0.319671	0.545257	0.542085	0.097258	23.7226	23.2778	23.4214	23.327	24.5869	22.7978	23.5633	4	4	8.2
Q8BL97	Serine/arginine-rich splicing factor 7	Srsf7	0.596946	0.0604791	1.04884	0.0287294	1.21819	0.879483	25.4119	25.0732	24.7171	24.5011	25.1539	24.1279	24.2596	4	4	19.1
P20029	78 kDa glucose-regulated protein	Hspa5	0.595151	0.169045	0.623605	0.3099	1.05515	0.192063	24.9243	24.0612	24.4455	23.9802	24.9671	24.0353	23.7029	7	5	13.1
P70296	Phosphatidylethanolamine-binding protein 1;Hippocampal cholinergic neurostimulating peptide	Pebp1	0.592626	0.191674	0.756529	0.193317	1.04659	0.466473	24.919	24.3389	24.3803	24.1077	24.9073	24.136	23.6089	4	4	38
Q62468	Villin-1	Vil1	0.591776	0.161683	0.372871	0.490842	0.817376	-0.0716345	26.7815	25.8925	26.2676	26.2082	27.192	25.9317	25.9966	16	16	26.4
Q9D172	ES1 protein homolog, mitochondrial	D10Jhu81e	0.591727	0.414374	0.520462	0.208364	0.587661	0.453264	24.9502	24.8158	24.2899	24.5011	26.0717	24.0865	24.6385	2	2	13.2
P06151	L-lactate dehydrogenase A chain	Ldha	0.588014	0.257811	0.200191	0.457848	0.362244	0.0381386	24.1012	23.777	23.9229	23.9405	25.1174	23.591	23.8868	4	4	13.9
Q3UNX5	Acyl-coenzyme A synthetase ACSM3, mitochondrial	Acsm3	0.582909	0.293455	-1.00461	0.077457	-0.720239	-1.28898	23.3749	22.8062	24.3336	24.1291	25.5715	24.009	24.1814	5	5	10.9
Q9QXD6	Fructose-1,6-bisphosphatase 1	Fbp1	0.581399	0.23451	0.482796	0.196247	0.718739	0.246853	26.748	26.2761	26.1624	26.3006	27.3689	25.9387	26.1197	9	9	40.2
P48036	Annexin A5	Anxa5	0.581138	0.367242	1.75228	0.187469	2.54753	0.95703	23.2166	21.6261	21.2855	20.5777	21.8876	21.0663	20.2719	2	2	8.8
Q64442	Sorbitol dehydrogenase	Sord	0.577496	0.277616	0.577699	0.183236	0.835463	0.319935	26.4614	25.9459	25.8585	25.7188	27.033	25.7557	25.4962	7	7	26.6
Q61656	Probable ATP-dependent RNA helicase DDX5	Ddx5	0.577469	0.319172	1.29805	0.235851	1.91993	0.676167	24.1467	22.9029	22.6321	22.6855	23.095	21.7646	22.6889	3	3	4.9
Q9DB20	ATP synthase subunit O, mitochondrial	Atp5o	0.576697	0.141839	0.369633	0.466608	0.714224	0.0250423	26.1973	25.5081	26.0749	25.7444	26.36	25.2527	25.7134	5	5	27.2
Q99LC5	Electron transfer flavoprotein subunit alpha, mitochondrial	Etfa	0.568674	0.0718137	0.6777	0.104894	0.857884	0.497517	27.6691	27.3087	27.2844	27.2049	27.6503	26.6546	26.9677	10	10	40.8
O88569	Heterogeneous nuclear ribonucleoproteins A2/B1	Hnrnpa2b1	0.568227	0.0233636	0.540266	0.322405	0.944692	0.13584	23.5839	22.7751	23.0331	23.2249	23.3645	22.5478	22.7307	3	3	10.2
Q91WD5	NADH dehydrogenase [ubiquinone] iron-sulfur protein 2, mitochondrial	Ndufs2	0.566266	0.26467	-0.0282031	0.961434	0.471825	-0.528231	24.1104	23.1103	23.8098	23.8142	24.9904	23.7688	23.5083	5	5	15.6
Q61767;Q61694;P26150;P26149;O35469	3 beta-hydroxysteroid dehydrogenase type 4;3 beta-hydroxysteroid dehydrogenase type 5;3 beta-hydroxysteroid dehydrogenase/Delta 5-->4-isomerase type 3;3-beta-hydroxy-Delta(5)-steroid dehydrogenase;Steroid Delta-isomerase;3 beta-hydroxysteroid dehydrogenase/Delta 5-->4-isomerase type 2;3-beta-hydroxy-Delta(5)-steroid dehydrogenase;Steroid Delta-isomerase;3 beta-hydroxysteroid dehydrogenase/Delta 5…	Hsd3b4;Hsd3b5;Hsd3b3;Hsd3b2;Hsd3b6	0.565349	0.479652	0.262607	0.704023	0.533427	-0.00821265	22.4007	21.8591	21.727	22.287	23.2839	21.3327	22.4019	2	2	7
P01942	Hemoglobin subunit alpha	Hba	0.563651	0.00340173	0.509625	0.272119	0.846956	0.172295	32.2925	31.6178	31.9159	32.1033	32.0083	31.4074	31.4837	8	6	50.7
Q921G7	Electron transfer flavoprotein-ubiquinone oxidoreductase, mitochondrial	Etfdh	0.563231	0.204444	0.45736	0.108161	0.609748	0.304972	24.9907	24.6859	24.6495	24.5547	25.6282	24.4416	24.3202	5	5	9.4
Q8VC30	Bifunctional ATP-dependent dihydroxyacetone kinase/FAD-AMP lyase (cyclizing);ATP-dependent dihydroxyacetone kinase;FAD-AMP lyase (cyclizing)	Dak	0.561039	0.227783	0.406156	0.333609	0.561458	0.250854	23.3734	23.0628	23.231	23.0431	23.8448	22.5306	23.0933	5	5	13.1
Q9D0K2	Succinyl-CoA:3-ketoacid coenzyme A transferase 1, mitochondrial	Oxct1	0.556658	0.168611	0.367308	0.381138	0.610104	0.124511	27.1264	26.6408	26.9541	26.7786	27.4861	26.2933	26.7393	11	11	35.4
P54071	Isocitrate dehydrogenase [NADP], mitochondrial	Idh2	0.55471	0.18587	0.632497	0.236481	0.971396	0.293598	28.6215	27.9437	28.1099	27.7786	28.7259	27.482	27.8182	16	15	33.8
Q91YT0	NADH dehydrogenase [ubiquinone] flavoprotein 1, mitochondrial	Ndufv1	0.553448	0.347051	0.381566	0.423083	0.521267	0.241864	23.5572	23.2778	23.184	23.3022	24.282	22.6804	23.3915	4	4	13.4
Q9QZD8	Mitochondrial dicarboxylate carrier	Slc25a10	0.549119	0.538702	0.194251	0.854558	0.85717	-0.468668	24.0731	22.7473	23.2494	23.3992	24.6467	22.5575	23.8744	4	4	19.5
Q7TNG8	Probable D-lactate dehydrogenase, mitochondrial	Ldhd	0.545882	0.376258	0.711996	0.229297	0.84442	0.579572	26.919	26.6542	26.4964	26.0878	27.2773	26.4692	25.68	8	8	24.6
Q9QXD1	Peroxisomal acyl-coenzyme A oxidase 2	Acox2	0.543842	0.468806	-0.358704	0.39166	-0.0871509	-0.630258	22.9201	22.377	22.4246	23.6266	24.602	22.8181	23.1964	6	6	11.7
Q60931	Voltage-dependent anion-selective channel protein 3	Vdac3	0.542869	0.277135	0.0610246	0.926667	0.541658	-0.419609	23.4882	22.5269	23.0646	23.5335	23.8701	22.6098	23.2832	2	2	11.7
Q8R164	Valacyclovir hydrolase	Bphl	0.541989	0.525265	0.298435	0.650718	0.385179	0.211692	22.1838	22.0103	21.8645	21.8001	23.3573	21.2392	22.3581	2	2	11.3
Q3TNA1	Xylulose kinase	Xylb	0.541984	0.451528	0.396526	0.567207	0.095747	0.697306	21.8112	22.4128	21.7058	22.0831	22.9835	21.2149	22.2161	4	4	12
P56395	Cytochrome b5	Cyb5a	0.541392	0.350591	1.45987	0.0211064	1.6739	1.24584	25.7435	25.3155	24.5786	23.7786	25.4758	24.0949	24.0444	4	4	41
Q99NB1	Acetyl-coenzyme A synthetase 2-like, mitochondrial	Acss1	0.539499	0.485503	-0.0122531	0.953925	0.138303	-0.162809	23.9553	23.6542	23.0646	24.6903	25.3146	23.7047	23.9293	4	4	7.3
Q9CQN1	Heat shock protein 75 kDa, mitochondrial	Trap1	0.536562	0.579139	0.454747	0.533726	0.619647	0.289848	23.6486	23.3188	23.1551	22.7291	24.8125	22.4416	23.6164	5	5	11.3
P17563;Q63836	Selenium-binding protein 1;Selenium-binding protein 2	Selenbp1;Selenbp2	0.532922	0.216583	0.514507	0.281713	0.81713	0.211884	26.5706	25.9654	26.0877	25.9141	26.8575	25.9341	25.573	12	12	31.6
Q9R0P3	S-formylglutathione hydrolase	Esd	0.529103	0.345165	0.697682	0.151157	0.988104	0.40726	25.2081	24.6272	23.9114	24.8274	25.5084	24.1197	24.3202	4	4	23.8
P52760	Ribonuclease UK114	Hrsp12	0.528932	0.198771	0.616476	0.204798	0.49913	0.733823	24.8818	25.1165	25.0036	24.7467	24.9846	24.6937	24.0717	4	4	53.3
Q91Y97	Fructose-bisphosphate aldolase B	Aldob	0.522541	0.241289	0.42125	0.278004	0.532099	0.310402	28.8859	28.6642	28.6074	28.6582	29.3634	28.0907	28.6168	14	14	32.1
Q9DBT9	Dimethylglycine dehydrogenase, mitochondrial	Dmgdh	0.522405	0.516184	0.380218	0.395579	0.634919	0.125516	21.9937	21.4843	21.1035	21.3295	23.2105	21.6051	21.1124	4	4	8.4
P56135	ATP synthase subunit f, mitochondrial	Atp5j2	0.521713	0.266195	0.0725871	0.897383	0.44758	-0.302406	25.9347	25.1847	25.9955	25.671	26.36	25.1601	25.8141	4	4	36.4
P13745;P10648;P30115	Glutathione S-transferase A1;Glutathione S-transferase A1, N-terminally processed;Glutathione S-transferase A2;Glutathione S-transferase A3	Gsta1;Gsta2;Gsta3	0.521317	0.209243	2.08919	0.054614	2.59513	1.58326	24.4596	23.4477	21.9746	22.1626	23.0201	21.9233	21.8057	2	2	10.3
Q9DCM0	Persulfide dioxygenase ETHE1, mitochondrial	Ethe1	0.516236	0.181779	1.0713	0.0679664	1.17809	0.964519	24.2504	24.0368	23.4455	23.5011	23.819	23.3468	22.7978	3	3	15.4
P50544	Very long-chain specific acyl-CoA dehydrogenase, mitochondrial	Acadvl	0.510013	0.468091	0.835268	0.404526	1.54214	0.128396	25.1908	23.777	24.2448	23.264	24.9671	23.2809	24.0164	10	10	26.5
P51660	Peroxisomal multifunctional enzyme type 2;(3R)-hydroxyacyl-CoA dehydrogenase;Enoyl-CoA hydratase 2	Hsd17b4	0.501125	0.192584	-0.0223949	0.929546	-0.21582	0.17103	25.5437	25.9305	25.968	25.9997	26.8142	25.6461	25.8729	10	10	18.2
P63260;P60710	Actin, cytoplasmic 2;Actin, cytoplasmic 2, N-terminally processed;Actin, cytoplasmic 1;Actin, cytoplasmic 1, N-terminally processed	Actg1;Actb	0.501048	0.1279	0.90387	0.0704546	1.15415	0.653593	31.8562	31.3557	30.8978	31.043	31.6685	30.6617	30.7424	15	5	47.2
Q8JZZ0;Q3UP75	UDP-glucuronosyltransferase 3A2;UDP-glucuronosyltransferase 3A1	Ugt3a2;Ugt3a1	0.499553	0.713666	-0.183562	0.869007	0.0777513	-0.444875	21.5919	21.0692	21.2997	21.1347	23.6066	20.5672	22.461	2	2	3.4
P63017	Heat shock cognate 71 kDa protein	Hspa8	0.499536	0.26953	0.417649	0.388843	0.704733	0.130566	27.6534	27.0792	27.3119	27.064	27.9686	27.2014	26.6959	17	15	35.6
Q91XE4	N-acyl-aromatic-L-amino acid amidohydrolase (carboxylate-forming)	Acy3	0.496907	0.339633	0.350343	0.551559	0.735548	-0.034862	26.7075	25.9371	26.1004	26.2182	27.088	25.6631	26.2809	5	5	24.5
P99029	Peroxiredoxin-5, mitochondrial	Prdx5	0.494348	0.2505	0.857122	0.0586014	1.07283	0.641412	26.8242	26.3928	26.3656	25.5937	26.7778	25.7264	25.7763	7	7	32.9
Q91WU0	Carboxylic ester hydrolase	Ces1f	0.4877	0.25316	0.861651	0.0662543	0.972824	0.750478	27.6215	27.3991	26.9329	26.7898	27.6864	26.4433	26.8541	15	14	35.8
Q60930	Voltage-dependent anion-selective channel protein 2	Vdac2	0.4856	0.198231	0.290543	0.371276	0.536222	0.0448651	25.9756	25.4843	25.8374	25.4763	26.4613	25.3745	25.5043	7	7	24.4
P80314	T-complex protein 1 subunit beta	Cct2	0.484636	0.329245	0.560977	0.296882	0.911117	0.210838	22.6836	21.9834	21.9856	21.8001	22.9858	21.5767	21.9683	3	3	10.1
P14152	Malate dehydrogenase, cytoplasmic	Mdh1	0.484336	0.294986	0.378289	0.304812	0.63239	0.124187	26.4757	25.9675	25.9818	25.9405	27.0608	25.9526	25.7341	7	7	26.3
P15864	Histone H1.2	Hist1h1c	0.479718	0.340907	1.352	0.0861052	1.36622	1.33777	26.1908	26.1623	25.2698	25.3147	25.3284	25.249	24.4001	9	2	31.6
Q9DCX2	ATP synthase subunit d, mitochondrial	Atp5h	0.479444	0.365523	0.814735	0.264256	1.10408	0.525394	23.1195	22.5408	22.3635	22.4967	22.6245	22.4599	21.571	3	3	22.4
Q9DBM2	Peroxisomal bifunctional enzyme;Enoyl-CoA hydratase/3,2-trans-enoyl-CoA isomerase;3-hydroxyacyl-CoA dehydrogenase	Ehhadh	0.475317	0.365902	-0.590454	0.220546	-0.665992	-0.514916	28.7226	28.8737	29.4224	29.7196	30.4498	29.0617	29.7156	27	27	42.6
P50516	V-type proton ATPase catalytic subunit A	Atp6v1a	0.469042	0.191341	0.533225	0.250957	0.846012	0.220438	26.1218	25.4962	25.5268	25.4567	26.251	25.1601	25.3915	13	13	26.6
P17182	Alpha-enolase	Eno1	0.46681	0.213588	0.0675129	0.53416	0.154636	-0.0196098	26.919	26.7448	26.9329	26.9385	27.8223	26.7896	26.7393	14	14	41.9
Q9EQ20	Methylmalonate-semialdehyde dehydrogenase [acylating], mitochondrial	Aldh6a1	0.464819	0.355995	0.682038	0.165772	0.95522	0.408856	29.1461	28.5997	28.3119	28.2132	29.4419	28.0266	28.3552	18	18	40.6
P43277	Histone H1.3	Hist1h1d	0.459736	0.221323	0.138789	0.696239	0.252039	0.0255379	27.0565	26.83	27.0941	27.3408	27.3578	27.0907	26.5183	9	1	31.7
Q9CZN7	Serine hydroxymethyltransferase	Shmt2	0.454553	0.52225	0.128378	0.746002	0.430182	-0.173426	25.6768	25.0732	25.3465	24.8745	26.8826	25.0781	25.4152	9	9	19.6
P09671	Superoxide dismutase [Mn], mitochondrial	Sod2	0.453754	0.467767	0.919616	0.352851	1.58445	0.254781	25.5437	24.214	25.1624	24.2446	23.832	24.3398	23.5787	3	3	16.7
Q8K2B3	Succinate dehydrogenase [ubiquinone] flavoprotein subunit, mitochondrial	Sdha	0.451701	0.17588	0.278562	0.438089	0.568528	-0.0114043	27.6691	27.0891	27.3497	27.2462	28.0608	27.1011	27.0999	13	13	21.5
Q8VCT4	Carboxylesterase 1D	Ces1d	0.447116	0.223835	0.811036	0.145382	1.13856	0.483509	26.0105	25.3555	25.1551	24.9605	25.8416	24.753	24.9909	7	6	14.5
Q99JY0	Trifunctional enzyme subunit beta, mitochondrial;3-ketoacyl-CoA thiolase	Hadhb	0.445458	0.406748	-0.115138	0.769918	0.152171	-0.382446	24.1995	23.6648	24.0749	24.0933	25.31	23.8302	24.2644	5	5	10.5
Q8BWN8	Acyl-coenzyme A thioesterase 4	Acot4	0.445301	0.674972	-1.20291	0.136338	-1.25626	-1.14955	21.524	21.6307	22.588	22.2249	24.8638	22.2867	23.2738	4	4	11.9
P63101	14-3-3 protein zeta/delta	Ywhaz	0.441108	0.204966	0.172378	0.666287	0.515955	-0.171199	26.7743	26.0871	26.477	26.38	27.2414	26.2358	26.2809	7	4	30.2
P40936	Indolethylamine N-methyltransferase	Inmt	0.438626	0.347787	-0.0215032	0.946588	0.182173	-0.225179	24.3856	23.9783	24.263	24.3393	25.3238	24.4017	24.0051	3	3	20.1
Q9CZ13	Cytochrome b-c1 complex subunit 1, mitochondrial	Uqcrc1	0.438075	0.227751	0.394613	0.256899	0.604087	0.185139	27.0325	26.6135	26.7352	26.5065	27.3578	26.2896	26.5672	7	7	17.5
Q8BFR5	Elongation factor Tu, mitochondrial	Tufm	0.433537	0.0779377	0.277224	0.153068	0.399945	0.154503	26.0778	25.8324	25.8764	26.0303	26.4276	25.6687	25.6871	11	11	31.4
P70441	Na(+)/H(+) exchange regulatory cofactor NHE-RF1	Slc9a3r1	0.431338	0.0886544	0.590492	0.0630164	0.732922	0.448062	25.4952	25.2104	25.5155	25.0074	25.058	24.8252	24.6994	7	7	25.9
P68372;Q9D6F9	Tubulin beta-4B chain;Tubulin beta-4A chain	Tubb4b;Tubb4a	0.423073	0.317236	0.376468	0.18772	0.455196	0.29774	26.1012	25.9437	25.6871	25.8425	26.6775	25.8201	25.4718	9	2	24.3
P27773	Protein disulfide-isomerase A3	Pdia3	0.422417	0.353978	0.48435	0.344819	0.662436	0.306264	26.4194	26.0632	26.2899	25.8682	26.38	26.1094	25.4045	14	14	34.5
P43274	Histone H1.4	Hist1h1e	0.419933	0.369177	0.473553	0.414734	0.72588	0.221225	30.9353	30.4307	30.5553	30.5352	30.7978	30.5987	29.8202	11	5	34.2
Q9JIL4	Na(+)/H(+) exchange regulatory cofactor NHE-RF3	Pdzk1	0.41993	0.350825	0.547535	0.390119	0.964302	0.130768	26.4249	25.5914	25.9955	25.3904	26.2558	25.7424	25.1788	6	6	16.2
P97823	Acyl-protein thioesterase 1	Lypla1	0.419108	0.015877	0.283903	0.42244	0.00206046	0.565745	22.6861	23.2498	23.1453	22.9517	23.2125	22.6512	22.7169	2	2	10.4
Q8C0I1	Alkyldihydroxyacetonephosphate synthase, peroxisomal	Agps	0.40821	0.474729	0.248221	0.671611	0.518237	-0.0217949	22.3917	21.8516	22.0708	21.9708	22.8034	21.4469	22.3	3	3	6.8
Q9R0H0	Peroxisomal acyl-coenzyme A oxidase 1	Acox1	0.406713	0.292572	0.102788	0.563783	0.252676	-0.0471003	29.115	28.8152	28.7674	29.1773	29.8622	28.8587	28.8658	18	18	36.3
Q62433	Protein NDRG1	Ndrg1	0.405521	0.0416235	0.623576	0.108917	0.848064	0.399087	26.0179	25.5689	25.7038	25.3393	25.6828	25.176	25.1636	5	5	19.5
P09103	Protein disulfide-isomerase	P4hb	0.402923	0.430546	0.54056	0.361696	0.995186	0.0859343	23.8158	22.9065	23.0646	22.5589	24.047	22.8968	22.7444	4	4	14.3
Q8VEM8	Phosphate carrier protein, mitochondrial	Slc25a3	0.398896	0.594938	-0.365177	0.636931	-0.133869	-0.596484	25.8409	25.3783	25.9114	26.4036	26.806	25.3538	26.5958	7	7	15.7
Q3TLP5	Enoyl-CoA hydratase domain-containing protein 2, mitochondrial	Echdc2	0.394026	0.520184	1.01697	0.212745	1.47131	0.562636	25.0252	24.1165	24.6286	23.1571	24.058	23.221	23.8868	2	2	10.5
Q3UNZ8	Quinone oxidoreductase-like protein 2	NA	0.387564	0.3552	0.333231	0.475886	0.653549	0.0129133	26.1309	25.4903	25.479	25.6903	26.4255	25.2676	25.6871	8	8	35.4
P62996	Transformer-2 protein homolog beta	Tra2b	0.383909	0.43761	0.664113	0.0456082	0.783301	0.544925	23.7583	23.5199	23.0331	22.849	24.1945	22.8891	23.0608	4	3	17
Q9WTP6	Adenylate kinase 2, mitochondrial;Adenylate kinase 2, mitochondrial, N-terminally processed	Ak2	0.383179	0.198483	0.0448138	0.764601	0.040241	0.0493867	22.0407	22.0499	22.4534	22.0204	22.6771	21.8697	22.1312	3	3	15.1
O70577	Solute carrier family 22 member 2	Slc22a2	0.378146	0.494812	0.0389782	0.932518	0.00932576	0.0686306	22.7792	22.8385	22.816	22.9453	23.6828	22.3635	23.1763	2	2	5.2
P16546	Spectrin alpha chain, non-erythrocytic 1	Sptan1	0.371476	0.435734	0.411205	0.455131	0.670669	0.151741	27.9957	27.4767	27.5713	27.4368	28.0813	27.6896	26.9604	47	47	25.4
P68033;P62737;P63268;P68134	Actin, alpha cardiac muscle 1;Actin, aortic smooth muscle;Actin, gamma-enteric smooth muscle;Actin, alpha skeletal muscle	Actc1;Acta2;Actg2;Acta1	0.369301	0.261932	0.945412	0.0835565	1.23487	0.655953	27.745	27.1661	26.4574	26.812	27.3689	26.4724	26.5478	15	6	50.9
Q8BG05	Heterogeneous nuclear ribonucleoprotein A3	Hnrnpa3	0.367637	0.277826	0.515798	0.373731	0.927467	0.104129	24.1012	23.2778	23.2585	23.434	23.9315	22.9822	23.3652	3	3	11.1
A2ARV4	Low-density lipoprotein receptor-related protein 2	Lrp2	0.363425	0.547274	0.494133	0.426829	0.917011	0.0712556	27.9642	27.1185	27.2101	26.7211	28.3007	27.3131	26.7813	29	29	8.1
Q8JZN5	Acyl-CoA dehydrogenase family member 9, mitochondrial	Acad9	0.36132	0.795878	-0.669796	0.632317	-1.07752	-0.26207	20.0743	20.8897	22.0562	20.3047	22.1784	22.2781	20.0254	3	3	5.8
Q9Z2V4	Phosphoenolpyruvate carboxykinase, cytosolic [GTP]	Pck1	0.359392	0.576329	0.0408032	0.819643	0.0967794	-0.015173	25.474	25.362	25.6074	24.8447	26.7576	25.2301	25.5242	8	8	18.2
Q9R112	Sulfide:quinone oxidoreductase, mitochondrial	Sqrdl	0.354823	0.55427	-0.157945	0.670838	0.0960919	-0.411982	22.2554	21.7473	22.184	21.8661	23.4922	21.9641	22.3545	2	2	6.2
P10126;P62631	Elongation factor 1-alpha 1;Elongation factor 1-alpha 2	Eef1a1;Eef1a2	0.354637	0.414248	0.332496	0.329094	0.588937	0.0760541	27.7959	27.283	27.2159	27.1623	28.3065	27.249	27.1649	8	8	21
Q91YQ5	Dolichyl-diphosphooligosaccharide--protein glycosyltransferase subunit 1	Rpn1	0.354134	0.468935	0.274781	0.507562	0.613714	-0.0641518	22.3886	21.7108	21.5455	21.8863	22.9554	21.8302	21.7197	3	3	6.2
P56480	ATP synthase subunit beta, mitochondrial	Atp5b	0.351484	0.520824	0.327864	0.493031	0.671676	-0.0159485	30.034	29.3464	29.4224	29.1317	30.5873	29.1696	29.5551	21	21	57.5
Q9D6J5	NADH dehydrogenase [ubiquinone] 1 beta subcomplex subunit 8, mitochondrial	Ndufb8	0.343203	0.672595	0.105216	0.908418	0.515247	-0.304816	23.5971	22.777	23.816	23.0066	23.4526	23.7792	22.3845	2	2	10.8
Q91VA0	Acyl-coenzyme A synthetase ACSM1, mitochondrial	Acsm1	0.342698	0.550576	-0.0714007	0.806691	0.184146	-0.326947	22.7178	22.2067	22.7785	22.0446	23.806	22.5527	22.5147	3	2	8.9
P68368	Tubulin alpha-4A chain	Tuba4a	0.338525	0.470761	0.410792	0.116772	0.564797	0.256787	24.3932	24.0852	24.1206	23.479	24.9011	23.8201	23.8366	9	3	27.2
Q60932	Voltage-dependent anion-selective channel protein 1	Vdac1	0.33646	0.233904	0.265142	0.46228	0.544101	-0.0138164	27.3761	26.8182	27.3917	26.7559	27.3578	26.9247	26.7393	8	8	36.1
P18760;P45591	Cofilin-1;Cofilin-2	Cfl1;Cfl2	0.334514	0.0982201	0.666196	0.00759636	0.60833	0.724063	23.871	23.9868	23.3293	23.6563	23.806	23.2706	23.2548	2	2	13.9
Q922D8	C-1-tetrahydrofolate synthase, cytoplasmic;Methylenetetrahydrofolate dehydrogenase;Methenyltetrahydrofolate cyclohydrolase;Formyltetrahydrofolate synthetase;C-1-tetrahydrofolate synthase, cytoplasmic, N-terminally processed	Mthfd1	0.334155	0.656789	0.127706	0.836295	0.378246	-0.122833	23.2604	22.7593	22.9569	22.5484	24.1436	22.399	23.3652	8	8	10.4
Q9DCT2	NADH dehydrogenase [ubiquinone] iron-sulfur protein 3, mitochondrial	Ndufs3	0.331993	0.60403	1.23965	0.103554	1.48154	0.997758	24.2996	23.8158	23.3886	22.282	23.7795	23.1775	22.4585	2	2	9.9
P17710	Hexokinase-1	Hk1	0.314785	0.260714	0.333979	0.456798	0.675527	-0.00756877	22.7746	22.0915	22.3049	22.1571	22.7795	21.9703	22.2278	3	3	4.1
Q8CAQ8	MICOS complex subunit Mic60	Immt	0.311966	0.592752	0.447748	0.41328	0.63532	0.260176	26.4323	26.0572	25.8984	25.649	26.7795	26.1917	25.4023	15	15	24.3
P43276	Histone H1.5	Hist1h1b	0.311638	0.335103	-1.18369	0.0471098	-1.11518	-1.2522	25.351	25.214	26.7594	26.9385	26.6356	26.7237	26.2087	7	5	25.6
P63038	60 kDa heat shock protein, mitochondrial	Hspd1	0.309286	0.228627	0.413548	0.324243	0.68584	0.141256	28.1092	27.5646	27.9005	27.4997	27.7978	27.5895	27.2572	16	16	32.6
O08756	3-hydroxyacyl-CoA dehydrogenase type-2	Hsd17b10	0.306534	0.377667	0.717136	0.438324	1.46238	-0.028111	22.3826	20.8921	21.0373	20.8421	21.8007	20.8697	20.9706	2	2	17.2
P17742	Peptidyl-prolyl cis-trans isomerase A;Peptidyl-prolyl cis-trans isomerase A, N-terminally processed	Ppia	0.305795	0.158785	0.550012	0.0232336	0.551722	0.548302	25.0154	25.012	24.6003	24.6612	25.047	24.549	24.3784	4	4	24.4
Q91V76	Ester hydrolase C11orf54 homolog	C11orf54	0.303769	0.557324	0.27615	0.441903	0.387568	0.164733	22.6076	22.3847	21.9229	22.434	23.2144	22.4881	21.9519	3	3	10.2
P00329	Alcohol dehydrogenase 1	Adh1	0.301975	0.480663	0.378633	0.345744	0.670514	0.0867516	24.0919	23.5081	23.2218	23.5228	24.4255	23.3185	23.5242	2	2	8.8
P97449	Aminopeptidase N	Anpep	0.301949	0.568869	1.47983	0.288769	2.44971	0.509948	23.0656	21.1258	20.5426	20.6816	21.5292	20.975	20.2568	3	3	4.5
P00405	Cytochrome c oxidase subunit 2	Mtco2	0.293866	0.595166	0.422915	0.521077	0.789485	0.0563445	27.4138	26.6807	26.7188	26.56	27.4758	26.2168	27.0319	4	4	23.3
P06801	NADP-dependent malic enzyme	Me1	0.289825	0.702753	0.0434823	0.912433	0.201929	-0.114964	22.7769	22.46	21.9501	22.6084	24.0358	22.2632	22.8868	2	2	4.7
Q9Z2I8	Succinyl-CoA ligase [GDP-forming] subunit beta, mitochondrial	Suclg2	0.27965	0.486356	0.431578	0.203651	0.65713	0.206025	27.0919	26.6408	26.355	26.3755	27.4126	26.3814	26.4881	16	16	41.6
Q8VC69	Solute carrier family 22 member 6	Slc22a6	0.275436	0.705113	-0.0228027	0.963255	0.116504	-0.162109	22.4853	22.2067	21.6544	22.8963	23.3822	21.9531	22.7846	2	2	4.4
P09411	Phosphoglycerate kinase 1	Pgk1	0.273171	0.273656	-0.0111986	0.879564	0.0317964	-0.0541936	25.3742	25.2882	25.2877	25.586	25.973	25.2933	25.3915	8	8	25.7
P68373;P05213;P68369;P05214;Q9JJZ2	Tubulin alpha-1C chain;Tubulin alpha-1B chain;Tubulin alpha-1A chain;Tubulin alpha-3 chain;Tubulin alpha-8 chain	Tuba1c;Tuba1b;Tuba1a;Tuba3a;Tuba8	0.270397	0.474027	0.27518	0.0932609	0.365394	0.184966	27.0684	26.888	26.506	26.801	27.6133	26.7101	26.6959	9	3	29.6
P34914	Bifunctional epoxide hydrolase 2;Cytosolic epoxide hydrolase 2;Lipid-phosphate phosphatase	Ephx2	0.268631	0.70479	0.33954	0.56281	0.0867515	0.592328	24.5023	25.0078	24.1936	24.2049	25.654	23.9912	24.8398	5	5	13.5
Q9D0M3	Cytochrome c1, heme protein, mitochondrial	Cyc1	0.25849	0.422457	0.722165	0.122253	0.778317	0.666012	26.1995	26.0871	25.6905	25.5756	25.7728	25.1481	25.6942	4	4	18.2
Q8VDN2	Sodium/potassium-transporting ATPase subunit alpha-1	Atp1a1	0.258324	0.52697	0.116468	0.620999	0.24987	-0.0169343	31.1391	30.8723	30.7644	30.8753	31.8029	30.7388	31.0397	39	36	42.1
P43275	Histone H1.1	Hist1h1a	0.244238	0.530039	0.49293	0.432386	0.94565	0.0402107	23.9553	23.0499	23.1453	23.7513	22.8651	23.2347	22.7846	5	3	31
Q9WU79	Proline dehydrogenase 1, mitochondrial	Prodh	0.243871	0.673281	0.221642	0.595468	0.387546	0.0557375	23.2963	22.9645	22.5366	22.9661	23.9554	22.5957	23.2219	3	3	6.7
P32020	Non-specific lipid-transfer protein	Scp2	0.227893	0.692352	0.759822	0.233635	0.801344	0.718299	29.2747	29.1916	28.6812	28.2462	29.1763	28.9218	28.0249	10	10	12.8
P14094	Sodium/potassium-transporting ATPase subunit beta-1	Atp1b1	0.224795	0.250069	0.142047	0.659798	0.413662	-0.129569	27.9894	27.4462	27.6642	27.6428	28.0947	27.6333	27.5183	4	4	12.5
Q3ULD5	Methylcrotonoyl-CoA carboxylase beta chain, mitochondrial	Mccc2	0.22453	0.262316	-0.042728	0.850758	0.0822539	-0.16771	23.7815	23.5316	23.8585	23.8996	24.0133	23.5429	23.8556	5	5	11.9
Q8BWM0	Prostaglandin E synthase 2;Prostaglandin E synthase 2 truncated form	Ptges2	0.224423	0.635202	0.248462	0.206878	0.338302	0.158621	21.6687	21.4891	21.491	20.871	22.3026	21.4311	21.2298	2	2	10.7
P17751	Triosephosphate isomerase	Tpi1	0.221248	0.403684	0.555189	0.149467	0.717363	0.393014	27.0565	26.7322	26.3336	26.5335	26.8142	26.5198	26.1586	7	7	45
Q9EPL9	Peroxisomal acyl-coenzyme A oxidase 3	Acox3	0.202673	0.360331	-0.361189	0.215328	-0.469399	-0.252979	24.2251	24.4416	24.8852	24.765	25.0414	24.8648	24.5242	6	6	11.9
Q7TNC4	Putative RNA-binding protein Luc7-like 2	Luc7l2	0.201869	0.6517	0.265358	0.576413	0.263334	0.267382	24.6923	24.6963	24.5418	24.6465	24.7041	24.8302	24.0277	6	6	17.1
Q9DC50	Peroxisomal carnitine O-octanoyltransferase	Crot	0.201848	0.700736	-1.02444	0.0945405	-0.721725	-1.32716	23.9243	23.3188	24.1502	24.6998	25.6935	24.7998	24.4922	5	5	9.6
Q99LX0	Protein deglycase DJ-1	Park7	0.181959	0.554354	-0.00334212	0.989683	0.113098	-0.119782	23.1122	22.8793	22.8645	23.5228	23.156	22.8019	23.1964	2	2	22.2
Q8R0N6	Hydroxyacid-oxoacid transhydrogenase, mitochondrial	Adhfe1	0.173055	0.609792	0.649773	0.397199	1.24989	0.049652	22.8947	21.6945	21.2961	21.8661	22.2914	21.7434	21.5463	2	2	8.4
P80318	T-complex protein 1 subunit gamma	Cct3	0.171056	0.711227	0.174591	0.667251	0.338961	0.0102213	21.6231	21.2944	21.3207	21.043	22.0019	21.593	20.9753	3	3	5.5
Q9DCM2	Glutathione S-transferase kappa 1	Gstk1	0.165741	0.608481	1.43763	0.00988616	1.29851	1.57676	24.9502	25.2284	23.5823	23.479	24.3909	23.6145	23.6889	5	5	30.1
Q91YI0	Argininosuccinate lyase	Asl	0.154663	0.236224	0.0783303	0.792671	0.327531	-0.17087	22.3977	21.8993	22.0913	22.3221	22.2611	22.1489	21.9914	3	3	7.3
Q9CR62	Mitochondrial 2-oxoglutarate/malate carrier protein	Slc25a11	0.152319	0.874785	-0.260511	0.777829	0.463028	-0.98405	23.2063	21.7593	22.74	21.5735	24.3733	22.3827	23.1039	2	2	8.3
Q8BTI8	Serine/arginine repetitive matrix protein 2	Srrm2	0.130689	0.777629	0.413197	0.252647	0.669472	0.156921	24.5162	24.0036	23.2855	23.9079	24.7389	23.8891	23.8043	5	5	2.8
Q8BTM8	Filamin-A	Flna	0.130251	0.870904	0.516328	0.537639	1.13462	-0.101967	23.1502	21.9137	21.4723	21.5011	23.4642	21.6871	22.3442	4	3	2.3
Q9WUM5	Succinyl-CoA ligase [ADP/GDP-forming] subunit alpha, mitochondrial	Suclg1	0.128564	0.318705	-0.0908782	0.603035	0.0568682	-0.238625	25.8952	25.5997	26.113	26.0284	25.7593	25.8227	25.8541	5	5	20.5
P28825	Meprin A subunit alpha	Mep1a	0.127659	0.827224	0.840031	0.422956	1.58306	0.0970059	24.5505	23.0644	23.5381	23.3755	22.3716	23.3607	22.5741	3	3	4.4
Q8BVE3	V-type proton ATPase subunit H	Atp6v1h	0.105073	0.808322	0.276997	0.0938241	0.299862	0.254132	24.1467	24.1009	23.7594	23.3992	24.697	23.7583	23.9353	4	4	14.5
Q9QX47	Protein SON	Son	0.0917329	0.792416	0.496553	0.0749916	0.594114	0.398992	26.2462	26.0511	25.2721	25.6563	26.3031	25.7583	25.5459	8	8	5.1
Q62093	Serine/arginine-rich splicing factor 2	Srsf2	0.0909068	0.826603	0.467526	0.307001	0.648479	0.286574	25.8492	25.4873	25.2171	24.912	25.7457	25.4932	24.9082	4	4	21.7
Q80Z37	E3 ubiquitin-protein ligase Topors	Topors	0.0774864	0.895423	-3.36819	0.0217234	-3.38	-3.35638	21.3456	21.3692	24.4132	24.9324	25.0635	25.2301	24.221	3	3	2.7
Q99KB8	Hydroxyacylglutathione hydrolase, mitochondrial	Hagh	0.0769597	0.863808	0.480829	0.473394	0.896113	0.0655436	23.7226	22.8921	22.8404	22.588	23.282	23.1854	22.4677	3	3	13.9
Q52KI8	Serine/arginine repetitive matrix protein 1	Srrm1	0.062346	0.877706	0.247284	0.515283	0.298263	0.196306	24.7346	24.6327	24.4092	24.1981	24.8888	24.7477	24.125	2	2	4.7
P14206	40S ribosomal protein SA	Rpsa	0.051474	0.884034	0.206517	0.533374	0.451858	-0.0388254	22.5599	22.0692	21.6238	22.2008	22.654	22.2362	21.9799	2	2	11.2
Q05920	Pyruvate carboxylase, mitochondrial	Pc	0.0493241	0.527513	0.11426	0.196404	0.137137	0.0913821	39.8057	39.76	39.735	39.6388	39.78	39.6133	39.7239	105	105	77.5
Q9Z1W8	Potassium-transporting ATPase alpha chain 2	Atp12a	0.0349747	0.50854	0.296511	0.558944	0.723144	-0.130121	27.3761	26.5228	26.5985	26.7093	26.7559	26.6546	26.6513	5	2	4.3
Q9JLB4	Cubilin	Cubn	0.0333725	0.941314	-0.476276	0.662175	0.451007	-1.40356	23.0618	21.2072	22.4067	22.1157	23.41	22.7541	22.4675	3	3	1
O88343	Electrogenic sodium bicarbonate cotransporter 1	Slc4a4	0.0266998	0.952122	-0.231065	0.567394	-0.239885	-0.222246	23.5023	23.5199	23.5381	23.5441	24.2243	23.4017	24.0825	2	2	2.4
O09174	Alpha-methylacyl-CoA racemase	Amacr	0.0197596	0.966499	-0.12401	0.759532	-0.110401	-0.13762	26.3761	26.3489	26.477	26.0878	26.9539	26.8402	26.1328	11	11	36.5
Q99LB2	Dehydrogenase/reductase SDR family member 4	Dhrs4	0.0191273	0.923815	-0.145725	0.275714	-0.240643	-0.0508062	21.847	22.0368	22.0583	21.8177	22.4442	22.0629	22.1124	2	2	6.5
Q02013	Aquaporin-1	Aqp1	0.00676484	0.987968	0.576115	0.307654	0.918687	0.233543	23.3856	22.7005	23.0542	22.4499	21.917	22.7177	22.2161	3	3	13.4
Q8VE97;Q3TWW8	Serine/arginine-rich splicing factor 4;Serine/arginine-rich splicing factor 6	Srsf4;Srsf6	0.00348754	0.992994	0.296243	0.565589	0.596716	-0.00423004	24.378	23.777	23.8404	23.434	24.0799	24.0949	23.4677	3	2	7
Q9DBU6	Serine/Arginine-related protein 53	Rsrc1	0.00311722	0.996214	1.37814	0.0351448	1.5142	1.24208	25.2504	24.9783	22.6181	24.3084	24.2914	23.9641	23.5083	4	4	17.1
Q9D3D9	ATP synthase subunit delta, mitochondrial	Atp5d	-0.0106819	0.989001	-0.0445344	0.950797	0.0480434	-0.137112	22.3977	22.2125	23.0009	21.9989	22.0171	21.7172	22.9822	2	2	13.7
Q921H8	3-ketoacyl-CoA thiolase A, peroxisomal	Acaa1a	-0.0392315	0.901358	0.474877	0.215167	0.459334	0.490419	26.945	26.9761	26.5985	26.2065	26.5344	26.7504	26.221	11	3	41.3
Q61136	Serine/threonine-protein kinase PRP4 homolog	Prpf4b	-0.0419568	0.88605	-0.927064	0.0480797	-0.781156	-1.07297	23.5971	23.3053	23.8998	24.4846	24.6245	24.5306	24.2259	3	3	2.5
Q78JN3	Eci3	Eci3	-0.0590125	0.913069	0.442019	0.228695	0.369684	0.514355	27.5555	27.7002	27.1502	26.3681	27.8622	27.4334	26.9383	7	4	30.3
P21981	Protein-glutamine gamma-glutamyltransferase 2	Tgm2	-0.060922	0.874437	0.362801	0.378484	0.676461	0.0491415	25.2545	24.6272	23.9513	24.4567	25.1436	24.4995	24.6567	6	6	13
Q8VH51	RNA-binding protein 39	Rbm39	-0.0666856	0.868818	-0.334705	0.40839	-0.314802	-0.354607	23.1733	23.1335	23.3968	23.1149	23.7525	23.81	23.1662	3	3	8.1
Q9CPQ1	Cytochrome c oxidase subunit 6C	Cox6c	-0.0712857	0.901337	0.690854	0.323093	0.877699	0.504008	22.858	22.4843	22.2512	21.6386	21.8371	21.483	22.4775	2	2	25
Q99KR3	Beta-lactamase-like protein 2	Lactb2	-0.0821135	0.878233	0.0457902	0.933614	-0.12625	0.21783	25.4007	25.7448	25.7546	25.1041	25.4758	25.9822	25.0717	5	5	17.4
P08752;Q9DC51;P18872;B2RSH2	Guanine nucleotide-binding protein G(i) subunit alpha-2;Guanine nucleotide-binding protein G(k) subunit alpha;Guanine nucleotide-binding protein G(o) subunit alpha;Guanine nucleotide-binding protein G(i) subunit alpha-1	Gnai2;Gnai3;Gnao1;Gnai1	-0.0952716	0.877647	0.15057	0.752996	0.340017	-0.0388777	22.2454	21.8665	21.1035	21.7384	22.5884	21.5331	22.2776	2	2	7.6
Q9D1A2	Cytosolic non-specific dipeptidase	Cndp2	-0.11117	0.780221	0.216802	0.734942	0.743283	-0.309679	23.53	22.477	22.4597	22.2717	23.2951	22.6028	22.9706	3	3	10.3
Q99M28	RNA-binding protein with serine-rich domain 1	Rnps1	-0.116427	0.693944	0.442079	0.162465	0.506176	0.377983	28.115	27.9868	27.3444	27.2705	27.8622	27.8024	27.4152	5	5	23.3
Q99MN9	Propionyl-CoA carboxylase beta chain, mitochondrial	Pccb	-0.119773	0.833379	-0.591761	0.338468	-0.552805	-0.630716	25.3626	25.2847	25.4051	25.8076	26.1744	26.3882	25.4427	8	8	21.6
Q921I1	Serotransferrin	Tf	-0.140733	0.864672	-0.430731	0.53996	-0.114813	-0.746648	22.605	21.9731	22.0732	21.9389	23.7251	22.224	23.2155	4	4	6
P31428	Dipeptidase 1	Dpep1	-0.151632	0.919626	-2.4837	0.370435	-0.318588	-4.64882	25.5572	21.227	26.4475	23.0566	27.6685	25.7766	25.975	8	8	26.1
P16858	Glyceraldehyde-3-phosphate dehydrogenase	Gapdh	-0.167556	0.759643	-0.433941	0.428118	-0.410933	-0.45695	26.1172	26.0712	25.9818	26.299	26.8011	26.0886	26.9677	9	9	31.5
O35459	Delta(3,5)-Delta(2,4)-dienoyl-CoA isomerase, mitochondrial	Ech1	-0.180334	0.76452	0.56327	0.420638	0.405688	0.720851	24.8547	25.1698	24.325	24.434	24.047	24.9867	23.9113	3	3	9.8
P11930	Nucleoside diphosphate-linked moiety X motif 19, mitochondrial	Nudt19	-0.186752	0.759023	-1.00394	0.0928984	-0.677846	-1.33004	25.4341	24.7819	25.3761	25.3666	27.033	26.0654	26.1586	8	8	34.5
Q80XL6	Acyl-CoA dehydrogenase family member 11	Acad11	-0.208541	0.600472	-0.493477	0.392161	-0.944652	-0.0423028	24.7465	25.6488	24.7817	25.8766	25.7895	25.6261	25.7562	11	11	16.9
P24270	Catalase	Cat	-0.229525	0.680322	-0.28866	0.599425	-0.388418	-0.188903	29.3544	29.5539	29.4097	29.2007	29.9296	30.1989	29.2867	24	24	47.1
Q9JM93	ADP-ribosylation factor-like protein 6-interacting protein 4	Arl6ip4	-0.243301	0.848875	-1.02784	0.14737	-0.991753	-1.06392	21.3489	21.2768	22.2512	20.146	23.895	21.8968	22.7846	2	2	9.6
P31786	Acyl-CoA-binding protein	Dbi	-0.252114	0.704381	-0.419982	0.56381	-0.529107	-0.310857	26.6118	26.83	26.8298	26.8871	26.9494	27.7438	26.538	6	6	66.7
P61804	Dolichyl-diphosphooligosaccharide--protein glycosyltransferase subunit DAD1	Dad1	-0.261507	0.828133	-0.628578	0.622464	-1.45368	0.196527	20.0878	21.738	20.7632	20.146	22.9306	22.254	20.8289	2	2	19.5
O55143;Q8R429	Sarcoplasmic/endoplasmic reticulum calcium ATPase 2;Sarcoplasmic/endoplasmic reticulum calcium ATPase 1	Atp2a2;Atp2a1	-0.290777	0.434216	-0.0470416	0.921213	0.305332	-0.399415	22.5452	21.8404	21.5002	22.1207	22.2263	22.47	22.0097	2	2	3.4
Q8VCH0	3-ketoacyl-CoA thiolase B, peroxisomal	Acaa1b	-0.306884	0.251746	0.0263542	0.949638	0.394292	-0.341584	24.2081	23.4722	23.0954	23.8142	23.6111	23.7792	23.8483	9	1	34.7
P80315	T-complex protein 1 subunit delta	Cct4	-0.313141	0.825398	-0.234955	0.866458	-0.333626	-0.136284	21.8558	22.0531	21.8011	21.1737	22.654	20.9604	23.4184	2	2	5
Q99MR8	Methylcrotonoyl-CoA carboxylase subunit alpha, mitochondrial	Mccc1	-0.351359	0.617636	-1.88436	0.0711701	-1.98526	-1.78345	32.0962	32.298	33.738	34.3473	33.1052	34.6033	33.5597	44	44	64.3
P55302	Alpha-2-macroglobulin receptor-associated protein	Lrpap1	-0.477263	0.672369	0.367101	0.5842	0.520172	0.21403	22.7976	22.4915	20.2162	21.9958	23.1885	22.8242	21.7307	2	2	5.8
Q99LX5	Multiple myeloma tumor-associated protein 2 homolog	Mmtag2	-0.483735	0.433815	-0.876053	0.0993066	-1.02447	-0.727636	23.6984	23.9952	23.3379	24.9202	24.4592	24.9822	24.4635	2	2	10.8
E9Q4Z2;Q5SWU9	Acetyl-CoA carboxylase 2;Biotin carboxylase;Acetyl-CoA carboxylase 1;Biotin carboxylase	Acacb;Acaca	-0.494893	0.0945475	-0.612441	0.0273797	-0.685935	-0.538947	21.7559	21.9029	21.5924	21.9989	22.2496	22.369	22.5147	2	2	1.9
Q9QXX4	Calcium-binding mitochondrial carrier protein Aralar2	Slc25a13	-0.53716	0.665927	-1.17308	0.395408	-0.621355	-1.7248	21.7512	20.6478	21.4116	21.0476	23.047	23.3159	21.4292	2	1	3.1
Q9JLQ0	CD2-associated protein	Cd2ap	-0.544083	0.38454	-1.01015	0.0132822	-0.893478	-1.12683	22.6562	22.4229	22.5633	24.0714	22.3822	23.535	23.5644	3	3	7.1
P11276	Fibronectin;Anastellin	Fn1	-0.55629	0.759881	-0.244583	0.898555	0.241368	-0.730534	22.2046	21.2327	20.9812	21.1404	22.0993	20.3383	23.5882	2	2	1.3
Q91ZA3	Propionyl-CoA carboxylase alpha chain, mitochondrial	Pcca	-0.653889	0.233692	-1.06538	0.156504	-1.47229	-0.658464	35.7559	36.5698	36.6655	37.1453	35.9122	37.4823	36.9742	63	63	76
O88844	Isocitrate dehydrogenase [NADP] cytoplasmic	Idh1	-0.774036	0.393855	-0.681416	0.446347	-0.682732	-0.6801	28.5971	28.5997	28.7167	27.9385	28.8622	30.0046	28.5551	18	17	46.9
Q9D3S3	Sorting nexin-29	Snx29	-0.898612	0.303087	0.446877	0.768724	-0.782528	1.67628	24.7166	27.1754	24.7753	23.6266	25.3997	26.0046	24.9937	2	2	3.3
Q8BVI4	Dihydropteridine reductase	Qdpr	-0.978485	0.513627	-0.98224	0.534705	-0.742986	-1.2215	21.7226	21.2441	21.9021	21.0174	21.5419	23.7651	21.1662	2	2	14.1
Q9QZQ1	Afadin	Mllt4	-1.10443	0.199607	-0.881209	0.0847749	-0.708627	-1.05379	21.3421	20.9969	20.2162	22.2196	20.4031	21.8375	22.264	2	2	1.2
P10493	Nidogen-1	Nid1	-1.17329	0.182301	0.667549	0.242047	0.914953	0.420145	23.262	22.7672	21.816	19.9802	21.7251	22.0248	22.6693	2	2	1.9
Q9WTP7	GTP:AMP phosphotransferase AK3, mitochondrial	Ak3	-1.36422	0.348586	-1.22402	0.434706	-0.845883	-1.60216	22.9096	22.1533	22.4294	21.9389	22.8054	22.5504	24.9605	2	2	12.8
Q91WN4	Kynurenine 3-monooxygenase	Kmo	-1.62895	0.306717	-2.44896	0.034958	-1.98538	-2.91255	21.962	21.0348	23.4132	23.8576	19.6845	24.0266	23.8682	2	2	5.6
P41216;Q8JZR0	Long-chain-fatty-acid--CoA ligase 1;Long-chain-fatty-acid--CoA ligase 5	Acsl1;Acsl5	-1.98686	0.42862	-2.73576	0.335644	-3.07002	-2.4015	22.9857	23.6542	23.7072	23.7605	24.7389	28.2062	23.9052	2	2	4.6

## Sheet: significant
Majority protein IDs	Protein names	Gene names	podocin_wt log2 Fold Change	podocin_wt P-Value	aged_wt log2 Fold Change	aged_wt P-Value	aged 47_wt log2 fold change	aged 53_wt log2 fold change	AGED 47 g Pod-BioID Quant Values	AGED 53 g Pod-BioID Quant Values	Podocin-BioID 1 Quant Values	Podocin-BioID 2 Quant Values	Podocin-BioID 3 Quant Values	WT 2 Quant Values	WT 3 Quant Values	Peptides	Unique peptides	Sequence coverage [%]
Q8K012	Formin-binding protein 1-like	Fnbp1l	3.22407	0.0246924	2.12363	0.112077	2.44079	1.80648	24.6295	23.9952	24.9315	25.9425	25.3645	21.4784	22.8991	7	7	11.4
B5TVM2	Immunoglobulin-like domain-containing receptor 2	Ildr2	2.76327	0.00321388	3.53311	0.00103528	3.64677	3.41945	27.16	26.9327	25.6854	26.3681	26.7762	23.5183	23.5083	11	11	21.2
Q9Z0U1	Tight junction protein ZO-2	Tjp2	2.70919	0.0367318	3.31494	0.0096008	3.3898	3.24008	27.2874	27.1377	26.7989	27.6795	25.342	23.5791	24.2161	22	21	28
Q01149	Collagen alpha-2(I) chain	Col1a2	2.67634	0.0462014	2.45586	0.171581	3.61222	1.2995	26.1755	23.8628	23.7594	26.451	25.5084	22.7667	22.3599	3	3	2.4
Q91X05	Podocin	Nphs2	2.42331	0.0346254	2.3638	0.143832	1.42469	3.30292	28.7524	30.6306	30.6063	29.9079	28.7389	26.9595	27.6959	13	13	38.7
Q68FH0	Plakophilin-4	Pkp4	2.27049	0.0327238	2.94344	0.0131366	2.64039	3.24648	25.6455	26.2516	25.3677	26.2347	24.2243	23.1608	22.8493	13	13	14.7
Q64433	10 kDa heat shock protein, mitochondrial	Hspe1	1.65575	0.036328	0.686574	0.517491	1.56784	-0.194693	25.0542	23.2916	25.5155	24.2315	25.6793	23.4804	23.4922	4	4	45.1
Q9EQX4	Allograft inflammatory factor 1-like	Aif1l	1.41846	0.027428	1.50905	0.0717643	1.19341	1.82469	24.3932	25.0245	24.7433	24.8871	24.2243	23.4883	22.9113	5	5	38
P62806	Histone H4	Hist1h4a	1.35816	0.013715	1.22659	0.200912	1.82886	0.624308	29.7833	28.5788	29.4475	29.2705	29.22	27.7033	28.2057	9	9	56.3
Q8CGB6	Tensin-2	Tns2	1.29984	0.0375171	0.357466	0.128534	0.33631	0.378623	23.0076	23.0499	24.0171	24.5281	23.368	22.8119	22.5306	3	3	5.1
P97328	Ketohexokinase	Khk	1.25356	0.0268664	0.811507	0.336853	1.3899	0.233113	23.5971	22.4403	23.4534	23.2896	23.6393	21.9158	22.4986	2	2	8.1
Q9Z1Q5	Chloride intracellular channel protein 1	Clic1	1.21394	0.0266876	1.0665	0.0605099	1.32642	0.806578	22.3299	21.81	21.8645	22.0082	22.7795	21.0932	20.9137	2	2	18.7
P84099	60S ribosomal protein L19	Rpl19	1.10099	0.0361554	0.711515	0.154391	0.601459	0.821571	23.9347	24.1548	24.3207	24.5228	24.4592	23.0353	23.6312	2	2	13.3
Q8CGP2;Q8CGP1;Q6ZWY9;Q64525;Q64478;Q64475;P10854;P10853;Q9D2U9;Q8CGP0;Q64524;P70696	Histone H2B type 1-P;Histone H2B type 1-K;Histone H2B type 1-C/E/G;Histone H2B type 2-B;Histone H2B type 1-H;Histone H2B type 1-B;Histone H2B type 1-M;Histone H2B type 1-F/J/L;Histone H2B type 3-A;Histone H2B type 3-B;Histone H2B type 2-E;Histone H2B type 1-A	Hist1h2bp;Hist1h2bk;Hist1h2bc;Hist2h2bb;Hist1h2bh;Hist1h2bb;Hist1h2bm;Hist1h2bf;Hist3h2ba;Hist3h2bb;Hist2h2be;Hist1h2ba	1.04015	0.0487956	1.17213	0.0793858	1.3894	0.954856	29.1793	28.7448	28.6684	28.6551	29.1667	27.5136	28.0663	6	6	38.1
P51174	Long-chain specific acyl-CoA dehydrogenase, mitochondrial	Acadl	1.0129	0.0251254	0.744879	0.380859	1.4129	0.0768594	26.919	25.583	26.2676	26.2848	27.0048	25.512	25.5003	7	7	18.8
C0HKE9;C0HKE8;C0HKE7;C0HKE6;C0HKE5;C0HKE4;C0HKE3;C0HKE2;C0HKE1;Q8CGP6;Q8R1M2;Q64523;Q8CGP7;Q8CGP5;Q8BFU2;Q6GSS7	Histone H2A type 1-H;Histone H2A.J;Histone H2A type 2-C;Histone H2A type 1-K;Histone H2A type 1-F;Histone H2A type 3;Histone H2A type 2-A	Hist1h2ah;H2afj;Hist2h2ac;Hist1h2ak;Hist1h2af;Hist3h2a;Hist2h2aa1	1.00096	0.01587	1.14438	0.0670993	1.44753	0.841236	29.1092	28.5029	28.6791	28.3293	28.9795	27.7371	27.5863	4	1	32.3
Q9QZQ8	Core histone macro-H2A.1	H2afy	0.962532	0.00646972	1.06499	0.0818818	1.38726	0.742725	24.5706	23.9261	24.2264	23.8829	24.3284	23.1409	23.2259	3	3	13.7
Q9CR68	Cytochrome b-c1 complex subunit Rieske, mitochondrial;Cytochrome b-c1 complex subunit 11	Uqcrfs1	0.878384	0.0485543	0.798907	0.299077	1.36938	0.228436	26.655	25.514	26.009	25.8054	26.6775	25.2149	25.3563	7	7	32.5
P16331	Phenylalanine-4-hydroxylase	Pah	0.849162	0.0472279	0.15145	0.361408	0.26196	0.0409403	22.8623	22.6413	23.1156	23.2896	23.9435	22.667	22.5337	3	3	7.5
P08249	Malate dehydrogenase, mitochondrial	Mdh2	0.844527	0.0484137	1.04727	0.161418	1.52324	0.571301	28.8791	27.9272	28.0909	27.8284	28.6819	27.286	27.4258	10	10	39.9
P02088;P02089	Hemoglobin subunit beta-1;Hemoglobin subunit beta-2	Hbb-b1;Hbb-b2	0.775078	0.00908581	0.816781	0.143421	1.16151	0.472055	32.642	31.9526	32.0853	32.1959	32.4855	31.4334	31.5276	8	8	61.9
P97807	Fumarate hydratase, mitochondrial	Fh	0.739669	0.0425327	0.925218	0.0101116	1.00242	0.848015	26.5488	26.3944	26.506	25.8639	26.4881	25.4932	25.5995	7	7	18.1
P19536	Cytochrome c oxidase subunit 5B, mitochondrial	Cox5b	0.724988	0.00512369	0.919809	0.158559	1.33495	0.504664	24.5162	23.6859	23.9955	23.7328	23.9904	23.2271	23.1354	2	2	15.6
Q9D6R2	Isocitrate dehydrogenase [NAD] subunit alpha, mitochondrial	Idh3a	0.624151	0.0473811	0.571714	0.233752	0.909085	0.234343	25.1286	24.4539	24.94	24.479	25.1121	24.2527	24.1864	5	5	14.5
O88569	Heterogeneous nuclear ribonucleoproteins A2/B1	Hnrnpa2b1	0.568227	0.0233636	0.540266	0.322405	0.944692	0.13584	23.5839	22.7751	23.0331	23.2249	23.3645	22.5478	22.7307	3	3	10.2
P01942	Hemoglobin subunit alpha	Hba	0.563651	0.00340173	0.509625	0.272119	0.846956	0.172295	32.2925	31.6178	31.9159	32.1033	32.0083	31.4074	31.4837	8	6	50.7
P97823	Acyl-protein thioesterase 1	Lypla1	0.419108	0.015877	0.283903	0.42244	0.00206046	0.565745	22.6861	23.2498	23.1453	22.9517	23.2125	22.6512	22.7169	2	2	10.4
Q62433	Protein NDRG1	Ndrg1	0.405521	0.0416235	0.623576	0.108917	0.848064	0.399087	26.0179	25.5689	25.7038	25.3393	25.6828	25.176	25.1636	5	5	19.5
