# Supplementary material for: Mapping of the podocin proximity-dependent proteome reveals novel components of the kidney podocyte foot process
Source: Front Cell Dev Biol. 2023 May 30;11:1195037. doi: 10.3389/fcell.2023.1195037 (PMC10262054; doi:10.3389/fcell.2023.1195037)
Supplement: Supplementary file 4 [file Table1.XLSX]

## Sheet: Proteins
				Log2 fold change (FC) ratios			student's t-test pvalues			Log2 LFQ intensities
Majority protein IDs	Protein names	Gene names	Razor + unique peptides	Log2 FC BioID-F_WT-F	Log2 FC BioID-M_WT-M	Log2 FC bioID_wt	Student's T-test p-value BioID-F_WT-F	Student's T-test p-value BioID-M_WT-M	Student's T-test p-value bioID_wt	1-R1_WT-F	1-R2_WT-F	2-R1_BioID-F	2-R2_BioID-F	3-R1_WT-M	3-R2_WT-M	4-R1_BioID-M	4-R2_BioID-M	Potential contaminant	Student's T-test Significant BioID-F_WT-F	Student's T-test Significant BioID-M_WT-M	Student's T-test Significant bioID_wt	Intensity	Peptides	Unique peptides	Sequence coverage [%]	Mol. weight [kDa]	MS/MS count	MS/MS count 1_R1	MS/MS count 1_R2	MS/MS count 2_R1	MS/MS count 2_R2	MS/MS count 3_R1	MS/MS count 3_R2	MS/MS count 4_R1	MS/MS count 4_R2
Q05920	Pyruvate carboxylase, mitochondrial	Pc	105	-0.657427	0.133224	-0.262101	0.00109318	0.051045	0.424925	40.0065	39.9832	39.3558	39.3191	38.9938	38.9326	39.0897	39.1031		+			6014500000000	105	104	81.1	129.68	12256	1448	1480	1601	1599	1490	1485	1551	1602
Q91ZA3	Propionyl-CoA carboxylase alpha chain, mitochondrial	Pcca	59	-0.841854	0.655642	-0.0931063	0.000566013	0.00496624	0.915677	38.5609	38.5887	37.7474	37.7185	35.946	35.8576	36.5434	36.5715		+	+		1645000000000	59	59	74.3	79.921	4217	611	610	725	722	352	337	434	426
CON__Streptavidin			8	-0.283583	-0.37496	-0.329271	0.0785605	0.105844	0.00725393	37.0275	36.9368	36.7699	36.6272	37.2721	37.0213	36.8153	36.7282	+			+	1075300000000	8	8	49.4	16.622	3405	370	407	394	377	494	478	445	440
Q8VDN2	Sodium/potassium-transporting ATPase subunit alpha-1	Atp1a1	58	-4.58048	0.108555	-2.23596	2.7775e-05	0.0357827	0.175507	37.6041	37.5624	33.0149	32.9906	32.5494	32.5538	32.6391	32.6811		+	+		465760000000	58	48	49.8	112.98	1330	401	411	98	97	79	82	77	85
CON__P00761			7	-1.08351	-0.580137	-0.831823	0.016221	0.049391	0.0018837	36.1879	36.3848	35.3019	35.1038	35.9348	35.6932	35.2917	35.1761	+	+	+	+	452600000000	7	7	42	24.409	507	42	44	69	66	88	76	66	56
P51881	ADP/ATP translocase 2;ADP/ATP translocase 2, N-terminally processed	Slc25a5	26	-4.58841	0.842741	-1.87284	0.00026322	8.39916e-05	0.334011	37.0442	37.0962	32.5515	32.412	30.9413	30.9281	31.7734	31.7815		+	+		325220000000	26	15	65.8	32.931	563	200	212	33	36	18	20	21	23
Q8VEM8	Phosphate carrier protein, mitochondrial	Slc25a3	17	-4.70602	0.548963	-2.07853	7.54542e-05	0.00454069	0.405025	36.6562	36.7364	31.9823	31.9983	29.0472	29.0069	29.6072	29.5448		+	+		237960000000	17	17	47.9	39.632	453	147	170	46	42	12	11	14	11
O35488	Very long-chain acyl-CoA synthetase	Slc27a2	38	-5.46047	0.246991	-2.60674	0.000128392	0.115801	0.294916	35.8422	35.8131	30.4273	30.307	28.2878	28.1071	28.4258	28.4632		+			138040000000	38	38	50.8	70.422	501	177	176	44	39	16	16	17	16
P63260	Actin, cytoplasmic 2;Actin, cytoplasmic 2, N-terminally processed	Actg1	23	-2.9153	0.543413	-1.18594	0.000229759	0.00400656	0.178326	35.359	35.2743	32.4141	32.3886	32.8219	32.7538	33.3258	33.3367		+	+		135670000000	23	1	58.9	41.792	533	79	69	49	56	71	65	69	75
P01942	Hemoglobin subunit alpha	Hba	10	-1.46507	0.165958	-0.649553	3.26098e-05	0.00516119	0.225192	34.0111	33.9989	32.5457	32.5342	34.0332	34.0431	34.215	34.1932		+	+		122990000000	10	8	54.2	15.085	397	32	28	37	39	64	61	66	70
P02088	Hemoglobin subunit beta-1	Hbb-b1	8	-1.36869	0.0279255	-0.670381	0.000561333	0.415149	0.170995	33.5692	33.6334	32.2373	32.2279	33.7142	33.6743	33.7034	33.7409		+			93890000000	8	4	52.4	15.84	400	32	40	38	38	68	62	60	62
Q9DBM2	Peroxisomal bifunctional enzyme;Enoyl-CoA hydratase/3,2-trans-enoyl-CoA isomerase;3-hydroxyacyl-CoA dehydrogenase	Ehhadh	46	-3.65843	0.574719	-1.54185	6.64907e-05	0.00654324	0.349111	35.2314	35.2019	31.5842	31.5323	30.0887	29.9952	30.6173	30.6161		+	+		91827000000	46	46	56.8	78.301	487	110	114	57	60	37	33	42	34
Q99MR8	Methylcrotonoyl-CoA carboxylase subunit alpha, mitochondrial	Mccc1	39	-1.02118	0.310301	-0.355438	0.00385755	0.0057164	0.56901	34.3437	34.225	33.2861	33.2403	32.3528	32.322	32.6655	32.6299		+	+		88336000000	39	39	63	79.343	864	98	88	106	109	130	112	109	112
P00405	Cytochrome c oxidase subunit 2	Mtco2	8	-4.08314	0.779279	-1.65193	0.000109535	0.00659827	0.300273	34.8222	34.8003	30.7694	30.6868	29.8283	29.7056	30.5631	30.5294		+	+		71695000000	8	8	35.2	25.976	219	64	66	19	16	9	10	17	18
Q03265	ATP synthase subunit alpha, mitochondrial	Atp5a1	37	-2.83636	0.645	-1.09568	0.000323859	0.00715038	0.177353	34.0247	33.9705	31.2045	31.1179	32.0819	31.9883	32.7086	32.6516		+	+		62302000000	37	37	57.9	59.752	562	68	72	52	48	68	64	99	91
P56480	ATP synthase subunit beta, mitochondrial	Atp5b	33	-2.5009	0.473375	-1.01376	0.00098669	0.00917653	0.156734	33.608	33.4731	31.0801	30.9992	32.4642	32.3769	32.9074	32.8806		+	+		58532000000	33	33	76	56.3	667	87	82	54	48	97	95	104	100
Q8K0L3	Acyl-coenzyme A synthetase ACSM2, mitochondrial	Acsm2	31	-3.73788	0.524841	-1.60652	0.000345719	0.0227179	0.115513	34.0756	34.0563	30.3969	30.2592	31.8596	31.6992	32.3109	32.2977		+	+		57213000000	31	30	62.3	64.268	431	79	85	29	27	52	46	50	63
Q9JHU4	Cytoplasmic dynein 1 heavy chain 1	Dync1h1	196	-4.86718	-2.15167	-3.50943	0.0352897	0.174053	0.243269	33.3294	35.1753	29.2102	29.5601	27.5568	25.5305	24.1639	24.62		+			51767000000	196	196	47.4	532.04	638	282	292	23	35	1	5	0	0
Q99KI0	Aconitate hydratase, mitochondrial	Aco2	36	-3.38347	0.337676	-1.5229	0.000604489	0.0182028	0.113661	33.9518	33.8556	30.5882	30.4523	31.3199	31.2283	31.6055	31.618		+	+		47386000000	36	36	46	85.462	433	84	80	44	36	51	45	48	45
Q6ZWY9;Q64478;P10853;Q8CGP1;Q8CGP2;Q64525;Q64475;P10854;Q9D2U9;Q8CGP0;P70696	Histone H2B type 1-C/E/G;Histone H2B type 1-H;Histone H2B type 1-F/J/L;Histone H2B type 1-K;Histone H2B type 1-P;Histone H2B type 2-B;Histone H2B type 1-B;Histone H2B type 1-M;Histone H2B type 3-A;Histone H2B type 3-B;Histone H2B type 1-A	Hist1h2bc;Hist1h2bh;Hist1h2bf;Hist1h2bk;Hist1h2bp;Hist2h2bb;Hist1h2bb;Hist1h2bm;Hist3h2ba;Hist3h2bb;Hist1h2ba	10	-1.11849	0.510155	-0.304168	0.00592	0.00355966	0.633419	32.1222	32.1498	30.9322	31.1029	32.5306	32.5863	33.0561	33.081		+	+		44546000000	10	10	67.5	13.906	114	14	10	11	9	18	16	20	16
P14094	Sodium/potassium-transporting ATPase subunit beta-1	Atp1b1	15	-4.59067	-0.165526	-2.3781	0.000195808	0.243479	0.0921776	34.1238	34.1688	29.6158	29.4954	30.1455	29.95	29.9084	29.8561		+			43815000000	15	15	42.8	35.194	118	30	30	7	8	15	12	8	8
P55096	ATP-binding cassette sub-family D member 3	Abcd3	27	-4.91557	0.231153	-2.34221	0.00222391	0.807931	0.558181	34.402	34.0365	29.1605	29.4469	22.3358	23.2572	22.3311	23.7242		+			41932000000	27	27	42.6	75.474	146	61	58	14	11	1	0	0	1
Q9Z0X1	Apoptosis-inducing factor 1, mitochondrial	Aifm1	21	-5.00766	0.728038	-2.13981	6.07793e-05	0.000574259	0.246178	34.1015	34.0252	29.0641	29.0473	28.2806	28.3096	29.0134	29.0329		+	+		38864000000	21	21	42.3	66.765	202	52	55	22	20	13	11	14	15
P19783	Cytochrome c oxidase subunit 4 isoform 1, mitochondrial	Cox4i1	12	-4.04786	0.601695	-1.72308	3.13896e-05	0.00677761	0.194784	33.8267	33.8397	29.807	29.7636	29.8101	29.7668	30.3453	30.435		+	+		37859000000	12	12	56.8	19.53	194	42	45	17	17	19	19	18	17
Q62468	Villin-1	Vil1	44	-5.03044	0.367172	-2.33163	0.00014112	0.0173643	0.158073	34.0086	33.9125	28.9657	28.8946	28.9928	28.9428	29.2928	29.3772		+	+		36909000000	44	44	53.1	92.774	318	88	85	28	25	21	22	27	22
Q68FD5	Clathrin heavy chain 1	Cltc	65	-4.79008	0.491571	-2.14925	0.000216878	0.0116882	0.274067	33.9816	33.9012	29.2093	29.0933	27.8653	27.7645	28.2882	28.3248		+	+		35393000000	65	65	44.2	191.55	349	115	109	28	24	16	17	19	21
P48962	ADP/ATP translocase 1	Slc25a4	10	-4.93038	0.738108	-2.09613	5.4214e-07	0.023741	0.324967	33.9487	33.9457	29.0201	29.0135	27.3631	27.1434	27.9548	28.0279		+	+		35099000000	21	10	62.1	32.904	75	17	18	9	10	5	5	5	6
Q923I7	Sodium/glucose cotransporter 2	Slc5a2	9	-4.69651	-0.471996	-2.58425	0.000270995	0.016122	0.340431	33.996	33.8925	29.3052	29.1903	26.0708	26.1195	25.6787	25.5676		+	+		35096000000	9	8	10.9	73.007	172	61	62	13	14	8	6	5	3
Q60597	2-oxoglutarate dehydrogenase, mitochondrial	Ogdh	36	-4.33821	0.323602	-2.00731	2.15949e-05	0.0115789	0.158074	33.7885	33.7815	29.4666	29.4269	29.4984	29.4763	29.8443	29.7776		+	+		34629000000	36	36	43.6	116.45	289	77	75	23	25	22	24	20	23
Q9R0H0	Peroxisomal acyl-coenzyme A oxidase 1	Acox1	28	-3.10959	0.524716	-1.29244	0.000625363	0.00220426	0.1393	33.3149	33.1612	30.1163	30.1405	31.0482	31.0356	31.5905	31.5427		+	+		33590000000	28	28	58.1	74.648	226	42	43	17	15	25	25	30	29
O88343	Electrogenic sodium bicarbonate cotransporter 1	Slc4a4	27	-4.90703	0.112081	-2.39748	0.000312521	0.106008	0.225292	33.8756	33.7634	28.9786	28.8463	27.7445	27.7826	27.8408	27.9105		+			32527000000	27	27	34.8	121.48	180	53	54	16	15	10	11	10	11
Q8BWT1	3-ketoacyl-CoA thiolase, mitochondrial	Acaa2	26	-4.12545	0.919292	-1.60308	0.000277464	0.00112028	0.254584	33.6779	33.5819	29.5537	29.4552	29.2981	29.2564	30.1739	30.2192		+	+		32226000000	26	26	68.5	41.829	295	65	64	23	24	25	25	36	33
P39447	Tight junction protein ZO-1	Tjp1	85	1.04995	9.87539	5.46267	0.000162483	0.00286674	0.0475058	30.7543	30.7418	31.8098	31.7862	23.8217	22.7664	33.1209	33.218		+	+	+	30502000000	85	84	59.5	194.74	509	20	21	97	101	3	1	131	135
P50285	Dimethylaniline monooxygenase [N-oxide-forming] 1	Fmo1	22	-5.97385	0.118701	-2.92757	0.000110917	0.875726	0.353478	33.6881	33.6876	27.6511	27.7769	24.0683	24.388	23.696	24.9977		+			28278000000	22	22	46.6	59.914	133	51	48	13	15	1	0	2	3
Q920R6	V-type proton ATPase 116 kDa subunit a isoform 4	Atp6v0a4	29	-5.78252	-0.0299845	-2.90625	0.000143304	0.575169	0.258011	33.6794	33.583	27.8983	27.799	25.8253	25.85	25.8511	25.7642		+			27578000000	29	29	32.2	95.604	186	75	67	17	13	3	4	4	3
Q9CPQ1	Cytochrome c oxidase subunit 6C	Cox6c	9	-4.59369	0.137776	-2.22796	0.000153808	0.0935469	0.180134	33.4406	33.4983	28.9249	28.8267	28.3868	28.4004	28.4865	28.5762		+			26476000000	9	9	61.8	8.4689	108	28	22	13	12	8	8	9	8
P62806	Histone H4	Hist1h4a	13	-1.16627	0.582025	-0.292125	0.000862654	0.00882392	0.640752	31.3807	31.3586	30.2358	30.1709	31.7142	31.6041	32.2413	32.241		+	+		25474000000	13	13	65	11.367	178	11	12	16	16	26	29	33	35
Q8BMS1	Trifunctional enzyme subunit alpha, mitochondrial;Long-chain enoyl-CoA hydratase;Long chain 3-hydroxyacyl-CoA dehydrogenase	Hadha	36	-4.22793	0.535103	-1.84641	0.000369576	0.0118253	0.200233	33.3962	33.2559	29.1392	29.0571	28.9532	28.838	29.4419	29.4195		+	+		25361000000	36	36	60.3	82.669	344	92	90	27	22	27	25	31	30
Q8QZT1	Acetyl-CoA acetyltransferase, mitochondrial	Acat1	21	-3.55444	0.798063	-1.37819	0.000593977	0.00538071	0.173853	32.6401	32.7815	29.2065	29.1062	30.797	30.6805	31.5289	31.5448		+	+		25177000000	21	21	51.2	44.816	261	36	36	21	17	33	35	43	40
P03911	NADH-ubiquinone oxidoreductase chain 4	Mtnd4	9	-5.34042	-0.915937	-3.12818	0.00321253	0.350755	0.394157	33.5863	33.3989	28.4408	27.8636	22.514	24.0279	22.3032	22.4069		+			24998000000	9	9	21.4	51.881	71	31	30	5	4	0	1	0	0
Q99JR1	Sideroflexin-1	Sfxn1	17	-4.99368	0.62184	-2.18592	0.000321109	0.00326124	0.21427	33.4578	33.3436	28.476	28.3381	27.9675	27.9373	28.542	28.6064		+	+		24987000000	17	17	56.2	35.649	175	50	58	14	11	11	7	12	12
P41216	Long-chain-fatty-acid--CoA ligase 1	Acsl1	28	-5.10186	0.945548	-2.07815	0.000229768	0.0210865	0.350422	33.5122	33.3633	28.357	28.3148	26.5068	26.293	27.2557	27.4351		+	+		24534000000	28	26	40.1	77.951	136	44	48	12	12	3	5	6	6
P03921	NADH-ubiquinone oxidoreductase chain 5	Mtnd5	8	-5.51053	0.499228	-2.50565	0.000325332	0.171865	0.451833	33.5141	33.4016	28.0293	27.8653	23.2157	23.6738	24.012	23.876		+			24279000000	8	8	17.3	68.474	73	27	29	5	5	2	2	1	2
P63038	60 kDa heat shock protein, mitochondrial	Hspd1	40	-1.99854	0.15554	-0.921498	0.00215473	0.0198239	0.267	31.5244	31.3472	29.4652	29.4093	31.8643	31.8427	31.9896	32.0285		+	+		24003000000	40	40	64.6	60.955	397	31	32	25	17	70	71	75	76
Q99PV0	Pre-mRNA-processing-splicing factor 8	Prpf8	84	-7.98727	-1.31983	-4.65355	0.000539487	0.64887	0.332766	33.4437	33.4116	25.6253	25.2555	21.0018	19.2084	16.4638	21.1067		+			23313000000	84	84	41.2	273.61	256	120	119	10	5	0	0	1	1
P26443	Glutamate dehydrogenase 1, mitochondrial	Glud1	27	-3.17183	0.502824	-1.3345	0.00013803	0.022492	0.211641	33.0198	32.9667	29.7953	29.8476	29.7685	29.6554	30.1629	30.2666		+	+		23274000000	27	27	46.4	61.336	246	48	49	27	25	25	21	25	26
P97742	Carnitine O-palmitoyltransferase 1, liver isoform	Cpt1a	27	-4.95344	1.43724	-1.7581	0.000467143	0.313783	0.523498	33.3694	33.3149	28.4923	28.2852	25.7847	23.7287	26.516	25.8719		+			23024000000	27	26	40.9	88.25	148	62	58	10	8	3	1	3	3
Q91Y97	Fructose-bisphosphate aldolase B	Aldob	25	-2.5074	0.243517	-1.13194	1.43192e-05	0.0478554	0.104271	32.5637	32.5748	30.0696	30.0541	30.78	30.7007	30.9453	31.0223		+	+		22905000000	25	24	40.9	39.507	200	27	23	17	19	27	29	29	29
Q62261	Spectrin beta chain, non-erythrocytic 1	Sptbn1	108	-3.54005	0.012681	-1.76369	4.9975e-05	0.639616	0.0512519	32.7002	32.6637	29.159	29.1248	30.8336	30.8057	30.8138	30.8509		+			22606000000	108	108	52.9	274.22	658	113	105	33	36	103	98	84	86
P27659	60S ribosomal protein L3	Rpl3	15	-5.79581	0.194317	-2.80075	9.43703e-07	0.0916029	0.204828	33.3138	33.3182	27.515	27.5254	26.4781	26.6016	26.7205	26.7478		+			22261000000	15	15	39	46.109	98	32	33	7	6	3	5	7	5
Q99NB1	Acetyl-coenzyme A synthetase 2-like, mitochondrial	Acss1	27	-4.77717	0.687973	-2.0446	8.70235e-05	0.0187253	0.255498	33.2405	33.1637	28.4476	28.4023	27.4991	27.644	28.3217	28.1973		+	+		21534000000	27	27	44.9	74.622	150	44	45	15	11	8	8	12	7
Q9WVM8	Kynurenine/alpha-aminoadipate aminotransferase, mitochondrial	Aadat	17	-4.09281	0.70321	-1.6948	8.27477e-05	0.00503763	0.402916	33.2027	33.1302	29.0822	29.0651	26.8763	26.7779	27.5208	27.5399		+	+		21180000000	17	17	44.9	47.597	176	42	46	23	23	8	7	14	13
Q91Y63	Solute carrier family 13 member 3	Slc13a3	8	-5.3219	-0.198547	-2.76023	0.000442114	0.18722	0.250362	33.178	33.2378	27.9939	27.7781	26.0931	25.892	25.7973	25.7907		+			20875000000	8	8	16.2	66.143	68	23	24	6	7	2	3	1	2
Q8VDD5	Myosin-9	Myh9	93	-4.34839	0.443407	-1.95249	0.000385708	0.00444249	0.136966	33.0025	32.9531	28.7112	28.5476	29.1897	29.1326	29.6126	29.5965		+	+		20587000000	93	79	46.3	226.37	532	128	129	36	32	51	52	53	51
Q8JZZ0	UDP-glucuronosyltransferase 3A2	Ugt3a2	10	-6.54048	0.65909	-2.9407	1.13514e-05	0.0530518	0.280958	33.1961	33.2308	26.6866	26.6594	24.8739	24.5576	25.3743	25.3754		+			20353000000	10	8	23.3	59.672	87	34	32	5	4	3	0	5	4
P16460	Argininosuccinate synthase	Ass1	24	-4.06235	0.401748	-1.8303	0.000362154	0.0256339	0.127696	32.946	32.7952	28.8255	28.7911	29.3701	29.5012	29.8384	29.8364		+	+		20161000000	24	24	57.8	46.584	196	47	45	16	15	20	15	18	20
P56135	ATP synthase subunit f, mitochondrial	Atp5j2	4	-4.67757	0.754256	-1.96166	3.70586e-05	0.0229645	0.257847	33.0271	33.0432	28.3849	28.3303	27.7177	27.4852	28.3527	28.3587		+	+		19387000000	4	4	36.4	10.344	53	12	8	5	6	5	6	5	6
Q9DC69	NADH dehydrogenase [ubiquinone] 1 alpha subcomplex subunit 9, mitochondrial	Ndufa9	14	-4.8233	0.674413	-2.07444	0.00124932	0.0298698	0.235476	33.108	32.8809	28.2985	28.0437	27.5666	27.5371	28.3446	28.1079		+	+		19030000000	14	14	46.2	42.525	122	41	35	7	8	7	7	9	8
P43274	Histone H1.4	Hist1h1e	15	-0.937663	0.210494	-0.363585	0.0319105	0.0850159	0.691204	30.1569	30.2543	29.4325	29.1033	31.6383	31.7228	31.9413	31.8408		+			18823000000	15	6	38.8	21.977	118	5	5	9	10	22	22	23	22
Q8CAQ8	MICOS complex subunit Mic60	Immt	47	-3.5915	0.376335	-1.60758	8.26863e-07	0.000830508	0.0965635	32.4392	32.4328	28.8452	28.8438	30.1886	30.2022	30.5802	30.5633		+	+		18326000000	47	47	64.1	83.899	334	64	64	16	18	41	45	42	44
Q62425	Cytochrome c oxidase subunit NDUFA4	Ndufa4	7	-4.22307	0.847102	-1.68798	0.00037051	0.00611635	0.217681	32.8682	32.7498	28.6417	28.5302	28.7286	28.6077	29.5431	29.4875		+	+		18259000000	7	7	59.8	9.3267	58	8	6	6	6	9	7	9	7
Q61425	Hydroxyacyl-coenzyme A dehydrogenase, mitochondrial	Hadh	16	-4.78512	0.708604	-2.03826	0.000417359	0.00222705	0.149374	32.8275	32.7803	28.1137	27.9239	28.8347	28.7778	29.4971	29.5326		+	+		18136000000	16	16	50.3	34.463	187	42	41	13	10	18	20	20	23
P16546	Spectrin alpha chain, non-erythrocytic 1	Sptan1	123	-2.90168	-0.175508	-1.53859	0.000290534	0.00225901	0.0654767	31.7449	31.6459	28.7929	28.7945	31.3053	31.3048	31.1211	31.1378		+	+		17950000000	123	122	56	284.59	729	91	77	31	30	136	137	118	109
Q9QXD6	Fructose-1,6-bisphosphatase 1	Fbp1	18	-4.23727	0.298168	-1.96955	0.000122371	0.0137636	0.140563	32.7942	32.7007	28.5065	28.5139	28.7786	28.7556	29.0318	29.0987		+	+		17682000000	18	17	55.9	36.912	170	34	36	15	11	15	18	21	20
O55143	Sarcoplasmic/endoplasmic reticulum calcium ATPase 2	Atp2a2	38	-5.70603	0.0611286	-2.82245	0.000894873	0.0079306	0.251561	33.094	32.7538	27.2335	27.2023	25.4142	25.4246	25.4823	25.4787		+	+		17555000000	38	25	34.7	114.86	173	66	71	12	14	3	3	2	2
Q60932	Voltage-dependent anion-selective channel protein 1	Vdac1	15	-2.21024	0.508412	-0.850913	0.000689501	0.00257844	0.197515	32.0167	31.9758	29.8404	29.7317	30.1793	30.1622	30.7036	30.6547		+	+		17520000000	15	15	59.5	32.351	226	32	38	19	22	29	22	33	31
P24270	Catalase	Cat	25	-2.84322	0.0443916	-1.39941	0.000134215	0.0662749	0.0585967	31.9728	31.9641	29.1579	29.0926	30.7948	30.8115	30.8562	30.8388		+			17256000000	25	25	53.9	59.795	294	34	43	26	23	47	43	37	41
P08249	Malate dehydrogenase, mitochondrial	Mdh2	18	-2.56107	0.965766	-0.797652	0.00153313	0.00682761	0.311749	32.0914	31.8934	29.4481	29.4145	30.2441	30.0878	31.1497	31.1137		+	+		17137000000	18	18	53.3	35.611	151	17	18	13	18	21	17	24	23
Q9CQQ7	ATP synthase F(0) complex subunit B1, mitochondrial	Atp5f1	14	-3.98863	1.00068	-1.49398	0.00151493	0.00310766	0.276207	32.7333	32.6787	28.5643	28.8704	28.5086	28.401	29.4403	29.4706		+	+		17121000000	14	14	45.7	28.948	64	17	16	5	5	5	5	6	5
P70691	UDP-glucuronosyltransferase 1-2	Ugt1a2	16	-4.38974	1.02901	-1.68037	0.000201437	0.0223114	0.439285	32.8265	32.9132	28.4353	28.5249	25.9017	26.0923	27.15	26.9021		+	+		16895000000	16	9	30.4	60.285	79	31	27	6	5	3	2	2	3
Q8K2B3	Succinate dehydrogenase [ubiquinone] flavoprotein subunit, mitochondrial	Sdha	23	-3.41007	0.325465	-1.5423	0.000148386	0.0174181	0.115195	32.4744	32.4077	29.0558	29.0062	29.7081	29.7436	30.0116	30.0911		+	+		16845000000	23	23	43.2	72.585	212	38	38	17	17	25	24	28	25
P54071	Isocitrate dehydrogenase [NADP], mitochondrial	Idh2	19	-2.71949	0.171792	-1.27385	0.000971313	0.101499	0.0748226	32.0051	31.9639	29.3472	29.1827	30.6126	30.4994	30.71	30.7457		+			16694000000	19	18	38.9	50.906	181	21	25	18	17	27	24	24	25
Q64523;Q6GSS7	Histone H2A type 2-C;Histone H2A type 2-A	Hist2h2ac;Hist2h2aa1	4	-1.4276	0.939386	-0.244109	0.0634087	0.0238231	0.74502	31.1723	30.4179	29.3867	29.3483	30.9778	30.7087	31.8435	31.7218			+		16505000000	4	1	35.7	13.988	55	3	5	6	5	8	8	9	11
P45952	Medium-chain specific acyl-CoA dehydrogenase, mitochondrial	Acadm	29	-2.24037	0.500298	-0.870039	0.000202684	0.000184854	0.171156	31.7524	31.7739	29.5528	29.4928	30.4393	30.4267	30.9307	30.9359		+	+		15936000000	29	29	54.2	46.481	196	22	28	20	17	27	25	27	30
Q78KK3	Solute carrier family 22 member 18	Slc22a18	7	-4.94102	0.621947	-2.15954	0.00170159	0.262688	0.459092	32.8788	32.6373	27.6525	27.9816	24.005	23.8176	24.9252	24.1413		+			15136000000	7	7	24.4	43.012	42	14	16	4	5	1	1	1	0
Q99LC5	Electron transfer flavoprotein subunit alpha, mitochondrial	Etfa	14	-1.99908	0.372172	-0.813455	0.00171052	0.00412023	0.211745	31.2077	31.2261	29.3001	29.1355	30.8157	30.8211	31.2144	31.1668		+	+		14985000000	14	14	47.1	35.009	163	14	13	17	17	25	27	23	27
A2ARV4	Low-density lipoprotein receptor-related protein 2	Lrp2	71	-3.11216	-0.281883	-1.69702	0.000653656	0.0207288	0.028683	32.1116	31.9985	28.9989	28.8869	30.3489	30.3075	30.0107	30.082		+	+	+	14888000000	71	71	17.3	519.2	430	67	62	33	34	64	71	46	53
Q99LB7	Sarcosine dehydrogenase, mitochondrial	Sardh	32	-4.05705	0.474588	-1.79123	0.000110897	0.0075693	0.184329	32.5474	32.496	28.4988	28.4305	28.447	28.3657	28.8724	28.8894		+	+		14820000000	32	32	48.5	101.68	202	43	44	18	17	18	19	21	22
Q9CR62	Mitochondrial 2-oxoglutarate/malate carrier protein	Slc25a11	15	-4.76278	1.09571	-1.83354	4.571e-05	0.00982961	0.325322	32.6756	32.6156	27.8945	27.8711	26.8102	26.6259	27.8728	27.7547		+	+		14686000000	15	15	51.3	34.155	110	34	30	8	7	5	6	10	10
P16858	Glyceraldehyde-3-phosphate dehydrogenase	Gapdh	16	-3.351	0.113152	-1.61892	0.000801301	0.0234107	0.102469	32.3151	32.1255	28.8734	28.8651	29.3921	29.3647	29.4804	29.5027		+	+		14450000000	16	16	52	35.81	182	37	38	17	15	20	16	20	19
Q9D0K2	Succinyl-CoA:3-ketoacid coenzyme A transferase 1, mitochondrial	Oxct1	18	-3.21049	0.25917	-1.47566	0.000298565	0.10238	0.0832739	31.9836	31.8797	28.7406	28.7017	30.1719	29.9955	30.3608	30.325		+			14405000000	18	18	44.8	55.988	230	34	36	18	18	31	31	33	29
Q9QZD8	Mitochondrial dicarboxylate carrier	Slc25a10	12	-4.45225	0.776097	-1.83808	0.000310135	0.0267167	0.299433	32.6429	32.5069	28.1618	28.0835	27.0676	26.9001	27.6613	27.8587		+	+		14213000000	12	12	41.5	31.715	98	24	28	10	9	6	6	7	8
P10126	Elongation factor 1-alpha 1	Eef1a1	13	-3.67648	0.575633	-1.55042	0.000497409	0.0131061	0.183903	32.3931	32.2304	28.6246	28.6459	28.7559	28.8834	29.3761	29.4145		+	+		14111000000	13	13	35.1	50.113	91	18	20	9	9	8	8	10	9
P04919	Band 3 anion transport protein	Slc4a1	22	-5.99704	-0.922974	-3.46001	0.000118502	0.380135	0.286414	32.6428	32.7313	26.738	26.642	24.2353	22.5947	22.5906	22.3934		+			14098000000	22	22	32.9	103.13	83	35	33	5	9	1	0	0	0
P38647	Stress-70 protein, mitochondrial	Hspa9	38	-1.52084	0.0198326	-0.750502	0.00162491	0.783137	0.389936	30.2311	30.2076	28.7588	28.6383	31.329	31.2219	31.2618	31.3288		+			13940000000	38	38	49.6	73.46	320	17	19	23	21	60	60	60	60
O08749	Dihydrolipoyl dehydrogenase, mitochondrial	Dld	20	-3.52485	0.393569	-1.56564	8.64701e-05	0.00324243	0.0994284	31.9367	31.9897	28.4576	28.4191	29.8271	29.7889	30.2134	30.1898		+	+		13536000000	20	20	41.1	54.272	164	30	33	11	13	18	20	21	18
Q9EQ20	Methylmalonate-semialdehyde dehydrogenase [acylating], mitochondrial	Aldh6a1	29	-1.64723	0.326849	-0.660188	0.00131988	0.0132264	0.281286	30.8113	30.857	29.2423	29.1315	30.8259	30.7519	31.1073	31.1242		+	+		13443000000	29	29	57.8	57.915	259	25	24	23	25	35	44	43	40
Q8VCT4	Carboxylesterase 1D	Ces1d	21	-4.6115	0.725642	-1.94293	0.000397442	0.000504085	0.193637	32.4496	32.4099	27.908	27.7285	27.8982	27.9127	28.6457	28.6165		+	+		13442000000	21	19	48.7	61.787	121	32	28	9	8	12	7	11	14
Q9QXX4	Calcium-binding mitochondrial carrier protein Aralar2	Slc25a13	28	-4.71114	0.799277	-1.95593	0.000413015	0.0013316	0.281428	32.4839	32.3966	27.8144	27.6439	26.7009	26.7393	27.4974	27.5414		+	+		13273000000	28	25	50.4	74.466	184	60	59	14	12	7	8	11	13
Q9DB77	Cytochrome b-c1 complex subunit 2, mitochondrial	Uqcrc2	19	-2.01397	0.712105	-0.650931	0.00036701	0.00061271	0.347211	31.0558	31.0152	29.0543	28.9887	30.4306	30.4444	31.1658	31.1334		+	+		13165000000	19	19	40.6	48.234	183	16	19	16	20	28	25	32	27
P62821	Ras-related protein Rab-1A	Rab1A	14	-4.30132	0.911551	-1.69488	5.22083e-05	0.00468063	0.31217	32.4132	32.4228	28.1474	28.086	27.068	27.1289	27.9553	28.0647		+	+		12940000000	14	7	65.9	22.677	116	30	32	9	11	8	3	10	13
P50544	Very long-chain specific acyl-CoA dehydrogenase, mitochondrial	Acadvl	32	-4.0815	0.497532	-1.79199	0.000279542	0.0246943	0.139444	32.2834	32.1854	28.2004	28.1053	28.8389	28.693	29.2954	29.2315		+	+		12916000000	32	32	54.9	70.875	216	46	41	13	15	19	24	29	29
E9Q6B2	Coiled-coil domain-containing protein 85C	Ccdc85c	3	-1.51083	1.04692	-0.656234	0.00223662	1	0.398293	31.7726	31.6418	30.1673	30.2254	NaN	29.1615	30.2275	30.1894		+			12562000000	3	3	14	45.333	4	1	2	0	0	0	1	0	0
Q60930	Voltage-dependent anion-selective channel protein 2	Vdac2	12	-3.87536	0.457268	-1.70905	1.2062e-05	0.0253779	0.194841	32.2268	32.2034	28.333	28.3464	28.1484	28.1894	28.5548	28.6975		+	+		12287000000	12	12	45.4	31.732	78	21	20	7	4	6	5	8	7
P11087	Collagen alpha-1(I) chain	Col1a1	8	-3.43785	1.73209	-0.852883	0.000103871	0.00227754	0.509554	32.1129	32.046	28.6521	28.6312	28.0471	27.9814	29.6703	29.8223		+	+		12282000000	8	8	6.6	138.03	58	12	11	5	7	5	4	7	7
Q9R112	Sulfide:quinone oxidoreductase, mitochondrial	Sqrdl	26	-5.34136	0.33737	-2.502	0.000102354	0.0729659	0.201377	32.4831	32.3787	27.1035	27.0756	26.3561	26.4479	26.8242	26.6544		+			12276000000	26	26	62.2	50.282	126	43	43	6	12	5	4	7	6
Q02248	Catenin beta-1	Ctnnb1	26	-4.37812	0.376917	-2.0006	0.000113846	0.0786184	0.337267	32.4134	32.383	28.0642	27.9759	25.8562	26.0807	26.339	26.3517		+			12271000000	26	25	44.2	85.47	126	41	47	13	13	1	3	3	5
P30999	Catenin delta-1	Ctnnd1	38	-4.84371	0.501206	-2.17125	0.000133833	0.19319	0.410261	32.429	32.4341	27.5319	27.6438	24.1981	24.5666	25.0663	24.7008		+			12156000000	38	38	49.1	104.92	164	63	56	19	19	2	1	2	2
Q9DBG6	Dolichyl-diphosphooligosaccharide--protein glycosyltransferase subunit 2	Rpn2	24	-5.80618	0.299966	-2.75311	0.000142734	0.059315	0.270727	32.4597	32.3477	26.5565	26.6385	24.7345	24.6763	24.9346	25.0761		+			11703000000	24	24	52.9	69.062	91	36	39	7	5	1	2	1	0
Q8CHT0	Delta-1-pyrroline-5-carboxylate dehydrogenase, mitochondrial	Aldh4a1	20	-1.89093	0.135311	-0.877811	0.00136609	0.00808059	0.137276	30.8052	30.7972	28.9801	28.8404	30.5292	30.5186	30.6482	30.6703		+	+		11527000000	20	20	48.9	61.84	215	25	23	21	18	34	32	29	33
Q9CR68	Cytochrome b-c1 complex subunit Rieske, mitochondrial;Cytochrome b-c1 complex subunit 11	Uqcrfs1	16	-3.98809	0.853414	-1.56734	0.000676943	0.00534987	0.20755	32.1328	31.9258	28.0335	28.049	28.4407	28.3154	29.2329	29.23		+	+		11487000000	16	16	56.9	29.367	152	32	33	11	10	15	12	19	20
P28271	Cytoplasmic aconitate hydratase	Aco1	32	-4.9363	0.485191	-2.22555	0.0010208	0.0317749	0.243213	32.3394	32.1131	27.4	27.1799	26.372	26.22	26.7356	26.8267		+	+		10813000000	32	32	43	98.124	163	52	58	16	11	6	6	10	4
Q7TMS5	ATP-binding cassette sub-family G member 2	Abcg2	16	-5.71128	-0.502207	-3.10674	0.000118641	0.156779	0.234138	32.3284	32.2066	26.5689	26.5435	24.3468	24.7289	24.1571	23.9142		+			10630000000	16	16	31.8	72.977	73	29	30	5	5	1	1	1	1
P16125	L-lactate dehydrogenase B chain	Ldhb	13	-4.03066	0.225225	-1.90272	0.000269133	0.0880907	0.108197	31.9731	31.9474	27.9945	27.8647	28.5186	28.6426	28.7699	28.8417		+			10611000000	14	13	41	36.572	118	21	22	12	11	12	14	14	12
Q9D0M3	Cytochrome c1, heme protein, mitochondrial	Cyc1	10	-3.46143	0.0861464	-1.68764	0.000609732	0.515194	0.154821	31.8662	31.8636	28.489	28.318	28.3224	28.2331	28.4643	28.2635		+			10426000000	10	10	38.8	35.327	141	36	34	12	11	12	12	14	10
Q8BJ64	Choline dehydrogenase, mitochondrial	Chdh	20	-4.33018	0.412284	-1.95895	0.000165521	0.0244081	0.123549	31.9268	31.9629	27.6674	27.5619	28.3856	28.2708	28.7087	28.7723		+	+		10353000000	20	20	43.5	66.414	164	39	37	12	13	18	16	16	13
Q9CZU6	Citrate synthase, mitochondrial	Cs	19	-3.61732	0.371917	-1.6227	6.49152e-05	0.0151731	0.119047	31.7684	31.749	28.1688	28.1139	28.8955	28.8418	29.2028	29.2783		+	+		10197000000	19	19	43.5	51.736	121	27	29	9	10	10	13	12	11
P07724	Serum albumin	Alb	12	-2.6514	0.885716	-0.88284	0.000374608	0.00365784	0.28097	31.0342	31.005	28.4174	28.319	29.6805	29.7143	30.6341	30.5321		+	+		10166000000	12	12	19.6	68.692	95	14	13	8	9	12	14	13	12
Q61941	NAD(P) transhydrogenase, mitochondrial	Nnt	32	-13.2523	-4.42181	-8.83708	0.00090624	0.00171037	0.0165646	31.7803	32.542	19.0284	18.7892	23.0238	22.7646	18.343	18.6018		+	+	+	10012000000	32	32	38.9	113.84	93	44	41	0	0	4	4	0	0
Q9DCY0	Glycine N-acyltransferase-like protein Keg1	Keg1	12	-2.70815	0.445505	-1.13132	0.000214013	0.00212493	0.130698	31.234	31.1667	28.5132	28.4712	29.7572	29.7676	30.2278	30.188		+	+		10000000000	12	12	43.4	33.723	93	13	11	8	8	13	11	14	15
P84244;P84228;P68433;P02301	Histone H3.3;Histone H3.2;Histone H3.1;Histone H3.3C	H3f3a;Hist1h3b;Hist1h3a;H3f3c	4	-1.7231	0.804939	-0.459078	0.00104885	0.0170073	0.428612	30.7824	30.6804	29.0311	28.9855	29.7546	29.9378	30.5971	30.7051		+	+		9956400000	4	4	19.9	15.328	40	4	4	3	3	6	7	6	7
Q9D172	ES1 protein homolog, mitochondrial	D10Jhu81e	9	-3.7243	0.385466	-1.66942	5.56873e-05	0.00768546	0.124319	31.7613	31.7277	28.0423	27.9981	28.6483	28.714	29.0579	29.0753		+	+		9726400000	9	9	33.5	28.09	60	14	11	5	4	8	7	5	6
Q9DD20	Methyltransferase-like protein 7B	Mettl7b	10	-7.68482	NaN	-1.26812	0.0243183	1	0.832292	32.0998	32.2247	25.6966	23.2582	19.6953	18.9624	NaN	NaN		+			9721800000	10	10	43.4	28.049	47	18	19	4	4	1	1	0	0
Q91VA0	Acyl-coenzyme A synthetase ACSM1, mitochondrial	Acsm1	16	-4.19953	0.403492	-1.89802	0.000515315	0.125611	0.164274	31.8262	31.9333	27.7591	27.6013	27.9239	27.6087	28.1544	28.1852		+			9414700000	17	16	38.4	64.76	121	29	29	12	8	10	7	15	11
Q3UNZ8	Quinone oxidoreductase-like protein 2		14	-4.01011	0.716369	-1.64687	0.00029847	0.00278999	0.20596	31.8469	31.7984	27.8775	27.7477	27.9138	27.8419	28.6064	28.582		+	+		9400800000	14	14	64.3	37.808	128	28	27	11	11	13	13	14	11
Q3UIL6	Pleckstrin homology domain-containing family A member 7	Plekha7	48	-4.87304	1.19197	-1.84054	0.00103671	0.459392	0.608064	32.1004	32.0169	27.0342	27.337	22.6594	20.0915	22.2996	22.8352		+			9351000000	48	48	49.6	126.74	161	59	60	18	21	1	0	1	1
P28843	Dipeptidyl peptidase 4;Dipeptidyl peptidase 4 membrane form;Dipeptidyl peptidase 4 soluble form	Dpp4	19	-5.46712	-2.70782	-4.08747	1.10552e-05	7.73582e-05	0.140819	32.052	32.0508	26.6024	26.5661	24.9389	24.9247	22.2467	22.2012		+	+		9256100000	19	19	28.6	87.436	80	33	33	3	3	3	3	1	1
P17710	Hexokinase-1	Hk1	33	-4.8154	0.556607	-2.1294	0.000508069	0.0564537	0.22151	32.0366	31.8362	27.0792	27.1629	26.4753	26.5935	26.9661	27.2159		+			9019200000	33	30	32.3	108.3	118	35	35	12	10	4	6	7	9
P47738	Aldehyde dehydrogenase, mitochondrial	Aldh2	22	-2.03294	0.480402	-0.776271	0.000118954	0.00667154	0.184832	30.8323	30.7916	28.7701	28.7879	29.7674	29.6916	30.1991	30.2208		+	+		8995700000	22	21	48.6	56.537	201	22	28	20	15	30	28	28	30
P10922	Histone H1.0;Histone H1.0, N-terminally processed	H1f0	6	-2.46691	-0.200292	-1.3336	0.00102141	0.0241112	0.100306	30.3469	30.4003	27.9809	27.8324	30.5132	30.4499	30.2802	30.2824		+	+		8988200000	6	6	29.4	20.861	80	12	11	6	5	11	12	11	12
CON__P13645			26	0.399367	1.30511	0.852238	0.00181054	0.000375	0.00569691	29.5988	29.628	30.004	30.0215	29.3751	29.3521	30.6462	30.6912	+	+	+	+	8954000000	26	20	43	59.51	201	16	16	26	28	22	19	35	39
P63017	Heat shock cognate 71 kDa protein	Hspa8	30	-1.88438	0.0210295	-0.931675	0.000405622	0.501307	0.220294	30.0937	30.0284	28.1961	28.1573	30.466	30.4877	30.4744	30.5213		+			8905400000	30	18	52.3	70.87	246	16	21	20	16	42	45	41	45
P62897	Cytochrome c, somatic	Cycs	11	-2.53088	-0.450238	-1.49056	0.000552779	0.016713	0.0130341	30.9604	30.8498	28.3962	28.3523	30.0062	29.8928	29.4832	29.5154		+	+	+	8847300000	11	9	64.8	11.605	124	17	17	11	10	20	20	15	14
CON__P04264			30	-0.102395	1.06729	0.482446	0.175332	2.72746e-05	0.11473	29.8593	29.9043	29.8237	29.7351	29.5595	29.5487	30.6227	30.6201	+		+		8777800000	33	20	46.1	66.017	233	18	19	34	28	33	26	37	38
Q8BH59	Calcium-binding mitochondrial carrier protein Aralar1	Slc25a12	24	-4.81621	0.723466	-2.04637	0.000352775	0.014864	0.260051	31.9631	31.8172	27.1274	27.0204	26.2837	26.1055	26.914	26.9221		+	+		8714900000	27	24	54.7	74.569	131	40	41	12	11	7	5	7	8
G5E829	Plasma membrane calcium-transporting ATPase 1	Atp2b1	32	-5.66438	1.21213	-2.22613	0.00275979	0.144451	0.421251	32.1709	31.7535	26.0849	26.5108	23.3496	23.165	23.9591	24.9798		+			8702200000	32	24	30.7	134.75	104	44	42	7	6	1	1	1	2
Q8C3K6	Sodium/glucose cotransporter 1	Slc5a1	10	-7.40561	NaN	-8.73312	0.00236038	1	0.00204524	31.7141	32.2276	24.8182	24.3123	NaN	NaN	22.498	21.3225		+		+	8690400000	10	10	13.2	73.448	48	19	23	3	3	0	0	0	0
Q02013	Aquaporin-1	Aqp1	5	-3.98168	0.265093	-1.85829	0.000400527	0.0758437	0.291703	31.8389	31.8242	27.9293	27.7705	26.4339	26.3526	26.5923	26.7243		+			8516500000	5	5	17.8	28.793	35	8	9	4	5	2	2	3	2
Q5U458	DnaJ homolog subfamily C member 11	Dnajc11	25	-6.71765	0.269811	-3.22392	0.00102158	0.240795	0.274594	32.0469	31.8394	25.4136	25.0373	23.0315	22.7546	23.0758	23.2499		+			8409200000	25	25	48.7	63.232	86	39	33	5	5	1	1	1	1
Q8BLF1	Neutral cholesterol ester hydrolase 1	Nceh1	15	-5.81874	0.551451	-2.63364	0.00341802	0.0463546	0.318172	32.0799	31.7407	26.3875	25.7957	23.849	23.6312	24.3489	24.2343		+	+		8374900000	15	15	44.9	45.739	85	35	34	3	2	2	3	3	3
O88338	Cadherin-16	Cdh16	17	-3.43755	0.119237	-1.65916	0.000873692	0.111894	0.0627267	31.2605	31.0735	27.7694	27.6895	29.4328	29.3456	29.5087	29.5082		+			8324000000	17	17	32.3	89.859	202	32	33	12	18	28	26	27	26
P26231	Catenin alpha-1	Ctnna1	30	-4.09094	0.219999	-1.93547	0.00083592	0.046885	0.172098	31.7864	31.5881	27.661	27.5316	27.3183	27.4131	27.5719	27.5995		+	+		8153800000	30	26	44.6	100.11	183	56	51	13	14	13	13	12	11
Q61767	3 beta-hydroxysteroid dehydrogenase type 4	Hsd3b4	9	-4.84815	2.98651	-0.930817	0.00163246	0.027694	0.747947	31.8799	31.8231	26.8093	27.1974	21.945	22.9203	25.2781	25.5601		+	+		8149900000	9	7	35.4	41.766	80	26	26	9	9	2	2	3	3
P17182	Alpha-enolase	Eno1	25	-2.33646	0.143545	-1.09646	0.0018461	0.0288579	0.0817623	31.0207	30.9264	28.7259	28.5483	29.4285	29.3895	29.568	29.5371		+	+		8108200000	25	25	68	47.14	239	29	36	21	25	35	29	32	32
Q9Z2I8	Succinyl-CoA ligase [GDP-forming] subunit beta, mitochondrial	Suclg2	21	-2.58908	0.607091	-0.990994	0.000243262	0.0107859	0.190388	30.7694	30.702	28.1243	28.1689	29.5802	29.4565	30.1107	30.1402		+	+		8056200000	21	21	53.1	46.839	170	18	26	17	15	24	17	28	25
P40142	Transketolase	Tkt	22	-3.73498	0.650535	-1.54222	0.000207432	0.00822886	0.250163	31.5212	31.5993	27.8622	27.7883	27.3939	27.3443	27.9657	28.0736		+	+		7759500000	22	22	46.4	67.63	138	28	29	16	15	13	12	14	11
Q91VD9	NADH-ubiquinone oxidoreductase 75 kDa subunit, mitochondrial	Ndufs1	26	-2.28741	0.241629	-1.02289	0.000359156	0.0297815	0.11682	30.5565	30.4874	28.2607	28.2084	29.778	29.7757	29.9758	30.0611		+	+		7745600000	26	26	45.7	79.776	212	21	23	22	21	30	32	33	30
P11930	Nucleoside diphosphate-linked moiety X motif 19, mitochondrial	Nudt19	14	-4.20914	0.249948	-1.9796	4.02187e-05	0.0483342	0.126489	31.574	31.5614	27.3845	27.3326	27.8035	27.7108	28.0403	27.9738		+	+		7707200000	14	14	52.4	40.32	88	23	23	7	5	8	7	7	8
P57780	Alpha-actinin-4	Actn4	46	-2.31815	0.0608854	-1.12863	0.000781581	0.488987	0.0868983	30.4076	30.4345	28.1663	28.0395	29.9283	29.806	29.8893	29.9668		+			7515800000	46	36	57.2	104.98	292	30	28	19	21	48	52	48	46
O88909	Solute carrier family 22 member 8	Slc22a8	9	-4.21935	0.495166	-1.86209	0.00177765	0.0377856	0.309071	31.7235	31.5937	27.6051	27.2734	25.8474	26.0456	26.4406	26.4428		+	+		7465000000	9	9	12.3	59.246	48	13	15	6	5	0	2	3	4
P51174	Long-chain specific acyl-CoA dehydrogenase, mitochondrial	Acadl	15	-3.33965	0.623001	-1.35832	0.000360185	0.0139839	0.145281	31.0105	31.0727	27.7572	27.6467	28.9991	28.8514	29.5387	29.5579		+	+		7449700000	15	15	31.6	47.907	111	20	20	9	7	14	13	15	13
P55014	Solute carrier family 12 member 1	Slc12a1	28	-4.82977	0.304114	-2.26283	0.000339611	0.229647	0.166096	31.7176	31.567	26.765	26.8601	26.6561	26.7028	27.16	26.8071		+			7433800000	28	27	28.9	120.35	96	32	35	3	3	4	7	7	5
Q9JII6	Alcohol dehydrogenase [NADP(+)]	Akr1a1	17	-1.92944	0.552262	-0.688588	0.00277424	0.000296136	0.24514	30.4707	30.2674	28.4456	28.4336	29.5252	29.542	30.0814	30.0903		+	+		7416100000	17	17	53.8	36.586	122	15	11	13	11	19	16	20	17
P03930	ATP synthase protein 8	Mtatp8	3	-4.28233	0.791376	-1.74548	0.000265914	0.00523598	0.259163	31.5953	31.5706	27.3694	27.2319	26.7035	26.7722	27.4831	27.5753		+	+		7376100000	3	3	46.3	7.7662	19	5	6	2	2	1	1	0	2
P68033;P62737;P63268;P68134	Actin, alpha cardiac muscle 1;Actin, aortic smooth muscle;Actin, gamma-enteric smooth muscle;Actin, alpha skeletal muscle	Actc1;Acta2;Actg2;Acta1	7	-3.3438	0.718596	-1.3126	0.00172252	0.00703701	0.193523	31.2593	31.1115	27.9593	27.7239	28.3887	28.2774	29.0277	29.0756		+	+		7162800000	21	7	57	42.019	55	10	9	4	5	6	5	7	9
Q9CZ13	Cytochrome b-c1 complex subunit 1, mitochondrial	Uqcrc1	12	-3.11615	0.0212679	-1.54744	0.000745991	0.860351	0.0528393	30.9227	30.7536	27.7121	27.732	29.3793	29.2451	29.4164	29.2506		+			7047700000	12	11	30.6	52.851	130	19	20	6	8	17	22	19	19
P46978	Dolichyl-diphosphooligosaccharide--protein glycosyltransferase subunit STT3A	Stt3a	13	-6.02382	0.234153	-2.89484	0.000168275	0.273802	0.371098	31.7275	31.5933	25.5965	25.6766	22.0508	21.7455	22.1678	22.0968		+			6916900000	13	12	17	80.597	40	15	18	1	2	1	1	1	1
Q8K2I3	Dimethylaniline monooxygenase [N-oxide-forming] 2	Fmo2	16	-6.87535	1.05874	-2.9083	0.000477255	0.438581	0.405179	31.7509	31.5654	24.901	24.6646	21.9856	19.7797	21.9762	21.9066		+			6862800000	16	16	32.1	60.974	42	17	19	3	3	0	0	0	0
Q9D023	Mitochondrial pyruvate carrier 2	Mpc2	3	-5.00929	1.12817	-1.94056	0.000143136	0.0065263	0.3275	31.5151	31.5385	26.4587	26.5763	25.1937	25.2538	26.4385	26.2654		+	+		6831100000	3	3	15	14.286	55	22	20	2	2	1	2	3	3
Q9D687	Sodium-dependent neutral amino acid transporter B(0)AT1	Slc6a19	7	-5.96998	-0.244659	-3.10732	0.00112947	0.284446	0.23341	31.7848	31.4402	25.5395	25.7456	23.9222	23.6302	23.6165	23.4466		+			6799000000	7	7	12.1	71.366	28	12	9	1	3	1	1	1	0
Q9WUM5	Succinyl-CoA ligase [ADP/GDP-forming] subunit alpha, mitochondrial	Suclg1	9	-2.74112	0.230195	-1.25546	7.30121e-05	0.144471	0.084846	30.7146	30.7346	28.0047	27.9623	29.0983	29.2092	29.3025	29.4654		+			6796800000	9	9	30.1	36.154	88	12	14	9	7	10	13	12	11
Q99MN9	Propionyl-CoA carboxylase beta chain, mitochondrial	Pccb	19	-2.54579	0.686694	-0.929549	0.000523821	0.00192631	0.462769	31.1962	31.2818	28.7328	28.6536	27.2247	27.1982	27.9252	27.871		+	+		6760500000	19	19	48.2	58.408	130	22	26	24	19	9	10	7	13
Q8VCM7	Fibrinogen gamma chain	Fgg	13	-5.8501	0.631907	-2.6091	0.000456616	0.104608	0.20819	31.6825	31.4347	25.7257	25.6914	25.3807	24.9386	25.8143	25.7688		+			6667900000	13	13	34.2	49.391	65	23	26	3	4	2	1	4	2
Q9CY27	Very-long-chain enoyl-CoA reductase	Tecr	14	-5.51245	0.675586	-2.41843	0.000965917	0.00161648	0.404096	31.7028	31.4705	26.2003	25.9481	22.6891	22.6381	23.3298	23.3487		+	+		6647200000	14	14	30.5	36.09	46	17	17	4	4	1	1	1	1
Q9CQ91	NADH dehydrogenase [ubiquinone] 1 alpha subcomplex subunit 3	Ndufa3	4	-4.74809	1.11006	-1.81902	0.00105898	0.00707473	0.294451	31.4426	31.5102	26.8792	26.5774	26.1018	25.9188	27.1412	27.0995		+	+		6628100000	4	4	50	9.3308	34	10	10	3	2	0	2	2	5
P26039	Talin-1	Tln1	61	-3.40518	0.223885	-1.59065	0.00108094	0.0151777	0.0796806	31.0709	30.8481	27.5663	27.5424	28.8309	28.7866	29.0157	29.0496		+	+		6622600000	61	54	34.5	269.82	251	57	52	12	13	29	27	31	30
Q9CZM2	60S ribosomal protein L15	Rpl15	7	-5.69572	0.573943	-2.56089	0.000448879	0.0107995	0.314153	31.6271	31.5319	25.9947	25.7728	23.6223	23.7232	24.2794	24.2139		+	+		6612300000	7	7	32.8	24.146	38	13	13	3	3	1	1	2	2
Q9CQ62	2,4-dienoyl-CoA reductase, mitochondrial	Decr1	13	-3.89915	0.9114	-1.49388	0.000441076	0.00306743	0.22864	31.2584	31.2459	27.2713	27.4347	27.6021	27.5163	28.4438	28.4974		+	+		6598500000	13	13	42.7	36.213	71	16	15	4	4	5	10	8	9
Q8VC69	Solute carrier family 22 member 6	Slc22a6	8	-4.42875	-0.500618	-2.46468	0.000680773	0.0152173	0.101409	31.3598	31.4406	27.0798	26.8631	26.9733	27.0497	26.4614	26.5603		+	+		6516900000	8	8	14.7	60.013	61	16	18	4	5	5	7	3	3
P05202	Aspartate aminotransferase, mitochondrial	Got2	18	-1.87506	0.417534	-0.728765	0.000298003	0.00549038	0.259438	29.8945	29.9468	28.0265	28.0647	29.6649	29.6028	30.0506	30.0522		+	+		6509000000	18	18	38.1	47.411	145	16	14	11	13	20	25	23	23
Q9DB20	ATP synthase subunit O, mitochondrial	Atp5o	14	-2.2289	0.513489	-0.857706	0.000257252	0.000812962	0.206082	30.2365	30.1927	28.014	27.9574	29.419	29.3898	29.9166	29.9193		+	+		6494900000	14	14	62.4	23.363	91	6	7	8	7	15	13	21	14
P11499	Heat shock protein HSP 90-beta	Hsp90ab1	27	-3.81725	0.0464067	-1.88542	0.000489784	0.310196	0.068897	31.1272	31.0992	27.3793	27.2126	28.3646	28.4278	28.4563	28.4289		+			6493400000	27	14	41.2	83.28	131	27	29	11	9	16	16	11	12
O70577	Solute carrier family 22 member 2	Slc22a2	4	-4.83159	0.0347586	-2.39841	0.000392788	0.728519	0.185361	31.4429	31.5035	26.5507	26.7325	25.981	25.9376	26.0785	25.9097		+			6487700000	5	4	10.1	61.83	44	10	10	5	5	4	5	2	3
CON__P04258			3	-3.7545	1.7716	-0.991449	0.00136335	0.00282268	0.469493	31.067	31.3411	27.4715	27.4276	27.0344	26.8564	28.6859	28.7482	+	+	+		6479200000	3	3	2.8	138.44	28	5	5	2	2	3	3	3	5
Q3ULD5	Methylcrotonoyl-CoA carboxylase beta chain, mitochondrial	Mccc2	17	-3.91862	0.348041	-1.78529	0.000531532	0.067089	0.148465	31.3526	31.1719	27.3461	27.3412	27.6693	27.4958	27.8919	27.9693		+			6416600000	17	17	38.2	61.378	151	31	30	14	14	12	12	20	18
Q921G7	Electron transfer flavoprotein-ubiquinone oxidoreductase, mitochondrial	Etfdh	19	-3.63217	0.35288	-1.63965	7.20484e-05	0.00915964	0.103592	31.0241	31.0529	27.4336	27.3791	28.4359	28.3694	28.7482	28.7628		+	+		6384800000	19	19	33.6	68.09	104	20	17	6	7	14	11	15	14
Q80XL6	Acyl-CoA dehydrogenase family member 11	Acad11	25	-4.0782	0.554242	-1.76198	6.68731e-05	0.0681787	0.284881	31.406	31.3606	27.2807	27.3295	26.339	26.094	26.6796	26.8618		+			6320300000	25	25	39.3	87.365	108	33	29	10	13	6	4	7	6
Q64442	Sorbitol dehydrogenase	Sord	12	-3.52753	0.385673	-1.57093	0.0013928	0.00876889	0.126911	31.1961	30.9392	27.5108	27.5694	28.2103	28.1433	28.5483	28.5766		+	+		6309300000	12	12	35.3	38.249	83	8	12	8	8	11	13	12	11
Q9DCW4	Electron transfer flavoprotein subunit beta	Etfb	11	-2.1647	0.526885	-0.818907	0.00191687	0.00378203	0.251399	30.0851	29.8954	27.8224	27.8287	29.4914	29.4429	29.9724	30.0157		+	+		6236900000	11	11	40.8	27.623	99	8	9	8	8	20	16	15	15
P06151	L-lactate dehydrogenase A chain	Ldha	15	-4.43699	0.333923	-2.05153	0.000460925	0.076185	0.165149	31.431	31.2408	26.8933	26.9045	26.7969	26.9067	27.1047	27.2667		+			6231200000	15	14	40.1	36.498	73	18	17	7	8	6	5	5	7
Q9CXJ4	ATP-binding cassette sub-family B member 8, mitochondrial	Abcb8	19	-6.24412	0.924654	-2.65973	0.000187626	0.0806164	0.360915	31.5673	31.431	25.2034	25.3067	22.5451	22.244	23.0835	23.555		+			6189700000	19	19	33.6	77.999	76	29	28	8	8	1	0	0	2
P63030	Mitochondrial pyruvate carrier 1	Mpc1	3	-4.79584	1.07312	-1.86136	0.00034572	0.0405325	0.295697	31.2812	31.4297	26.6091	26.5102	25.9642	25.5192	26.8283	26.8013		+	+		6163800000	3	3	38.5	12.454	29	10	9	2	2	1	1	2	2
Q8R0Y6	Cytosolic 10-formyltetrahydrofolate dehydrogenase	Aldh1l1	30	-3.92782	0.295192	-1.81632	3.01174e-05	0.0165478	0.180525	31.2848	31.2426	27.3314	27.3403	27.1443	27.0796	27.3864	27.4279		+	+		6152300000	30	30	42.1	98.708	127	36	34	9	8	9	11	10	10
P00920	Carbonic anhydrase 2	Ca2	10	-3.83693	0.139823	-1.84855	0.0013678	0.26521	0.0708589	31.1265	30.8531	27.1915	27.1143	28.5596	28.3772	28.6048	28.6115		+			6145000000	10	10	58.8	29.032	96	20	19	9	7	11	8	11	11
Q05793	Basement membrane-specific heparan sulfate proteoglycan core protein;Endorepellin;LG3 peptide	Hspg2	41	-2.93987	0.485315	-1.22728	0.000127442	0.0106265	0.134126	30.5135	30.4601	27.5667	27.5272	29.1045	29.0048	29.5323	29.5476		+	+		6093800000	41	41	15.6	398.29	210	30	24	13	11	33	33	34	32
Q8CFZ5	Solute carrier family 22 member 12	Slc22a12	10	-4.50059	0.0579615	-2.22131	0.000526298	0.714004	0.216445	31.3473	31.4045	26.9745	26.7761	26.0211	25.7554	25.9114	25.9811		+			6075200000	10	10	15.6	60.194	63	18	18	10	8	2	2	3	2
Q99K67	Alpha-aminoadipic semialdehyde synthase, mitochondrial;Lysine ketoglutarate reductase;Saccharopine dehydrogenase	Aass	30	-3.63096	0.436025	-1.59747	0.00060997	0.00219152	0.141732	31.1151	31.0119	27.5059	27.3592	27.9099	27.9508	28.3666	28.3662		+	+		6059200000	30	30	44.3	102.97	157	37	35	11	9	15	11	20	19
P61620	Protein transport protein Sec61 subunit alpha isoform 1	Sec61a1	11	-6.14257	0.155066	-2.99375	0.00172591	0.479334	0.335161	31.6947	31.1842	25.3086	25.2853	22.2192	21.8749	22.254	22.1502		+			6016700000	11	11	20.2	52.264	24	10	11	1	1	0	0	1	0
Q9Z2I9	Succinyl-CoA ligase [ADP-forming] subunit beta, mitochondrial	Sucla2	17	-3.29351	0.622639	-1.33544	0.00187119	0.00308286	0.161902	30.9904	30.7161	27.5205	27.599	28.2682	28.3351	28.9153	28.9333		+	+		5973800000	17	17	39.7	50.113	128	20	20	9	13	17	16	18	15
Q791V5	Mitochondrial carrier homolog 2	Mtch2	7	-4.5333	0.685303	-1.924	0.00113927	0.09343	0.282099	31.4002	31.2189	26.8997	26.6528	25.6928	25.6985	26.6065	26.1554		+			5881200000	7	7	33.7	33.499	77	18	16	11	7	6	6	7	6
Q7TNG8	Probable D-lactate dehydrogenase, mitochondrial	Ldhd	13	-2.62878	0.0547714	-1.287	0.000913229	0.336353	0.275517	29.1431	29.1129	26.5773	26.4212	30.0851	30.003	30.1137	30.084		+			5878300000	13	13	32.4	51.847	77	5	6	2	3	14	16	14	17
Q9D517	1-acyl-sn-glycerol-3-phosphate acyltransferase gamma	Agpat3	13	-5.7275	-0.572261	-3.14988	1.49479e-05	0.541565	0.48711	31.4015	31.4362	25.7051	25.6776	19.5171	18.0271	17.9543	18.4454		+			5853200000	13	13	29	43.295	40	17	15	4	4	0	0	0	0
Q68FH0	Plakophilin-4	Pkp4	40	-3.62113	0.714302	-1.45341	0.000342422	0.421898	0.314263	31.213	31.1344	27.4983	27.6069	25.992	27.4159	27.382	27.4546		+			5848100000	40	40	45	131.55	120	35	37	13	17	1	0	8	9
Q9D964	Glycine amidinotransferase, mitochondrial	Gatm	15	-3.32979	0.483592	-1.4231	0.000613705	0.0326342	0.183575	31.0663	30.9046	27.6724	27.6389	27.8491	27.6777	28.2731	28.2209		+	+		5778000000	15	15	42.8	48.297	86	23	19	9	7	7	7	8	6
Q922Q1	Mitochondrial amidoxime reducing component 2	2021-03-02	11	-4.1409	0.347167	-1.89687	0.000411026	0.368562	0.206833	31.2075	31.238	27.1644	26.9993	26.3616	26.8419	27.1311	26.7667		+			5764500000	11	11	32.2	38.194	49	9	12	5	7	3	4	4	5
P03888	NADH-ubiquinone oxidoreductase chain 1	Mtnd1	4	-5.89809	1.42818	-2.23495	0.00192562	0.508786	0.632553	31.5896	31.163	25.331	25.6254	18.0629	17.2118	20.805	17.3261		+			5732400000	4	4	11.3	36.059	43	14	14	7	7	0	0	1	0
CON__P35908v2;CON__P35908			34	0.270188	0.727657	0.498923	0.0594988	0.000252766	0.00963625	29.178	29.0811	29.4489	29.3506	29.1121	29.1351	29.8526	29.8499	+		+	+	5699600000	34	22	67.4	65.432	202	9	12	33	24	29	29	35	31
Q9DCX2	ATP synthase subunit d, mitochondrial	Atp5h	15	-1.34276	-0.0586758	-0.700716	0.00592243	0.240356	0.384815	28.9309	28.9238	27.6883	27.4809	29.9927	30.0012	29.9735	29.903		+			5694800000	15	15	75.8	18.749	142	8	4	13	10	29	29	27	22
P21981	Protein-glutamine gamma-glutamyltransferase 2	Tgm2	19	-3.99986	0.503874	-1.74799	1.63907e-05	0.00246353	0.162525	31.0875	31.0587	27.0658	27.0806	27.3703	27.3307	27.8697	27.839		+	+		5641800000	19	19	33.1	77.06	110	20	26	9	10	9	13	12	11
O08966	Solute carrier family 22 member 1	Slc22a1	7	-4.38098	0.101124	-2.13993	0.000764896	0.486124	0.21065	31.3466	31.1315	26.9141	26.8021	26.0963	25.9199	26.0288	26.1897		+			5606700000	7	6	10.4	61.52	46	10	12	5	4	4	4	4	3
Q91VR2	ATP synthase subunit gamma, mitochondrial	Atp5c1	12	-2.38528	0.60403	-0.890623	2.02642e-05	0.000679549	0.196732	30.3901	30.3729	27.9898	28.0026	28.7228	28.7454	29.3491	29.3272		+	+		5601800000	12	12	34.6	32.886	112	13	16	10	8	16	16	18	15
P51660	Peroxisomal multifunctional enzyme type 2;(3R)-hydroxyacyl-CoA dehydrogenase;Enoyl-CoA hydratase 2	Hsd17b4	25	-3.83004	0.903204	-1.46342	0.000167148	0.00334775	0.277761	31.1308	31.0362	27.2387	27.2681	26.8623	26.8747	27.7197	27.8237		+	+		5578000000	25	25	42.4	79.481	112	28	25	11	11	8	7	12	10
Q9JIL4	Na(+)/H(+) exchange regulatory cofactor NHE-RF3	Pdzk1	30	-2.92478	-0.114004	-1.51939	5.77334e-05	0.0510431	0.0385762	30.52	30.5019	27.5659	27.6065	29.0221	28.969	28.8781	28.8849		+		+	5522900000	30	30	61.7	56.498	150	24	21	8	10	26	26	16	19
E9PV24	Fibrinogen alpha chain;Fibrinopeptide A;Fibrinogen alpha chain	Fga	20	-6.10129	0.495728	-2.80278	0.000368682	0.00654995	0.170194	31.2169	31.3336	25.2755	25.0723	25.0943	25.0224	25.5724	25.5358		+	+		5485600000	20	20	33.8	87.428	67	26	31	1	2	2	1	3	1
P47911	60S ribosomal protein L6	Rpl6	14	-5.32043	-0.215706	-2.76807	5.37277e-05	0.0828882	0.110319	31.256	31.222	25.8835	25.9537	26.0526	26.1852	25.9037	25.9028		+			5467600000	14	14	39.9	33.509	49	16	17	3	2	3	2	3	3
P97807	Fumarate hydratase, mitochondrial	Fh	21	-1.57697	0.287515	-0.644729	0.00262593	0.0222725	0.400521	29.2343	29.0746	27.5639	27.591	29.7235	29.6671	29.9495	30.0161		+	+		5464100000	21	21	53.5	54.356	194	14	14	13	13	36	31	34	39
Q01149	Collagen alpha-2(I) chain	Col1a2	10	-3.68533	1.64663	-1.01935	0.000507461	0.000906591	0.437863	30.9969	30.872	27.1943	27.3038	26.8474	26.9221	28.5641	28.4987		+	+		5451200000	10	10	8.4	129.56	38	7	10	3	3	3	3	3	6
P84091	AP-2 complex subunit mu	Ap2m1	14	-6.17065	-1.34652	-3.75858	0.0104831	0.0318497	0.215989	31.3092	31.2791	25.7601	24.4868	22.5792	22.8489	21.1615	21.5736		+	+		5448700000	14	14	35.4	49.654	58	28	23	4	2	0	0	0	1
P11881	Inositol 1,4,5-trisphosphate receptor type 1	Itpr1	40	-5.68235	-0.510318	-3.09633	0.000166101	0.672097	0.321131	31.344	31.2565	25.6767	25.5591	22.4079	22.1469	20.7357	22.7985		+			5413500000	40	36	18.2	313.16	100	40	50	5	5	0	0	0	0
O09111	NADH dehydrogenase [ubiquinone] 1 beta subcomplex subunit 11, mitochondrial	Ndufb11	9	-4.05749	0.568883	-1.7443	0.000109762	0.000848198	0.177905	30.991	31.0666	26.9908	26.9518	27.1216	27.1546	27.7085	27.7054		+	+		5408600000	9	9	51.7	17.444	46	9	13	3	4	3	2	7	5
P35576	Glucose-6-phosphatase	G6pc	2	-6.85767	0.22275	-3.31746	0.00225935	0.736956	0.43512	31.4506	30.9078	24.5031	24.14	18.1579	19.0665	19.1918	18.4781		+			5352200000	2	2	9.8	40.472	32	16	12	2	2	0	0	0	0
Q91XE0	Glycine N-acyltransferase	Glyat	12	-2.36861	0.543434	-0.912587	0.000563872	0.0220318	0.192282	30.008	30.0097	27.584	27.6965	28.9055	29.0637	29.5063	29.5498		+	+		5291100000	12	12	37.2	34.098	147	16	16	13	9	21	21	25	26
Q91V41	Ras-related protein Rab-14	Rab14	14	-4.23265	1.02191	-1.60537	0.00031925	0.00129208	0.35436	31.058	31.2068	26.8861	26.9134	25.6253	25.5726	26.6465	26.5952		+	+		5289300000	14	14	60	23.897	60	14	15	6	6	3	5	5	6
P47962	60S ribosomal protein L5	Rpl5	10	-5.75333	-0.554953	-3.15414	0.00257105	0.64218	0.274863	31.2291	31.287	25.7956	25.2139	22.4524	23.2953	23.2522	21.3856		+			5288200000	10	10	23.6	34.4	49	21	17	5	4	1	1	0	0
P14152	Malate dehydrogenase, cytoplasmic	Mdh1	11	-3.32624	0.0660067	-1.63012	0.000112278	0.580493	0.0575188	30.5815	30.511	27.2191	27.2208	28.8316	28.6383	28.7716	28.8303		+			5284500000	11	11	33.5	36.511	69	11	11	7	4	11	8	9	8
Q8JZN5	Acyl-CoA dehydrogenase family member 9, mitochondrial	Acad9	21	-4.38293	0.604249	-1.88934	0.000609236	0.0165706	0.206464	31.1322	30.9819	26.752	26.5962	26.467	26.4446	27.138	26.9821		+	+		5165900000	21	21	35.4	68.721	105	28	27	9	8	9	7	9	8
Q9Z2J0	Solute carrier family 23 member 1	Slc23a1	8	-4.2339	0.241977	-1.99596	0.000187098	0.255831	0.215343	31.1297	31.0553	26.8142	26.903	26.2832	25.9761	26.3679	26.3753		+			5145700000	8	8	14.7	65.553	38	9	10	4	5	3	2	3	2
Q9DBF1	Alpha-aminoadipic semialdehyde dehydrogenase	Aldh7a1	17	-3.50949	0.656649	-1.42642	0.000345178	0.00174674	0.188264	30.8571	30.7463	27.3266	27.2578	27.6497	27.5994	28.2702	28.2922		+	+		5141300000	17	17	37.8	58.861	115	21	22	8	9	14	12	14	15
Q9QXD1	Peroxisomal acyl-coenzyme A oxidase 2	Acox2	24	-4.68034	1.39189	-1.64422	6.55772e-05	0.00312417	0.413261	31.1697	31.113	26.4862	26.4358	24.6039	24.7442	26.1	26.0319		+	+		5135800000	24	24	41.4	76.862	86	29	30	6	8	2	2	6	3
Q99MZ6	Unconventional myosin-VIIb	Myo7b	47	-10.1846	NaN	-10.7631	0.00628383	1	0.000165401	31.2405	31.2434	20.2462	21.8685	NaN	NaN	20.4692	19.3316		+		+	5086400000	47	46	26.5	240.86	97	47	46	2	2	0	0	0	0
Q3UVK0	Endoplasmic reticulum metallopeptidase 1	Ermp1	18	-6.82329	NaN	-3.2723	0.0151832	1	0.530494	31.263	31.1923	25.2541	23.5546	NaN	20.5747	NaN	NaN		+			5084600000	18	18	26.2	100.15	49	23	22	2	2	0	0	0	0
Q64516	Glycerol kinase	Gk	18	-3.46415	0.393712	-1.53522	2.92258e-06	0.0423411	0.150444	30.8083	30.7989	27.3359	27.3431	27.5772	27.74	28.033	28.0716		+	+		5069200000	18	18	28.4	61.227	69	16	14	6	5	8	7	6	7
Q06185	ATP synthase subunit e, mitochondrial	Atp5i	4	-3.14783	0.627662	-1.26008	0.000987666	0.0097875	0.162128	30.591	30.3985	27.3239	27.3699	28.2004	28.1794	28.8793	28.7559		+	+		5021900000	4	4	54.9	8.2355	36	6	7	3	2	4	3	5	6
Q91V61	Sideroflexin-3	Sfxn3	13	-5.26066	0.825955	-2.21735	0.000198787	0.00158647	0.267969	31.2076	31.0651	25.8963	25.8551	24.8813	24.8158	25.6782	25.6708		+	+		5017200000	13	13	54.2	35.406	69	21	22	5	4	5	4	4	4
Q6PB66	Leucine-rich PPR motif-containing protein, mitochondrial	Lrpprc	44	-4.1946	0.644623	-1.77499	0.00132157	0.00903246	0.168998	30.9291	30.8902	26.8664	26.5636	27.1702	27.0876	27.7277	27.8193		+	+		5011400000	44	44	34.6	156.61	151	42	47	5	6	12	12	13	14
Q9CQ54	NADH dehydrogenase [ubiquinone] 1 subunit C2	Ndufc2	7	-4.88042	0.051816	-2.4143	0.000271402	0.577836	0.161175	31.0295	31.1557	26.2621	26.1623	25.9131	25.8253	25.9863	25.8558		+			4989500000	7	7	40.8	14.164	33	12	13	3	1	1	1	1	1
Q9CQ69	Cytochrome b-c1 complex subunit 8	Uqcrq	8	-4.27926	0.606295	-1.83648	0.000126586	0.00821531	0.162417	30.8954	30.931	26.5892	26.6787	27.0099	27.0966	27.6939	27.6252		+	+		4955600000	8	8	58.5	9.7681	46	15	11	1	1	4	4	5	5
P51661	Corticosteroid 11-beta-dehydrogenase isozyme 2	Hsd11b2	7	-5.09028	0.624228	-2.23303	2.61565e-06	0.171815	0.467589	31.149	31.1634	26.0619	26.0699	21.5877	22.1236	22.6119	22.3479		+			4946100000	7	7	18.7	42.186	21	8	5	3	4	0	0	1	0
Q3U9G9	Lamin-B receptor	Lbr	13	-7.48264	-0.374474	-3.92856	0.00167117	0.777636	0.321409	31.016	31.344	23.4387	23.9561	18.7647	20.3332	20.0305	18.3184		+			4928100000	13	13	23.3	71.439	41	17	17	4	3	0	0	0	0
CON__P35527			22	-0.514417	0.5616	0.0235915	0.030735	0.0334546	0.930997	29.2877	29.154	28.7701	28.6427	29.0916	28.9083	29.5096	29.6135	+	+	+		4921300000	23	22	50.9	62.129	162	10	12	18	19	22	21	29	31
Q9CQA3	Succinate dehydrogenase [ubiquinone] iron-sulfur subunit, mitochondrial	Sdhb	12	-2.62534	0.217967	-1.20368	0.000341382	0.0988905	0.0860918	30.257	30.3304	27.7001	27.6366	28.7141	28.6449	28.8319	28.963		+			4921100000	12	12	37.2	31.814	75	8	10	9	6	10	11	10	11
P35700	Peroxiredoxin-1	Prdx1	12	-3.08283	0.475	-1.30391	0.000671632	0.00828492	0.123886	30.2748	30.2983	27.2828	27.1247	28.6565	28.6102	29.1452	29.0715		+	+		4919700000	12	11	44.7	22.176	72	10	11	6	5	11	8	10	11
Q99MZ7	Peroxisomal trans-2-enoyl-CoA reductase	Pecr	9	-2.12593	0.981741	-0.572097	4.50767e-05	0.00222042	0.412978	30.173	30.1628	28.0553	28.0286	28.2477	28.2814	29.2031	29.2894		+	+		4887700000	9	9	31.7	32.41	78	11	11	8	8	8	11	12	9
Q8VI47	Canalicular multispecific organic anion transporter 1	Abcc2	31	-5.70001	2.57051	-1.56475	0.065456	0.24541	0.557095	30.587	31.4458	23.843	26.7898	24.4519	21.2924	25.4953	25.39					4868500000	31	31	26.6	173.67	95	41	45	2	5	1	1	0	0
Q8BVE3	V-type proton ATPase subunit H	Atp6v1h	16	-3.89364	0.240782	-1.82643	0.000252077	0.126939	0.196386	30.9906	30.8753	27.017	27.0617	26.6777	26.4969	26.7987	26.8574		+			4819600000	16	16	37.7	55.854	84	19	21	6	7	7	8	7	9
P52825	Carnitine O-palmitoyltransferase 2, mitochondrial	Cpt2	20	-3.62243	0.64245	-1.48999	0.000179615	0.0090802	0.192212	30.8038	30.7072	27.1281	27.138	27.3096	27.3917	28.039	27.9472		+	+		4798800000	20	20	37.7	73.98	109	24	24	9	7	11	10	11	13
Q8CIM7	Cytochrome P450 2D26	Cyp2d26	15	-6.76429	NaN	-8.15517	0.00133728	1	0.0202728	31.2313	31.0377	24.5982	24.1423	NaN	NaN	20.1976	NaN		+		+	4770500000	15	13	36	56.975	50	22	21	3	4	0	0	0	0
P67778	Prohibitin	Phb	15	-3.2299	0.544485	-1.34271	0.00127373	0.0026967	0.133854	30.4693	30.2894	27.2218	27.0771	28.3002	28.353	28.8815	28.8608		+	+		4752300000	15	15	57.4	29.82	111	16	15	9	9	15	17	15	15
P99029	Peroxiredoxin-5, mitochondrial	Prdx5	9	-2.25144	0.470778	-0.890334	0.000313652	0.0662216	0.20676	29.6986	29.622	27.4201	27.3977	29.1249	28.8939	29.5343	29.426		+			4734300000	9	9	38.1	21.897	83	8	9	6	7	13	13	15	12
O70133	ATP-dependent RNA helicase A	Dhx9	30	-5.15442	0.120096	-2.51716	0.0002663	0.659796	0.123196	30.953	31.0043	25.7441	25.9044	26.111	26.1844	26.036	26.4996		+			4672800000	30	30	29.7	149.47	95	39	32	5	5	3	6	3	2
P60766	Cell division control protein 42 homolog	Cdc42	5	-5.31168	0.493614	-2.40903	0.00322231	0.0280978	0.248383	31.3008	30.7203	25.7831	25.6146	24.5582	24.5057	25.1059	24.9452		+	+		4665700000	5	5	25.7	21.258	48	15	15	3	4	1	3	4	3
Q5SYD0	Unconventional myosin-Id	Myo1d	20	-5.85552	-0.619749	-3.23763	0.0837746	0.722382	0.164571	31.9297	28.5656	25.0622	23.722	22.5531	25.5858	23.4306	23.4689					4616200000	20	20	20.9	116.08	39	21	15	2	1	0	0	0	0
Q8JZU2	Tricarboxylate transport protein, mitochondrial	Slc25a1	6	-4.9472	1.05606	-1.94557	0.00744193	0.0647552	0.32914	31.3649	30.5065	25.9877	25.9893	24.917	24.3582	25.7366	25.6507		+			4591500000	6	6	19.3	33.931	23	6	5	2	3	1	1	2	3
Q60931	Voltage-dependent anion-selective channel protein 3	Vdac3	8	-3.95616	0.776068	-1.59005	0.000799321	0.00268585	0.296938	30.9408	30.7695	26.971	26.827	26.0429	26.0293	26.8519	26.7724		+	+		4566400000	8	8	35.7	30.752	55	13	15	4	6	4	4	6	3
P10852	4F2 cell-surface antigen heavy chain	Slc3a2	17	-3.57361	0.146928	-1.71334	0.000315305	0.00537794	0.108536	30.6074	30.7329	27.0868	27.1063	27.5757	27.597	27.7315	27.7351		+	+		4561800000	17	17	39	58.336	101	23	23	6	7	9	10	11	12
Q8BTM8	Filamin-A	Flna	45	-3.34894	0.487086	-1.43093	5.4677e-06	0.0364108	0.138504	30.4984	30.5022	27.1437	27.1589	27.944	27.7737	28.3025	28.3894		+	+		4506100000	48	45	27.5	281.22	177	44	38	10	9	16	18	22	20
P19536	Cytochrome c oxidase subunit 5B, mitochondrial	Cox5b	6	-2.27304	0.337483	-0.967777	1.46147e-05	0.0867695	0.123899	29.8802	29.8928	27.6194	27.6075	28.6979	28.8723	29.0615	29.1837		+			4492600000	6	6	29.7	13.813	93	12	13	8	7	13	15	12	13
Q60825	Sodium-dependent phosphate transport protein 2A	Slc34a1	11	-4.95522	-0.0675783	-2.5114	0.000702084	0.718351	0.164133	31.0437	30.8359	25.9042	26.065	25.5268	25.4473	25.5773	25.2616		+			4458800000	11	11	21	68.773	48	16	18	4	2	3	2	2	1
Q91WS0	CDGSH iron-sulfur domain-containing protein 1	Cisd1	5	-3.26135	0.755924	-1.25271	0.000934471	0.0132421	0.334632	30.6834	30.7549	27.551	27.3647	26.5342	26.6413	27.4134	27.274		+	+		4448800000	5	5	46.3	12.097	39	6	6	4	5	3	3	7	5
Q99JY0	Trifunctional enzyme subunit beta, mitochondrial;3-ketoacyl-CoA thiolase	Hadhb	20	-3.06806	0.649394	-1.20933	0.000119242	0.00378508	0.194688	30.4702	30.4038	27.3648	27.3731	27.7281	27.8021	28.3991	28.4299		+	+		4438900000	20	20	47.8	51.386	122	20	24	10	12	13	16	16	11
Q9QZQ1	Afadin	Mllt4	39	-4.3662	0.96336	-1.70142	0.0034237	0.149809	0.599669	30.7317	31.1589	26.7204	26.4378	21.2312	21.2915	22.6455	21.804		+			4424300000	39	39	27.1	206.5	94	37	42	8	7	0	0	0	0
Q9JHI5	Isovaleryl-CoA dehydrogenase, mitochondrial	Ivd	14	-2.00056	0.632347	-0.684104	0.000266465	0.0119577	0.289102	29.5381	29.5557	27.5149	27.5778	28.8781	28.7458	29.4666	29.422		+	+		4370900000	14	14	32.8	46.325	97	8	9	10	8	14	12	17	19
Q8BFR5	Elongation factor Tu, mitochondrial	Tufm	20	-2.60243	0.338583	-1.13193	0.00102532	0.0132057	0.117614	29.9268	29.8025	27.3179	27.2066	28.7912	28.7302	29.124	29.0745		+	+		4339300000	20	20	52.9	49.508	111	13	12	9	7	13	17	20	20
P52480	Pyruvate kinase PKM	Pkm	17	-4.44594	-0.0668354	-2.25639	0.00128009	0.640505	0.111411	30.936	30.63	26.3812	26.293	26.7214	26.4927	26.4958	26.5846		+			4286100000	17	16	39.9	57.844	68	22	22	4	2	5	5	2	6
Q91WN4	Kynurenine 3-monooxygenase	Kmo	16	-4.77411	1.33649	-1.71881	0.00020679	0.0222675	0.456326	30.9688	30.8424	26.1046	26.1584	23.7403	23.337	24.8973	24.853		+	+		4260100000	16	16	37	54.531	64	20	22	7	8	2	1	2	2
Q80XN0	D-beta-hydroxybutyrate dehydrogenase, mitochondrial	Bdh1	9	-4.0881	0.367093	-1.8605	1.65843e-05	0.00427413	0.145637	30.6238	30.5929	26.5141	26.5264	26.817	26.8014	27.1991	27.1535		+	+		4247200000	9	9	26.8	38.299	61	14	15	7	6	3	6	5	5
P32020	Non-specific lipid-transfer protein	Scp2	12	-1.42849	0.185071	-0.621709	0.00357659	0.0135569	0.294531	29.0768	28.9223	27.5341	27.608	29.2612	29.2218	29.4173	29.4359		+	+		4204300000	12	12	16.5	59.125	86	8	9	8	6	14	15	13	13
Q8VHE0	Translocation protein SEC63 homolog	Sec63	16	-11.2352	1.36261	-7.03594	0.00206673	1	0.16897	31.267	30.5733	20.0609	19.3089	NaN	18.3601	NaN	19.7227		+			4192900000	16	16	22.5	87.869	44	22	21	1	0	0	0	0	0
P47199	Quinone oxidoreductase	Cryz	10	-2.68069	0.262666	-1.20901	0.000232887	0.0464882	0.0911635	29.9813	29.9999	27.3498	27.2701	28.5699	28.4701	28.8136	28.7518		+	+		4160600000	10	10	37.2	35.268	70	9	11	6	6	11	10	10	7
Q9JLJ2	4-trimethylaminobutyraldehyde dehydrogenase	Aldh9a1	14	-2.9786	0.569272	-1.20467	0.0003229	0.0189724	0.153711	30.1948	30.1592	27.2489	27.1479	28.0282	28.1101	28.5703	28.7067		+	+		4136400000	14	14	26.9	53.514	65	8	8	5	6	9	7	10	12
Q91X05	Podocin	Nphs2	10	1.07037	7.05022	4.06029	0.438754	0.0227718	0.100528	28.5253	28.5656	28.4999	30.7317	21.8785	21.5015	27.6743	29.8062			+		4112700000	10	10	34.5	42.336	67	8	7	17	17	0	0	8	10
Q91WU0	Carboxylic ester hydrolase	Ces1f	17	-4.00053	0.547543	-1.72649	0.00141434	0.0032754	0.147196	29.7598	29.8326	25.9418	25.6495	28.6329	28.6611	29.1665	29.2226		+	+		4054500000	17	15	43.1	61.612	136	19	14	3	4	23	21	27	25
Q9EP69	Phosphatidylinositide phosphatase SAC1	Sacm1l	23	-8.85685	3.43256	-5.02008	0.000595577	1	0.254959	30.9553	30.8279	22.2414	21.8281	17.044	NaN	20.0449	20.9082		+			3999800000	23	23	47.9	66.943	57	29	24	2	0	0	1	0	1
P27773	Protein disulfide-isomerase A3	Pdia3	21	-1.44863	0.124901	-0.661863	0.000141853	0.0565854	0.286176	28.8861	28.8552	27.4143	27.4297	29.1981	29.2483	29.3298	29.3664		+			3961800000	21	21	41.8	56.678	133	11	12	10	10	27	24	21	18
O88833	Cytochrome P450 4A10	Cyp4a10	12	-5.53819	0	-5.53819	0.0394453	NaN	0.0394453	30.3749	31.1786	26.2987	24.1784	NaN	NaN	NaN	NaN		+		+	3924400000	12	11	27.5	58.33	30	16	12	2	0	0	0	0	0
P18894	D-amino-acid oxidase	Dao	11	-4.38601	1.63014	-1.37794	0.000889731	0.00222041	0.47669	30.7453	30.7122	26.2129	26.4726	24.3959	24.4996	26.021	26.1348		+	+		3919600000	11	11	41.2	38.661	42	12	14	6	4	0	1	2	3
Q8K0E8	Fibrinogen beta chain;Fibrinopeptide B;Fibrinogen beta chain	Fgb	18	-6.53861	0.279288	-3.12966	0.00180421	0.264937	0.141223	30.8858	30.7365	24.0046	24.5404	24.6226	24.2656	24.6872	24.7596		+			3915600000	18	18	39.5	54.752	63	25	26	1	1	3	2	3	2
P41438	Folate transporter 1	Slc19a1	8	-6.38907	0.52458	-4.91522	9.98323e-05	1	0.244757	30.8241	30.824	24.4988	24.3711	18.9262	NaN	19.301	19.6005		+			3909400000	8	8	18.2	58.15	33	11	17	2	3	0	0	0	0
P53986	Monocarboxylate transporter 1	Slc16a1	5	-4.62519	0.524361	-2.05041	0.000296466	0.0273435	0.280662	30.7006	30.7965	26.0598	26.187	24.8671	24.7553	25.2669	25.4042		+	+		3900100000	5	5	13.4	53.267	33	8	8	5	5	2	2	1	2
P61922	4-aminobutyrate aminotransferase, mitochondrial	Abat	19	-3.54861	0.534337	-1.50714	0.00245524	0.0277442	0.193603	30.6165	30.3023	26.9904	26.8311	27.0352	26.8651	27.4523	27.5167		+	+		3858400000	19	19	42	56.451	101	24	21	8	7	10	9	10	12
P59158	Solute carrier family 12 member 3	Slc12a3	19	-6.8603	-0.286036	-3.57317	0.00017349	0.571177	0.213839	30.9017	30.7289	23.9286	23.9815	22.5627	21.7903	22.0705	21.7104		+			3849900000	19	19	21	110.69	55	25	21	3	2	1	1	1	1
Q6P4T2	U5 small nuclear ribonucleoprotein 200 kDa helicase	Snrnp200	44	-9.75208	0.826796	-4.46264	0.00252346	0.570302	0.290613	31.007	30.6205	20.6105	21.5129	18.7147	16.9359	19.4997	17.8046		+			3814900000	44	44	26.9	244.54	109	54	51	1	2	0	0	1	0
Q64133	Amine oxidase [flavin-containing] A	Maoa	14	-6.01952	NaN	-6.9987	0.0175404	1	0.0154064	31.3972	29.7874	24.5034	24.6422	NaN	NaN	NaN	21.6353		+		+	3812000000	14	14	30.6	59.601	38	18	16	3	1	0	0	0	0
Q64433	10 kDa heat shock protein, mitochondrial	Hspe1	12	-1.30145	0.160462	-0.570496	0.000746292	0.0549289	0.447031	28.4158	28.4868	27.1474	27.1523	29.2352	29.3129	29.4401	29.429		+			3782100000	12	12	80.4	10.963	65	2	2	4	4	14	14	13	12
P70441	Na(+)/H(+) exchange regulatory cofactor NHE-RF1	Slc9a3r1	20	-2.179	0.161997	-1.0085	0.000898149	0.0446761	0.123863	29.3371	29.3283	27.2189	27.0885	28.8703	28.9124	29.0248	29.0818		+	+		3777200000	20	20	64.8	38.6	110	12	9	9	6	21	18	18	17
Q80W54	CAAX prenyl protease 1 homolog	Zmpste24	11	-6.87668	1.33684	-2.76992	0.000292519	0.357288	0.445103	30.7042	30.8742	23.9939	23.8312	18.4634	20.6462	21.1718	20.6115		+			3768200000	11	11	21.9	54.734	42	19	15	3	3	0	1	1	0
Q91YQ5	Dolichyl-diphosphooligosaccharide--protein glycosyltransferase subunit 1	Rpn1	19	-3.88121	0.448208	-1.7165	0.000263792	0.0196595	0.17101	30.5026	30.4916	26.6787	26.5531	26.7123	26.7154	27.0983	27.2258		+	+		3758700000	19	19	38.8	68.527	82	23	19	6	5	5	6	9	9
O35129	Prohibitin-2	Phb2	13	-2.86281	1.40165	-0.730582	0.00104443	0.000146379	0.4489	30.0992	29.9662	27.2343	27.1055	27.3121	27.3459	28.7292	28.732		+	+		3729500000	13	13	48.5	33.296	80	9	12	7	6	7	6	17	16
B2RX12	Canalicular multispecific organic anion transporter 2	Abcc3	25	-6.41522	NaN	-3.51512	0.0132629	1	0.421559	31.2961	29.8835	24.4155	23.9337	21.8896	NaN	NaN	NaN		+			3704100000	25	24	21.8	169.12	68	33	32	1	2	0	0	0	0
O35728	Cytochrome P450 4A14	Cyp4a14	11	-5.27565	0	-5.27565	2.84567e-06	NaN	2.84567e-06	30.7514	30.7346	25.4704	25.4644	NaN	NaN	NaN	NaN		+		+	3687000000	12	11	25.8	58.719	30	12	14	2	2	0	0	0	0
P34914	Bifunctional epoxide hydrolase 2;Cytosolic epoxide hydrolase 2;Lipid-phosphate phosphatase	Ephx2	21	-4.32245	0.531333	-1.89556	2.01267e-05	0.0402093	0.135622	30.4704	30.4378	26.1212	26.1421	26.958	26.7657	27.34	27.4464		+	+		3686300000	21	21	52	62.515	110	27	30	6	3	10	9	12	13
Q60759	Glutaryl-CoA dehydrogenase, mitochondrial	Gcdh	10	-4.02546	0.791722	-1.61687	0.00049042	0.0112697	0.211588	30.5103	30.4026	26.5021	26.3599	26.6357	26.4879	27.395	27.3121		+	+		3682100000	10	10	28.3	48.605	64	16	13	5	3	8	5	7	7
P61027	Ras-related protein Rab-10	Rab10	6	-5.04652	1.01013	-2.01819	0.000288475	0.101647	0.347911	30.6612	30.7071	25.7202	25.555	23.5799	24.1747	25.0706	24.7043		+			3668600000	7	6	32.5	22.541	25	8	7	3	3	0	2	1	1
P52760	Ribonuclease UK114	Hrsp12	10	0.741345	0.514214	0.627779	0.000812693	0.0228129	0.541031	26.7046	26.7158	27.472	27.4312	29.272	29.1141	29.7112	29.7034		+	+		3598700000	10	10	79.3	14.255	99	3	3	12	11	19	15	19	17
P63101	14-3-3 protein zeta/delta	Ywhaz	15	-2.96109	0.263886	-1.3486	0.000165929	0.0308566	0.0866206	29.8313	29.8273	26.9063	26.8301	28.2891	28.2026	28.5293	28.4902		+	+		3554400000	15	11	61.2	27.771	107	19	18	4	5	14	16	13	18
Q61102	ATP-binding cassette sub-family B member 7, mitochondrial	Abcb7	18	-6.67813	0.325214	-2.85556	0.000710741	1	0.399515	30.7652	30.6463	24.1956	23.8597	22.1082	21.4459	NaN	22.1023		+			3552000000	18	18	40.3	82.58	80	34	39	1	2	1	2	0	1
P12787	Cytochrome c oxidase subunit 5A, mitochondrial	Cox5a	5	-0.352719	-0.136591	-0.244655	0.102475	0.0123191	0.763174	27.7528	27.5407	27.2326	27.3554	29.4472	29.4166	29.295	29.2957			+		3550100000	5	5	23.3	16.101	58	2	2	5	4	13	11	9	12
P68373;P05213;P68369;P05214;Q9JJZ2	Tubulin alpha-1C chain;Tubulin alpha-1B chain;Tubulin alpha-1A chain;Tubulin alpha-3 chain;Tubulin alpha-8 chain	Tuba1c;Tuba1b;Tuba1a;Tuba3a;Tuba8	13	-3.05159	0.113017	-1.46929	0.00163605	0.376201	0.0791957	30.1764	29.9507	27.0624	26.9616	27.9676	27.7687	27.9929	27.9694		+			3548700000	13	3	38.1	49.909	95	14	17	8	8	14	13	11	10
P17751	Triosephosphate isomerase	Tpi1	10	-0.955853	-0.0388603	-0.497357	0.00674675	0.730969	0.461213	28.3063	28.2125	27.2401	27.367	29.2893	29.2587	29.138	29.3323		+			3546400000	10	10	52.2	26.712	61	5	6	6	5	10	12	8	9
Q91V01	Lysophospholipid acyltransferase 5	Lpcat3	6	-6.02606	0.28111	-2.87247	0.000530887	0.332249	0.485404	30.8009	30.5256	24.6183	24.656	18.6894	18.4857	18.6719	19.0654		+			3502400000	6	6	14.8	56.146	29	10	13	3	3	0	0	0	0
Q07417	Short-chain specific acyl-CoA dehydrogenase, mitochondrial	Acads	12	-3.28127	0.875645	-1.20281	4.68703e-05	0.00187784	0.206576	29.8879	29.8975	26.6334	26.5895	27.7334	27.7122	28.562	28.635		+	+		3479700000	12	12	37.4	44.889	107	16	17	6	8	13	13	17	17
Q61847	Meprin A subunit beta	Mep1b	12	-4.21232	0.403545	-1.90439	2.01385e-05	0.0563858	0.140571	30.3834	30.3508	26.1452	26.1643	26.6579	26.4826	26.9254	27.0222		+			3382700000	12	12	25.4	79.5	60	13	13	5	5	5	6	7	6
P63001;P60764	Ras-related C3 botulinum toxin substrate 1;Ras-related C3 botulinum toxin substrate 3	Rac1;Rac3	7	-6.10489	0.58554	-2.75968	7.63598e-05	0.0347975	0.265255	30.5649	30.6651	24.4917	24.5285	22.9372	22.8683	23.595	23.3815		+	+		3378100000	7	7	35.9	21.45	29	10	10	2	2	1	2	1	1
P68372;Q9D6F9	Tubulin beta-4B chain;Tubulin beta-4A chain	Tubb4b;Tubb4a	15	-2.99193	0.0271435	-1.48239	0.0008016	0.198588	0.0617811	30.006	29.8718	26.9987	26.8952	27.9615	27.9507	27.9965	27.97		+			3372800000	15	3	38.7	49.83	109	14	15	11	8	15	15	16	15
P62242	40S ribosomal protein S8	Rps8	8	-4.80911	-0.126283	-2.4677	0.000157141	0.298428	0.125418	30.5264	30.4819	25.639	25.7511	25.7939	25.616	25.5963	25.5611		+			3364600000	8	8	38.5	24.205	53	12	14	6	4	4	3	5	5
Q8BH95	Enoyl-CoA hydratase, mitochondrial	Echs1	13	-2.07688	0.591029	-0.742926	0.00270143	0.0073529	0.284419	29.1335	29.0014	27.0762	26.905	28.4647	28.5565	29.1238	29.0795		+	+		3363500000	13	13	43.1	31.474	85	4	6	6	7	11	13	17	21
Q99PG0	Arylacetamide deacetylase	Aadac	13	-5.32803	0.742354	-2.29284	0.000262855	0.0591722	0.276498	30.6095	30.5364	25.3232	25.1666	24.1056	23.8246	24.834	24.5809		+			3363100000	13	13	33.9	45.25	58	14	20	5	5	4	2	5	3
Q91VC9	Growth hormone-inducible transmembrane protein	Ghitm	5	-4.73648	-0.710459	-2.72347	0.000142038	0.192082	0.392686	30.6079	30.538	25.7921	25.8808	21.676	21.5438	20.5391	21.2599		+			3325700000	5	5	12.1	37.275	20	9	7	2	2	0	0	0	0
O08756	3-hydroxyacyl-CoA dehydrogenase type-2	Hsd17b10	8	-4.08255	1.15283	-1.46486	0.000812994	0.0118372	0.275785	30.3954	30.1667	26.2208	26.1762	26.2341	26.2107	27.5013	27.2493		+	+		3277700000	8	8	46	27.418	67	16	14	5	4	6	6	7	9
Q99KP3	Lambda-crystallin homolog	Cryl1	10	-4.34737	0.521137	-1.91312	0.000342827	0.0127665	0.178458	30.4054	30.3565	26.1103	25.9568	26.0117	26.1266	26.575	26.6055		+	+		3277400000	10	10	37.9	35.208	68	18	17	5	4	5	5	6	8
Q9CQH3	NADH dehydrogenase [ubiquinone] 1 beta subcomplex subunit 5, mitochondrial	Ndufb5	10	-4.22021	0.485356	-1.86742	0.000119612	0.022098	0.177805	30.3771	30.2896	26.1278	26.0985	26.1298	26.1221	26.538	26.6846		+	+		3244700000	10	10	33.3	21.71	47	17	15	2	3	2	2	3	3
Q9DBT9	Dimethylglycine dehydrogenase, mitochondrial	Dmgdh	27	-3.78521	0.583712	-1.60075	9.38506e-05	0.0145598	0.160782	30.2104	30.1546	26.4211	26.3735	26.9573	26.821	27.4521	27.4937		+	+		3235800000	27	27	48.3	97.254	114	29	31	9	6	7	11	10	11
Q99L13	3-hydroxyisobutyrate dehydrogenase, mitochondrial	Hibadh	11	-2.07294	0.288182	-0.89238	0.0014804	0.0265447	0.177422	28.976	29.0093	26.9978	26.8416	28.6038	28.626	28.8565	28.9497		+	+		3234700000	11	11	37.3	35.44	125	11	14	6	6	22	23	22	21
Q64727	Vinculin	Vcl	39	-3.23417	0.493346	-1.37041	0.000508432	0.0286862	0.122434	29.7988	29.7746	26.6245	26.4806	27.95	27.793	28.3984	28.3312		+	+		3232900000	39	39	44.9	116.72	179	28	31	10	9	25	22	28	26
P16406	Glutamyl aminopeptidase	Enpep	25	-4.80589	-2.29687	-3.55138	0.00125224	0.0661176	0.113273	30.4918	30.5031	25.8617	25.5215	24.1725	25.3596	22.2836	22.6547		+			3224100000	25	25	31.5	107.96	72	29	26	6	3	2	6	0	0
P10649	Glutathione S-transferase Mu 1	Gstm1	12	-3.44432	0.461799	-1.49126	2.07108e-05	0.0133608	0.136264	30.0504	30.0616	26.597	26.6263	27.3032	27.2368	27.6893	27.7743		+	+		3207400000	12	9	47.7	25.97	71	10	10	6	6	8	9	8	14
P56391	Cytochrome c oxidase subunit 6B1	Cox6b1	4	-1.33595	0.417734	-0.459109	0.00416267	0.0364195	0.365715	28.7872	28.7296	27.341	27.504	28.5995	28.6312	28.9527	29.1135		+	+		3191600000	4	4	29.1	10.071	33	3	2	4	4	4	6	5	5
P52196	Thiosulfate sulfurtransferase	Tst	8	-3.34434	0.300008	-1.52217	0.00115995	0.145924	0.0956431	30.023	29.8215	26.5245	26.6313	27.7679	27.5095	27.9363	27.9411		+			3174400000	8	8	32.7	33.466	53	11	9	4	3	5	6	8	7
Q8CC88	von Willebrand factor A domain-containing protein 8	Vwa8	44	-3.28504	0.493686	-1.39568	0.00187895	0.0261173	0.135562	29.9527	29.9314	26.7992	26.5148	27.5411	27.4019	27.923	28.0073		+	+		3172600000	44	44	27.9	213.42	144	34	28	6	4	14	17	21	20
Q9D7N9	Adipocyte plasma membrane-associated protein	Apmap	14	-6.61724	1.51842	-2.54941	0.000198162	0.00276535	0.382613	30.6262	30.4401	23.9202	23.9116	21.1563	21.3061	22.7778	22.7214		+	+		3171700000	14	14	40.7	46.434	50	23	20	3	1	1	0	1	1
P20029	78 kDa glucose-regulated protein	Hspa5	24	-1.50415	0.0958948	-0.704128	0.000103185	0.262829	0.384099	28.1768	28.2034	26.6784	26.6935	29.1024	28.9833	29.1566	29.1208		+			3166000000	26	24	44.6	72.421	153	4	6	8	8	34	29	31	33
Q9WTI7	Unconventional myosin-Ic	Myo1c	26	-4.73854	0.485527	-2.12651	0.000333444	0.129904	0.232643	30.4977	30.3645	25.7479	25.6373	25.0914	24.7054	25.3601	25.4078		+			3164600000	26	25	27.9	121.94	86	29	31	6	7	4	3	3	3
Q64331	Unconventional myosin-VI	Myo6	30	-4.42085	0.0986042	-2.16112	0.000653903	0.588999	0.145445	30.4141	30.2908	26.0264	25.8368	25.7489	26.021	25.91	26.057		+			3156100000	30	30	27.4	146.41	95	36	31	4	7	3	5	4	5
Q9ESD7	Dysferlin	Dysf	42	-9.66674	1.10159	-4.28257	0.00336971	0.381762	0.300492	30.6409	30.4249	20.3141	21.4183	17.7975	17.6065	19.7893	17.8179		+			3127000000	42	41	27.2	237.91	87	43	43	0	1	0	0	0	0
O88844	Isocitrate dehydrogenase [NADP] cytoplasmic	Idh1	16	-1.3684	0.098237	-0.635082	0.00485321	0.208117	0.173258	28.8474	28.7023	27.4688	27.3441	28.6975	28.7476	28.7734	28.8681		+			3110700000	17	16	44.4	46.674	124	8	9	12	8	20	24	21	22
Q80X90	Filamin-B	Flnb	56	-2.60739	0.478267	-1.06456	0.000153581	0.0177804	0.156059	29.3266	29.3536	26.7621	26.7033	28.2973	28.1938	28.6851	28.7625		+	+		3108400000	56	53	33	277.82	193	19	21	9	7	33	32	37	35
Q925N2	Sideroflexin-2	Sfxn2	8	-8.3595	0.19367	-4.08291	0.0198399	0.28395	0.3144	30.5319	30.471	23.3369	20.947	18.3551	18.1868	18.5683	18.361		+			3098500000	8	8	30.1	36.141	42	20	20	1	1	0	0	0	0
P47740	Fatty aldehyde dehydrogenase	Aldh3a2	12	-5.45655	0.230041	-2.61326	0.000444857	0.0256752	0.141841	30.5074	30.3231	25.0277	24.8897	25.1126	25.0374	25.3051	25.3049		+	+		3088500000	12	12	38.6	53.97	69	22	18	5	3	4	4	6	7
P43277	Histone H1.3	Hist1h1d	5	-1.15928	0.329797	-0.414741	0.0108208	0.00461203	0.633525	27.7532	27.9119	26.5812	26.7653	28.9513	28.9797	29.3127	29.2779		+	+		3059400000	14	3	38	22.099	51	3	2	5	5	9	9	9	9
Q9ES97	Reticulon-3	Rtn3	3	-6.11916	1.07309	-2.52303	0.0260515	0.397087	0.43215	29.155	31.169	24.0121	24.0736	20.558	20.0934	20.4219	22.3756		+			3056200000	3	3	5.5	103.88	17	5	6	3	2	0	0	0	1
Q78IK2	Up-regulated during skeletal muscle growth protein 5	Usmg5	3	-4.18984	0.268066	-1.96089	0.000601423	0.0334964	0.189726	30.0254	30.2299	25.9271	25.9485	25.5806	25.4962	25.779	25.8339		+	+		3047200000	3	3	44.8	6.3814	43	13	17	2	3	2	3	2	1
Q7TNS2	MICOS complex subunit Mic10	Minos1	2	-4.4265	0.0363646	-2.19507	0.000608781	0.510482	0.197894	30.415	30.3052	25.8391	26.0281	25.1298	25.1934	25.231	25.165		+			3038900000	2	2	10.5	8.5669	11	2	2	2	1	1	1	1	1
Q9QYR9	Acyl-coenzyme A thioesterase 2, mitochondrial	Acot2	13	-5.5248	0.876085	-2.32436	0.000938719	0.113536	0.202421	30.5433	30.2071	24.8712	24.8296	24.6196	25.0581	25.4772	25.9527		+			3037200000	13	7	29.8	49.656	44	16	18	1	1	1	2	2	3
O54749	Cytochrome P450 2J5	Cyp2j5	19	-8.11806	0.0085268	-4.05477	0.0221481	0.982027	0.248362	30.2295	30.6817	21.1299	23.5452	19.8693	19.9174	20.2364	19.5673		+			2999600000	19	17	44.9	57.783	47	22	23	0	2	0	0	0	0
Q9D1D4	Transmembrane emp24 domain-containing protein 10	Tmed10	8	-5.87135	-0.530707	-3.20103	0.00486282	0.14645	0.214055	30.4266	30.4594	24.9823	24.1611	22.7012	22.9463	22.4866	22.0995		+			2996800000	8	8	36.5	24.911	30	12	11	4	1	1	0	1	0
CON__P02769			13	-0.366379	-0.255867	-0.311123	0.0158877	0.00602513	0.26821	28.1655	28.1875	27.8555	27.7647	28.7437	28.739	28.4657	28.5053	+	+	+		2990300000	13	13	20.3	69.293	83	7	6	11	9	14	15	9	12
P06745	Glucose-6-phosphate isomerase	Gpi	20	-4.27681	0.324456	-1.97618	0.000367501	0.038191	0.157106	30.2753	30.1962	26.0308	25.8871	25.959	26.0836	26.3261	26.3654		+	+		2978400000	20	20	39.1	62.766	93	33	27	6	3	6	6	6	6
Q9CQN1	Heat shock protein 75 kDa, mitochondrial	Trap1	21	-3.11264	0.49783	-1.30741	0.000333311	0.015769	0.144047	29.8694	29.7593	26.7159	26.6875	27.3625	27.4399	27.849	27.9491		+	+		2975300000	21	21	35.7	80.208	100	15	13	7	7	15	14	14	15
P97449	Aminopeptidase N	Anpep	22	-2.91662	-0.174547	-1.54558	0.000374451	0.24164	0.0731437	29.9424	29.8633	27.0265	26.9459	27.5646	27.3525	27.28	27.288		+			2975200000	22	22	27	109.65	123	29	25	10	8	16	13	11	11
Q921H8	3-ketoacyl-CoA thiolase A, peroxisomal	Acaa1a	14	-2.48541	0.654542	-0.915436	0.0031955	0.0150646	0.213992	29.6014	29.5286	27.2157	26.9436	27.7089	27.611	28.2497	28.3794		+	+		2966700000	14	5	49.5	43.953	97	15	15	8	9	13	11	11	15
Q9EPL9	Peroxisomal acyl-coenzyme A oxidase 3	Acox3	17	-4.27725	0.528855	-1.8742	8.93787e-05	0.0107276	0.119611	30.0967	30.0326	25.8121	25.7628	26.9195	26.822	27.4256	27.3736		+	+		2962100000	17	17	30.6	78.403	74	15	19	4	3	8	8	9	8
Q924Z4	Ceramide synthase 2	Cers2	4	-10.3416	-0.0380573	-5.18982	0.000118649	0.886973	0.205532	30.3976	30.5206	20.0231	20.2119	17.7572	18.2175	17.8945	18.0041		+			2958100000	4	4	12.4	45.024	12	5	7	0	0	0	0	0	0
Q8BMF4	Dihydrolipoyllysine-residue acetyltransferase component of pyruvate dehydrogenase complex, mitochondrial	Dlat	13	-1.89221	0.648067	-0.622072	0.000545505	0.00791522	0.416031	28.5286	28.5947	26.6988	26.64	28.5044	28.4662	29.0786	29.1882		+	+		2953200000	13	13	24.1	67.941	95	6	6	7	10	17	12	17	20
P62984;P62983;P0CG49;P0CG50	Ubiquitin-60S ribosomal protein L40;Ubiquitin;60S ribosomal protein L40;Ubiquitin-40S ribosomal protein S27a;Ubiquitin;40S ribosomal protein S27a;Polyubiquitin-B;Ubiquitin;Polyubiquitin-C;Ubiquitin;Ubiquitin-related 1;Ubiquitin-related 2	Uba52;Rps27a;Ubb;Ubc	5	-3.86634	0.823088	-1.52163	0.000303292	0.0761196	0.188017	29.9328	29.8676	26.0928	25.975	26.4753	26.9187	27.4253	27.6148		+			2945000000	5	5	36.7	14.728	40	11	12	0	2	2	3	5	5
Q61335	B-cell receptor-associated protein 31	Bcap31	11	-4.57895	0.388944	-2.095	0.000301507	0.0184833	0.238049	30.2662	30.3638	25.7988	25.6733	24.7948	24.8137	25.1404	25.246		+	+		2931800000	11	11	28.6	27.956	48	17	16	3	3	2	2	3	2
Q9D7B6	Isobutyryl-CoA dehydrogenase, mitochondrial	Acad8	13	-4.74005	0.717644	-2.0112	9.9947e-07	0.0206025	0.216913	30.2897	30.2822	25.5488	25.543	25.271	25.2418	26.0776	25.8704		+	+		2928500000	13	13	31.7	45.019	51	13	14	6	5	3	3	4	3
P62814	V-type proton ATPase subunit B, brain isoform	Atp6v1b2	13	-3.37789	0.250761	-1.56356	0.00136141	0.0137433	0.108263	30.0493	29.7999	26.5499	26.5435	27.2351	27.1789	27.4675	27.4481		+	+		2924900000	13	13	35.2	56.55	86	16	16	9	6	11	8	10	10
P08752	Guanine nucleotide-binding protein G(i) subunit alpha-2	Gnai2	10	-4.51131	0.387975	-2.06167	7.98612e-05	0.0220917	0.193625	30.248	30.2743	25.7879	25.7117	25.4333	25.3322	25.741	25.8004		+	+		2888600000	10	7	33.5	40.489	52	17	17	3	5	2	2	3	3
Q8K2C9	Very-long-chain (3R)-3-hydroxyacyl-CoA dehydratase 3	Hacd3	7	-6.84814	NaN	-7.95952	0.000230892	1	0.0115968	30.5128	30.3062	23.574	23.5486	NaN	NaN	20.2272	NaN		+		+	2885600000	7	7	21.3	43.131	28	13	12	2	1	0	0	0	0
Q9D3D9	ATP synthase subunit delta, mitochondrial	Atp5d	6	0.241229	-0.0633059	0.0889616	0.0394247	0.185243	0.926724	26.7585	26.7213	27.0269	26.9354	29.1487	29.1685	29.065	29.1256		+			2877600000	6	6	31	17.6	40	3	3	3	2	9	7	6	7
Q91YT0	NADH dehydrogenase [ubiquinone] flavoprotein 1, mitochondrial	Ndufv1	13	-3.10967	0.531631	-1.28902	0.000138282	0.0373235	0.176833	29.894	29.8362	26.733	26.7778	26.9845	27.1754	27.6569	27.5662		+	+		2877400000	13	13	28.9	50.834	77	16	16	8	6	6	5	10	10
P42125	Enoyl-CoA delta isomerase 1, mitochondrial	Eci1	6	-2.91451	0.807453	-1.05353	0.000667178	0.0102348	0.25128	29.8161	29.7353	26.7976	26.9248	27.0237	27.1853	27.8961	27.9277		+	+		2877200000	6	6	26.6	32.25	59	12	10	4	4	5	6	9	9
P17563;Q63836	Selenium-binding protein 1;Selenium-binding protein 2	Selenbp1;Selenbp2	16	-2.05534	0.392619	-0.831363	0.00234476	0.011272	0.244663	28.7682	28.6606	26.743	26.5752	28.5194	28.4452	28.8947	28.8551		+	+		2870300000	16	16	43.6	52.513	102	6	12	7	7	18	17	17	18
P09671	Superoxide dismutase [Mn], mitochondrial	Sod2	7	-1.45719	0.0444689	-0.706359	0.00504154	0.613135	0.292099	28.3599	28.2499	26.7596	26.9358	28.7869	28.9019	28.9369	28.8408		+			2865100000	7	7	30.2	24.603	37	2	2	2	2	8	8	7	6
P48678	Prelamin-A/C;Lamin-A/C	Lmna	26	-2.18907	0.577184	-0.805944	0.00179948	0.00413136	0.276057	28.8528	28.6955	26.6346	26.5355	28.2558	28.3062	28.8856	28.8308		+	+		2854800000	26	26	45.3	74.237	132	10	11	9	7	22	21	28	24
P35486	Pyruvate dehydrogenase E1 component subunit alpha, somatic form, mitochondrial	Pdha1	17	-2.17773	0.322139	-0.927795	0.000856576	0.0324548	0.150057	29.0495	28.9727	26.8843	26.7824	28.2738	28.3928	28.6558	28.6551		+	+		2848000000	17	17	42.1	43.231	116	14	11	10	6	18	19	20	18
Q8CFJ7	Solute carrier family 25 member 45	Slc25a45	7	-7.49185	-2.15749	-4.23791	0.00052611	1	0.240268	30.4745	30.3125	23.0532	22.75	21.5369	21.5401	19.381	NaN		+			2847800000	7	7	23.3	31.689	16	8	7	1	0	0	0	0	0
Q8BJ03	Cytochrome c oxidase assembly protein COX15 homolog	Cox15	6	-7.59963	-0.0438375	-3.39318	0.000453172	1	0.381085	30.4105	30.3609	22.946	22.6262	20.3944	20.1229	20.2148	NaN		+			2829900000	6	6	20.8	45.852	36	15	14	4	3	0	0	0	0
Q9DC50	Peroxisomal carnitine O-octanoyltransferase	Crot	13	-4.14633	0.745207	-1.70056	0.00104911	0.0119279	0.168507	30.1489	29.8824	25.8869	25.8518	26.4539	26.6137	27.298	27.2601		+	+		2823200000	13	13	21.9	70.264	85	18	18	6	5	8	8	10	12
Q8R164	Valacyclovir hydrolase	Bphl	14	-3.62327	0.470836	-1.57622	0.000330187	0.00437355	0.143809	29.9794	29.8501	26.2789	26.304	26.8255	26.8303	27.2676	27.3299		+	+		2779400000	14	14	51.5	32.851	72	18	18	5	5	6	5	9	6
P48771	Cytochrome c oxidase subunit 7A2, mitochondrial	Cox7a2	3	-4.11418	0.972773	-1.5707	0.000675156	0.00458234	0.252143	30.1753	29.9758	26	25.9228	25.9266	25.8286	26.806	26.8947		+	+		2764600000	3	3	30.1	9.2908	23	4	4	3	1	3	3	2	3
Q6ZQI3	Malectin	Mlec	12	-5.10352	0.267019	-2.41825	0.000435549	0.318694	0.183563	30.1684	30.3212	25.067	25.2156	24.7005	24.6663	25.1526	24.7483		+			2741700000	12	12	41.6	32.342	47	16	16	3	3	2	3	2	2
Q9ERS2	NADH dehydrogenase [ubiquinone] 1 alpha subcomplex subunit 13	Ndufa13	9	-3.24126	0.508709	-1.36628	0.00135017	0.0272022	0.170518	29.7999	29.8315	26.6926	26.4563	26.8158	26.9833	27.3902	27.4263		+	+		2732400000	9	9	61.1	16.859	48	8	9	4	2	6	4	7	8
O88569	Heterogeneous nuclear ribonucleoproteins A2/B1	Hnrnpa2b1	11	-2.48188	0.238745	-1.12157	0.00166919	0.107909	0.115028	29.0154	29.0691	26.6583	26.4625	28.3413	28.2158	28.4592	28.5754		+			2725000000	11	11	38	37.402	67	7	8	7	6	9	10	9	11
P51150	Ras-related protein Rab-7a	Rab7a	13	-5.63967	0.844272	-2.3977	0.00024675	0.00369583	0.219686	30.1981	30.2687	24.5125	24.675	24.2382	24.1403	25.0176	25.0495		+	+		2683000000	13	13	64.3	23.489	54	17	18	3	4	1	2	4	5
Q9CZN7	Serine hydroxymethyltransferase	Shmt2	18	-2.61283	0.392569	-1.11013	0.000483313	0.0520239	0.162103	28.9728	28.9112	26.3777	26.2807	28.32	28.16	28.5847	28.6804		+			2669100000	18	17	46.2	55.758	101	15	10	6	3	18	17	16	16
Q9EPK8	Transient receptor potential cation channel subfamily V member 4	Trpv4	22	-11.7177	0	-11.7177	0.00132778	NaN	0.00132778	30.4392	30.161	18.9865	18.1782	NaN	NaN	NaN	NaN		+		+	2668200000	22	22	35.4	98.026	61	32	29	0	0	0	0	0	0
G5E8K5	Ankyrin-3	Ank3	32	-3.95164	0.522243	-1.7147	0.000430894	0.0124112	0.174983	30.0484	29.9107	26.0726	25.9833	26.227	26.1313	26.7354	26.6674		+	+		2626900000	32	28	21.4	214.06	89	25	27	4	5	7	6	9	6
P09103	Protein disulfide-isomerase	P4hb	24	-2.45107	-0.139015	-1.29504	0.00205788	0.134564	0.0435083	29.1547	28.9472	26.6403	26.5594	28.3744	28.3005	28.1552	28.2417		+		+	2624400000	24	24	58.9	57.058	139	17	17	8	8	21	24	22	22
Q9D051	Pyruvate dehydrogenase E1 component subunit beta, mitochondrial	Pdhb	10	-2.67088	0.594976	-1.03795	0.000220153	0.0135678	0.180364	29.4667	29.3877	26.7599	26.7528	27.4806	27.3581	28.0482	27.9804		+	+		2613800000	10	10	37	38.937	108	18	16	8	7	13	12	19	15
Q02257	Junction plakoglobin	Jup	19	-4.49309	1.53904	-1.47702	0.00122215	0.120158	0.515129	30.3228	30.0185	25.7171	25.638	23.061	22.7839	23.8902	25.0328		+			2603800000	20	19	33	81.8	51	20	19	5	4	0	0	2	1
Q9CYH2	Redox-regulatory protein FAM213A	Fam213a	8	-6.59724	0.763031	-2.9171	0.0176635	0.0630509	0.329479	30.2326	30.2676	24.5413	22.7644	21.2011	20.8081	21.7243	21.8111		+			2603200000	8	8	34.9	24.394	20	10	9	1	0	0	0	0	0
Q8K0H1	Multidrug and toxin extrusion protein 1	Slc47a1	4	-4.41324	0.852814	-1.78021	0.000487181	0.21441	0.431984	30.2258	30.1343	25.8529	25.6808	23.5607	22.6693	23.8037	24.1319		+			2600600000	4	4	6.9	61.641	23	8	8	3	3	0	0	0	1
Q9JIZ0	Probable N-acetyltransferase CML1	Cml1	4	-4.01999	0	-4.01999	0.00203269	NaN	0.00203269	30.2008	30.1687	25.9839	26.3456	NaN	NaN	NaN	NaN		+		+	2592700000	4	3	14.4	25.013	17	6	8	1	1	0	0	1	0
Q9Z329	Inositol 1,4,5-trisphosphate receptor type 2	Itpr2	35	-10.6936	-0.0842171	-5.61738	0.0106983	1	0.141923	29.5155	30.7564	20.3688	18.5159	20.8245	20.9704	20.8132	NaN		+			2588700000	38	34	18.9	307.47	75	40	35	0	0	0	0	0	0
Q60928	Gamma-glutamyltranspeptidase 1;Gamma-glutamyltranspeptidase 1 heavy chain;Gamma-glutamyltranspeptidase 1 light chain	Ggt1	12	-2.11093	-0.38104	-1.24599	0.000177305	0.0124257	0.031592	28.7704	28.8222	26.6963	26.6744	28.6236	28.5751	28.1829	28.2536		+	+	+	2587700000	12	12	23.2	61.562	83	5	6	8	8	13	13	16	14
Q91YP0	L-2-hydroxyglutarate dehydrogenase, mitochondrial	L2hgdh	12	-6.60783	0.865851	-2.87099	0.000518307	0.230258	0.288667	30.334	30.1343	23.7389	23.5138	21.2762	22.2811	22.7178	22.5712		+			2578800000	12	12	30	50.898	34	15	14	1	1	0	0	2	1
Q9CQC7	NADH dehydrogenase [ubiquinone] 1 beta subcomplex subunit 4	Ndufb4	6	-3.21333	0.878498	-1.16742	0.000167628	0.0139642	0.223802	29.5887	29.5674	26.4049	26.3245	27.044	27.0276	28.0189	27.8097		+	+		2558200000	6	6	47.3	15.081	33	6	8	2	1	3	3	5	5
O09174	Alpha-methylacyl-CoA racemase	Amacr	17	-3.21831	0.442937	-1.38769	0.00147613	0.0768027	0.222314	28.4682	28.6234	25.424	25.231	28.4376	28.3699	28.9726	28.7207		+			2552400000	17	17	54.9	41.704	114	11	11	5	5	18	22	20	22
Q924X2	Carnitine O-palmitoyltransferase 1, muscle isoform	Cpt1b	13	-7.44167	0.743675	-5.4431	0.0230895	1	0.21664	30.0656	30.3722	23.9178	21.6367	NaN	17.6543	18.27	18.526		+			2551100000	14	13	18.8	88.216	35	18	15	1	1	0	0	0	0
Q9CPQ8	ATP synthase subunit g, mitochondrial	Atp5l	4	-3.46051	1.58624	-0.937135	0.000858592	0.00157608	0.421495	29.7419	29.5447	26.2066	26.159	26.2217	26.3447	27.8557	27.8831		+	+		2538200000	4	4	42.7	11.424	44	7	6	4	3	4	4	8	8
Q71RI9	Kynurenine--oxoglutarate transaminase 3	Ccbl2	9	-4.34224	0.898992	-1.72163	0.000960223	0.019181	0.3524	30.1688	30.0363	25.8775	25.6431	24.2611	24.19	25.0033	25.2458		+	+		2534800000	9	9	24.4	51.126	53	13	14	5	6	2	3	5	5
P03893	NADH-ubiquinone oxidoreductase chain 2	Mtnd2	2	-7.31021	NaN	-3.19747	0.000806734	1	0.589654	30.0452	30.0372	22.9387	22.5233	NaN	17.703	NaN	NaN		+			2529600000	2	2	12.5	38.752	27	13	12	1	1	0	0	0	0
Q91XE8	Transmembrane protein 205	Tmem205	4	-4.86205	0.686462	-3.27959	5.85387e-05	1	0.174659	30.155	30.1568	25.2566	25.331	23.0051	NaN	24.0168	23.3663		+			2511000000	4	4	18.5	21.18	25	6	8	2	2	0	2	2	3
P19096	Fatty acid synthase;[Acyl-carrier-protein] S-acetyltransferase;[Acyl-carrier-protein] S-malonyltransferase;3-oxoacyl-[acyl-carrier-protein] synthase;3-oxoacyl-[acyl-carrier-protein] reductase;3-hydroxyacyl-[acyl-carrier-protein] dehydratase;Enoyl-[acyl-carrier-protein] reductase;Oleoyl-[acyl-carrier-protein] hydrolase	Fasn	35	-8.28392	0.503016	-5.84887	0.0015242	1	0.149202	30.2736	30.1441	22.2422	21.6077	NaN	18.4583	18.9941	18.9286		+			2496300000	35	35	19.5	272.43	65	33	29	2	1	0	0	0	0
P11276	Fibronectin;Anastellin	Fn1	31	-4.27742	0.721378	-1.77802	4.99107e-06	0.000736923	0.142161	29.7812	29.7694	25.4904	25.5054	26.6543	26.6313	27.3801	27.3483		+	+		2494400000	31	31	22.6	272.53	139	34	32	5	3	15	14	18	18
Q9D826	Peroxisomal sarcosine oxidase	Pipox	11	-3.42872	0.823943	-1.30239	0.000501838	0.000632774	0.288458	29.7979	29.9063	26.4778	26.3689	26.0203	25.9794	26.8272	26.8204		+	+		2491500000	11	11	33.1	43.846	47	7	13	6	4	3	3	6	5
Q9WVD5	Mitochondrial ornithine transporter 1	Slc25a15	11	-4.43841	0.630717	-1.90384	0.000340612	0.00954505	0.237169	30.0505	30.0275	25.6817	25.5195	24.9624	25.0742	25.676	25.6221		+	+		2481600000	11	11	42.9	32.823	53	12	13	5	4	3	3	6	7
Q8VEK3	Heterogeneous nuclear ribonucleoprotein U	Hnrnpu	12	-4.17585	0.50588	-1.83498	0.000138725	0.0643327	0.172564	29.9826	29.9034	25.738	25.7963	25.9043	25.8769	26.2623	26.5307		+			2481200000	12	12	14.5	87.917	54	13	11	3	5	7	3	9	3
Q9QUI0;Q62159	Transforming protein RhoA;Rho-related GTP-binding protein RhoC	Rhoa;Rhoc	4	-5.0496	0.496001	-2.2768	0.00215449	0.0991045	0.165699	30.072	30.0444	25.243	24.7742	24.9442	25.2803	25.6262	25.5903		+			2479700000	4	3	31.6	21.782	21	8	7	0	1	1	1	2	1
Q9D2G2	Dihydrolipoyllysine-residue succinyltransferase component of 2-oxoglutarate dehydrogenase complex, mitochondrial	Dlst	12	-2.12318	0.501426	-0.810876	0.00331641	0.0232171	0.259148	28.6909	28.4928	26.5409	26.3965	28.2133	28.1315	28.6077	28.74		+	+		2475500000	12	12	35.9	48.994	101	10	9	9	8	14	15	17	19
Q9D6J5	NADH dehydrogenase [ubiquinone] 1 beta subcomplex subunit 8, mitochondrial	Ndufb8	4	-2.8262	-0.0606747	-1.44344	0.000471953	0.307577	0.0437129	29.251	29.2345	26.4774	26.3557	28.0045	27.9195	27.8875	27.9152		+		+	2474400000	4	4	31.7	21.876	45	6	9	4	4	4	4	8	6
Q8CGK3	Lon protease homolog, mitochondrial	Lonp1	25	-3.55662	0.153398	-1.70161	7.51736e-05	0.0744707	0.0706053	29.556	29.5956	26.0429	25.9955	27.3365	27.2989	27.5113	27.4309		+			2464900000	25	25	41.1	105.84	107	22	24	7	6	11	11	15	11
P05064	Fructose-bisphosphate aldolase A	Aldoa	15	-2.4731	-0.118431	-1.29577	0.000727337	0.159622	0.0368278	29.0835	29.1346	26.6976	26.5743	28.1087	28.0028	27.9266	27.948		+		+	2460700000	16	15	54.4	39.355	106	10	13	7	6	17	18	18	17
Q8BGH2	Sorting and assembly machinery component 50 homolog	Samm50	15	-4.66078	0.57103	-2.04487	0.00107072	0.0347937	0.182626	29.9557	30.0479	25.1955	25.4866	25.4457	25.2397	25.8768	25.9506		+	+		2448500000	15	15	39.2	51.863	52	18	19	2	3	2	1	4	3
Q8VC30	Bifunctional ATP-dependent dihydroxyacetone kinase/FAD-AMP lyase (cyclizing);ATP-dependent dihydroxyacetone kinase;FAD-AMP lyase (cyclizing)	Dak	13	-3.63768	0.524476	-1.5566	0.00112015	0.0305009	0.162216	29.6394	29.8722	26.1541	26.0821	26.5397	26.4665	26.9412	27.1139		+	+		2429100000	13	13	34.1	59.69	75	19	19	2	4	5	7	8	11
Q9Z1Q2	Abhydrolase domain-containing protein 16A	Abhd16a	14	-6.3093	0	-6.3093	0.00246414	NaN	0.00246414	30.2155	30.0292	24.1127	23.5134	NaN	NaN	NaN	NaN		+		+	2419800000	14	14	29.7	63.085	39	19	19	1	0	0	0	0	0
P51863	V-type proton ATPase subunit d 1	Atp6v0d1	8	-4.53019	0.17981	-2.17519	0.00236643	0.217648	0.190093	30.0287	30.0128	25.2699	25.7112	25.0019	24.8872	25.0409	25.2078		+			2411900000	8	8	27.9	40.301	24	10	9	1	1	1	1	0	1
Q9DC70	NADH dehydrogenase [ubiquinone] iron-sulfur protein 7, mitochondrial	Ndufs7	4	-3.83688	0.596795	-1.62004	0.000739712	0.0806557	0.215582	29.9596	29.7642	26.0618	25.9882	26.0043	25.6742	26.3627	26.5094		+			2406400000	4	4	18.3	24.683	24	6	6	2	2	2	2	2	2
P50516	V-type proton ATPase catalytic subunit A	Atp6v1a	18	-2.1416	-0.122492	-1.13205	0.00439262	0.0476235	0.0469662	28.9456	28.7012	26.7549	26.6087	28.2813	28.2338	28.1494	28.1207		+	+	+	2405600000	18	18	40.2	68.325	112	13	12	7	4	18	19	20	19
Q8CIE6	Coatomer subunit alpha;Xenin;Proxenin	Copa	25	-5.05239	-0.287507	-2.66995	0.00323311	0.379275	0.240744	30.3432	29.7734	24.9639	25.0479	23.5247	23.0143	22.9534	23.0106		+			2387600000	25	25	29.7	138.43	65	31	28	2	3	1	0	0	0
Q9Z1G4	V-type proton ATPase 116 kDa subunit a isoform 1	Atp6v0a1	14	-6.68706	NaN	-2.47225	0.000127279	1	0.53542	30.1322	30.132	23.5205	23.3696	21.7725	21.6325	NaN	NaN		+			2383200000	14	14	18	96.466	39	17	19	1	2	0	0	0	0
Q9DCJ5	NADH dehydrogenase [ubiquinone] 1 alpha subcomplex subunit 8	Ndufa8	6	-2.71911	0.205303	-1.2569	0.00536132	0.135299	0.0829886	29.3413	28.9536	26.4771	26.3796	27.7381	27.8371	28.0612	27.9246		+			2379200000	6	6	40.7	19.992	30	3	1	3	2	7	5	5	4
Q9Z0U1	Tight junction protein ZO-2	Tjp2	30	-3.62755	5.78409	1.07827	0.000330081	0.00644424	0.683222	29.7936	29.7331	26.0772	26.1944	21.034	21.1765	26.4282	27.3504		+	+		2353900000	31	29	35.4	131.28	94	27	23	10	12	0	0	11	11
Q9CRB9	MICOS complex subunit Mic19	Chchd3	8	-1.07453	0.601071	-0.236729	0.00239392	0.00097336	0.671636	27.9833	28.0798	26.936	26.9781	28.1931	28.1841	28.8079	28.7715		+	+		2349700000	8	8	29.5	26.334	33	2	2	4	4	5	5	5	6
P09411	Phosphoglycerate kinase 1	Pgk1	15	-1.87954	0.215579	-0.831979	0.000793696	0.00721689	0.153085	28.607	28.5322	26.7275	26.6525	28.1868	28.2023	28.4269	28.3935		+	+		2341500000	15	15	42.7	44.55	96	7	5	9	9	18	16	14	18
Q91WG0	Acylcarnitine hydrolase	Ces2c	12	-5.07966	0.342328	-2.36867	0.000966498	0.0859866	0.0815136	29.5677	29.4164	24.2736	24.5511	27.317	27.3678	27.5803	27.7891		+			2330100000	12	11	32.4	62.469	64	18	13	0	2	8	9	8	6
P21447	Multidrug resistance protein 1A	Abcb1a	22	-5.98896	0	-5.98896	0.00462821	NaN	0.00462821	30.0562	30.1312	24.5119	23.6976	NaN	NaN	NaN	NaN		+		+	2329900000	22	10	21.6	140.64	53	27	25	1	0	0	0	0	0
Q5F285	Transmembrane protein 256	Tmem256	3	-4.75023	0.0023489	-2.37394	8.48196e-05	0.995725	0.235445	30.0125	29.9951	25.2965	25.2107	24.1581	23.7071	23.6185	24.2514		+			2298600000	3	3	32.7	11.655	22	4	4	2	3	2	2	2	3
Q8R1I1	Cytochrome b-c1 complex subunit 9	Uqcr10	3	-4.2576	1.096	-1.5808	2.87199e-05	0.002826	0.261507	29.8142	29.813	25.5788	25.5332	25.5798	25.4733	26.5986	26.6465		+	+		2289300000	3	3	50	7.4454	27	6	6	1	1	3	2	4	4
Q8BG51	Mitochondrial Rho GTPase 1	Rhot1	13	-10.7302	0.993575	-7.00225	0.00185983	1	0.109124	29.9114	29.9745	19.6751	18.7505	NaN	17.1392	18.0677	18.1979		+			2267500000	13	12	25.8	72.241	42	18	22	1	1	0	0	0	0
Q03172	Zinc finger protein 40	Hivep1	2	0.51854	0.28388	0.40121	0.0792253	0.0584797	0.128652	27.8811	28.19	28.5705	28.5377	27.6994	27.5706	27.887	27.9507					2266600000	2	2	1.5	288.34	9	1	2	1	2	0	1	0	2
P58252	Elongation factor 2	Eef2	21	-3.99548	-0.0147648	-2.00512	7.27563e-05	0.886312	0.0805031	29.7424	29.6935	25.7462	25.6987	26.551	26.4544	26.4106	26.5654		+			2255900000	21	20	28.9	95.313	65	20	15	3	2	6	7	6	6
Q8CGA3	Large neutral amino acids transporter small subunit 4	Slc43a2	3	-5.25611	0.850251	-2.20293	0.155159	0.00568315	0.287742	30.9339	26.6734	24.5485	22.5467	23.1695	23.2171	23.9837	24.1033			+		2242800000	3	3	5.3	62.43	5	3	2	0	0	0	0	0	0
Q922D8	C-1-tetrahydrofolate synthase, cytoplasmic;Methylenetetrahydrofolate dehydrogenase;Methenyltetrahydrofolate cyclohydrolase;Formyltetrahydrofolate synthetase;C-1-tetrahydrofolate synthase, cytoplasmic, N-terminally processed	Mthfd1	22	-3.80514	0.0522156	-1.87646	0.00547536	0.631709	0.107136	29.5575	29.8488	26.1403	25.6557	26.3142	26.3473	26.4747	26.2912		+			2229300000	22	22	29.6	101.2	69	21	20	4	2	7	6	6	3
Q8BGA8	Acyl-coenzyme A synthetase ACSM5, mitochondrial	Acsm5	16	-4.23728	0.613592	-1.81184	0.000616029	0.00213645	0.188634	29.8818	29.6749	25.5602	25.522	25.5769	25.6286	26.2281	26.2046		+	+		2225400000	16	16	41.7	64.328	69	15	20	4	2	7	8	7	6
P61979	Heterogeneous nuclear ribonucleoprotein K	Hnrnpk	14	-3.36482	0.579338	-1.39274	0.000142058	0.0121683	0.145367	29.4452	29.365	26.0417	26.0389	26.9836	26.8557	27.4907	27.5073		+	+		2219300000	14	14	36.7	50.976	81	15	10	8	8	10	10	9	11
Q3UFF7	Lysophospholipase-like protein 1	Lyplal1	7	-7.38831	1.88873	-2.74979	0.00193911	0.118651	0.420759	29.7378	30.2776	22.8019	22.4369	19.4928	18.8143	21.6728	20.4118		+			2215800000	7	7	40.6	26.354	24	8	9	1	1	1	0	2	2
Q69ZN7	Myoferlin	Myof	41	-10.3397	0.814589	-6.62162	0.00220718	1	0.165177	30.3456	29.6287	19.9765	19.3184	NaN	18.3145	NaN	19.1291		+			2201800000	42	41	25.7	233.32	59	29	30	0	0	0	0	0	0
Q8R086	Sulfite oxidase, mitochondrial	Suox	14	-4.14783	0.334365	-1.90673	0.00350385	0.0176833	0.093457	29.6182	29.5569	25.6839	25.1954	26.6773	26.7314	27.0748	27.0027		+	+		2200700000	14	14	38.1	60.755	73	15	13	5	5	10	9	9	7
O35459	Delta(3,5)-Delta(2,4)-dienoyl-CoA isomerase, mitochondrial	Ech1	12	-0.676206	0.121179	-0.277514	0.214374	0.179323	0.748983	27.4089	26.6619	26.3113	26.4072	28.5644	28.6138	28.6559	28.7646					2200200000	12	12	46.2	36.118	59	1	2	2	2	13	11	15	13
P35278	Ras-related protein Rab-5C	Rab5c	9	-4.21998	0.942429	-1.63878	0.000236148	0.00259894	0.285289	29.7925	29.8562	25.6609	25.5479	24.9604	25.0342	25.9088	25.9706		+	+		2199700000	9	7	54.2	23.412	40	13	13	4	4	2	1	1	2
Q791T5	Mitochondrial carrier homolog 1	Mtch1	9	-8.88382	0.416461	-4.23368	0.00572699	0.0203329	0.135594	30.5019	29.1544	20.9889	20.8998	21.36	21.4788	21.8256	21.8462		+	+		2173600000	9	9	27.8	41.565	30	14	16	0	0	0	0	0	0
Q9D1G1	Ras-related protein Rab-1B	Rab1b	4	-4.80021	0.787857	-2.00618	0.00112868	0.00387841	0.275526	29.8836	29.9081	25.2566	24.9347	24.0999	24.1215	24.8505	24.9465		+	+		2169000000	11	4	59.2	22.187	30	5	9	3	4	2	1	3	3
P12970	60S ribosomal protein L7a	Rpl7a	9	-4.15351	0.281024	-1.93624	0.000618099	0.160055	0.106631	29.6198	29.7128	25.6051	25.4206	26.182	26.4286	26.5506	26.622		+			2168900000	9	9	28.9	29.976	37	9	10	1	2	4	4	4	3
Q99KR3	Beta-lactamase-like protein 2	Lactb2	10	-1.68056	0.485745	-0.597406	0.0081889	0.000434594	0.476849	27.6263	27.9087	26.1459	26.028	28.267	28.2796	28.7511	28.767		+	+		2159300000	10	10	34.7	32.754	41	1	3	3	3	7	8	9	7
Q9WTP7	GTP:AMP phosphotransferase AK3, mitochondrial	Ak3	15	-1.0691	0.267794	-0.400652	0.00354616	0.0225775	0.629239	27.3771	27.2949	26.218	26.3158	28.5053	28.4475	28.7732	28.7152		+	+		2147100000	15	15	65.2	25.426	100	3	3	7	6	21	19	19	22
Q99LB2	Dehydrogenase/reductase SDR family member 4	Dhrs4	9	-3.8709	0.537582	-1.66666	8.85109e-07	0.0230687	0.140095	29.5535	29.5558	25.6872	25.6803	26.318	26.482	26.9241	26.951		+	+		2119400000	9	9	29.7	29.884	36	6	7	3	5	4	3	5	3
Q9WVL3	Solute carrier family 12 member 7	Slc12a7	21	-9.73337	1.44386	-4.14476	0.00101213	0.135874	0.314805	29.8554	30.0732	19.9408	20.521	17.4382	16.6151	18.0413	18.8997		+			2106100000	21	20	26.4	119.48	56	26	27	1	1	1	0	0	0
P50247	Adenosylhomocysteinase	Ahcy	12	-3.82403	0.519059	-1.65249	0.00209144	0.0216034	0.127616	29.515	29.4408	25.825	25.4827	26.5415	26.6655	27.1692	27.0759		+	+		2098700000	12	12	30.8	47.688	46	9	10	2	4	5	5	5	6
O70503	Very-long-chain 3-oxoacyl-CoA reductase	Hsd17b12	6	-8.10194	0	-8.10194	1	NaN	1	30.0602	29.8513	21.8538	NaN	NaN	NaN	NaN	NaN					2098000000	6	6	21.8	34.741	17	8	9	0	0	0	0	0	0
P17427	AP-2 complex subunit alpha-2	Ap2a2	23	-5.05585	0.718512	-2.16867	0.00846037	0.114855	0.220616	30.2276	29.2973	24.7584	24.6547	24.5979	24.0638	25.0454	25.0534		+			2092400000	23	19	29.3	104.02	51	21	22	0	4	2	0	1	1
Q9D6Y7	Mitochondrial peptide methionine sulfoxide reductase	Msra	10	-3.51431	0.422375	-1.54597	0.00145552	0.00567431	0.141667	29.5665	29.424	26.0947	25.8672	26.4671	26.4722	26.8602	26.9239		+	+		2083200000	10	10	50.6	25.988	45	8	10	2	3	5	4	7	6
O54909		Rdh16	8	-7.09519	NaN	-9.09145	0.000532733	1	0.00632289	29.8881	29.9987	22.694	23.0024	NaN	NaN	18.9902	18.7211		+		+	2082500000	8	8	29.7	35.743	33	10	13	5	5	0	0	0	0
Q9D6R2	Isocitrate dehydrogenase [NAD] subunit alpha, mitochondrial	Idh3a	10	-1.28984	0.223932	-0.532954	0.00108357	0.0459223	0.415888	27.7321	27.7759	26.5006	26.4277	28.2989	28.2687	28.5551	28.4604		+	+		2067000000	10	10	28.7	39.638	53	3	3	4	4	9	12	9	9
P70414	Sodium/calcium exchanger 1	Slc8a1	15	-7.79456	0.517619	-3.63847	0.00046477	0.663952	0.162641	30.0769	29.7439	22.139	22.0926	22.0602	22.2336	21.6424	23.6867		+			2066800000	15	15	20.8	108.03	36	16	18	0	0	0	0	1	1
Q9WUR9	Adenylate kinase 4, mitochondrial	Ak4	9	-1.64122	0.236999	-0.702108	0.00274881	0.0692338	0.294292	28.0405	27.9499	26.2806	26.4273	28.1534	28.2796	28.4348	28.4723		+			2066800000	9	9	46.2	25.061	66	7	7	4	4	12	9	13	10
Q9Z0S1	3(2),5-bisphosphate nucleotidase 1	Bpnt1	7	-4.44635	0.426846	-2.00975	0.000441557	0.0401701	0.142903	29.5999	29.7695	25.199	25.2776	25.598	25.6865	26.1454	25.9928		+	+		2053800000	7	7	29.2	33.196	38	8	6	3	3	3	4	6	5
P58021	Transmembrane 9 superfamily member 2	Tm9sf2	10	-5.07141	0	-5.07141	0.00144781	NaN	0.00144781	29.8116	29.9521	24.9904	24.6305	NaN	NaN	NaN	NaN		+		+	2053300000	10	10	17.5	75.329	43	18	17	5	3	0	0	0	0
Q01768	Nucleoside diphosphate kinase B	Nme2	6	-1.21456	0.165877	-0.524341	0.00546091	0.00170803	0.502859	27.4248	27.471	26.1462	26.3204	28.4166	28.4238	28.5802	28.5919		+	+		2048600000	6	3	52.6	17.363	55	3	2	4	5	11	11	10	9
Q9DC37	Major facilitator superfamily domain-containing protein 1	Mfsd1	2	-7.02719	NaN	-3.87673	3.11887e-05	1	0.410837	29.8903	29.9424	22.9185	22.8598	NaN	20.4649	NaN	NaN		+			2043700000	2	2	4.7	51.396	7	3	3	1	0	0	0	0	0
Q99JI6	Ras-related protein Rap-1b	Rap1b	8	-4.28041	0.993017	-1.6437	0.00624872	0.413958	0.424542	29.8104	29.7051	25.8132	25.1415	22.414	24.3232	24.5383	24.1849		+			2043100000	8	3	45.1	20.825	27	11	10	2	1	0	0	1	2
Q62433	Protein NDRG1	Ndrg1	8	-2.13609	0.0198259	-1.05813	0.011876	0.869071	0.0901605	28.6835	28.2397	26.2486	26.4024	27.9753	28.0902	27.9633	28.1418		+			2040700000	8	8	32.7	43.008	56	3	4	3	2	10	10	12	12
Q9D8E6	60S ribosomal protein L4	Rpl4	14	-2.96301	0.491558	-1.23573	0.000635834	0.0253527	0.147092	29.2613	29.185	26.3245	26.1959	26.9508	26.9239	27.5076	27.3503		+	+		2039500000	14	14	24.3	47.153	65	13	13	6	5	7	3	10	8
Q9R0P3	S-formylglutathione hydrolase	Esd	5	-3.67288	0.319785	-1.67655	0.000245042	0.0069215	0.171205	29.6553	29.5508	25.9062	25.9542	25.8964	25.8558	26.1784	26.2133		+	+		2038400000	5	5	24.1	31.319	42	9	10	5	4	4	4	4	2
P26041	Moesin	Msn	25	-3.05338	0.212976	-1.4202	0.00109585	0.0917191	0.0788111	29.1674	29.0356	26.1249	25.9713	27.2548	27.3804	27.56	27.5011		+			2023900000	25	15	45.9	67.766	105	15	16	4	5	16	19	13	17
Q9D0S9	Histidine triad nucleotide-binding protein 2, mitochondrial	Hint2	6	-3.10878	0.464399	-1.32219	0.000371606	0.0508569	0.122117	29.116	29.1358	26.0763	25.958	27.2444	27.068	27.5566	27.6846		+			2020500000	6	6	39.3	17.32	34	8	6	2	1	4	4	5	4
Q8JZN7	Mitochondrial Rho GTPase 2	Rhot2	12	-6.10346	NaN	-6.79217	0.000391369	1	0.000475157	29.9919	29.7631	23.7352	23.8128	NaN	NaN	22.8027	21.9905		+		+	2019000000	13	12	23.1	69.07	36	18	14	1	2	0	0	1	0
Q8BH00	Aldehyde dehydrogenase family 8 member A1	Aldh8a1	13	-4.27928	0.25381	-2.01274	0.0024622	0.193949	0.141991	29.6705	29.662	25.5996	25.1742	25.4573	25.7029	25.786	25.8818		+			2013000000	13	13	33.9	53.663	49	14	15	2	1	2	4	5	6
Q64310	Surfeit locus protein 4	Surf4	3	-7.84125	0.353004	-3.16988	0.0174052	1	0.476606	29.9816	29.5533	20.9001	22.9523	18.0009	18.2546	NaN	18.4807		+			2010600000	3	3	13.4	30.381	24	13	10	0	1	0	0	0	0
Q6Q477	Calcium-transporting ATPase	Atp2b4	13	-6.86404	NaN	-3.65041	0.0174667	1	0.449202	30.5292	28.6946	22.8078	22.6878	19.971	NaN	NaN	NaN		+			1999000000	21	13	24.8	133.07	27	15	10	1	1	0	0	0	0
P20152	Vimentin	Vim	25	-1.89396	0.527165	-0.683397	0.00414018	0.0115815	0.247884	28.5474	28.3144	26.5739	26.4999	27.6413	27.7528	28.2111	28.2373		+	+		1989000000	25	21	53	53.687	97	10	8	7	8	10	13	20	21
Q9Z2V4	Phosphoenolpyruvate carboxykinase, cytosolic [GTP]	Pck1	15	-1.83157	0.229105	-0.801235	0.00188489	0.111257	0.114937	28.8178	28.6988	26.9797	26.8738	27.5673	27.4014	27.7236	27.7033		+			1980500000	15	15	29.4	69.354	83	12	10	6	8	12	10	13	12
P08113	Endoplasmin	Hsp90b1	19	-2.86944	-0.188634	-1.52904	0.00108216	0.0332922	0.0327392	28.9358	28.8648	26.1184	25.9433	27.743	27.7296	27.513	27.5823		+	+	+	1979400000	21	19	28.4	92.475	74	9	8	5	6	14	13	9	10
Q3TDQ1	Dolichyl-diphosphooligosaccharide--protein glycosyltransferase subunit STT3B	Stt3b	10	-9.39373	0.182387	-4.60567	0.00793413	0.339055	0.131745	30.4779	28.7946	20.2278	20.2573	20.4466	20.7221	20.7171	20.8164		+			1974000000	11	10	14.5	93.245	26	14	11	0	1	0	0	0	0
Q8VBZ3	Cleft lip and palate transmembrane protein 1 homolog	Clptm1	11	-5.403	0.459313	-2.47184	6.78091e-05	0.194487	0.258005	29.8092	29.7936	24.3546	24.4422	22.8825	23.1561	23.6745	23.2828		+			1956300000	11	11	22.9	75.29	50	21	19	3	3	0	2	1	1
Q99MS3	Mpv17-like protein	Mpv17l	3	-6.07805	0.796491	-2.64078	0.00260995	0.00430894	0.214089	30.0822	29.4603	23.7031	23.6832	23.1639	23.2552	24.0319	23.9802		+	+		1955500000	3	3	11.3	22.179	6	3	1	0	0	0	0	1	1
Q7TQG1	Pleckstrin homology domain-containing family A member 6	Plekha6	28	-6.55964	-0.0812483	-3.32044	0.00126964	0.96533	0.333701	29.8268	29.8447	23.5099	23.0423	18.6758	20.866	18.4474	20.932		+			1949200000	28	28	33.2	131.43	53	19	29	3	2	0	0	0	0
P14211	Calreticulin	Calr	13	-2.14176	-0.309698	-1.22573	0.00215628	0.0782964	0.0423774	28.4408	28.2952	26.2942	26.1582	28.2134	28.1161	27.7767	27.9333		+		+	1939300000	13	13	42.1	47.994	70	5	4	6	4	14	13	12	12
P14246	Solute carrier family 2, facilitated glucose transporter member 2	Slc2a2	11	-6.77174	0.21809	-2.83143	0.00252622	1	0.441414	29.8047	29.8297	23.3863	22.7047	20.298	20.0121	20.3732	NaN		+			1925600000	11	11	12.4	57.106	33	13	15	2	3	0	0	0	0
Q9QZQ8	Core histone macro-H2A.1	H2afy	8	-2.96497	0.846382	-1.0593	0.00189415	0.0141681	0.253329	29.2716	29.0445	26.1314	26.2547	26.548	26.4606	27.2587	27.4427		+	+		1916700000	8	7	31.2	39.735	45	8	10	3	4	5	4	5	6
P97450	ATP synthase-coupling factor 6, mitochondrial	Atp5j	9	0.347196	0.110349	0.228772	0.127603	0.132823	0.792987	26.1973	26.4187	26.7369	26.5735	28.4815	28.4387	28.5311	28.6098					1914500000	9	9	57.4	12.496	56	1	2	5	6	12	9	10	11
Q9DBG3	AP-2 complex subunit beta	Ap2b1	20	-4.37552	0.545515	-1.915	0.000236938	0.0554238	0.145942	29.6019	29.4752	25.1859	25.1402	25.6278	25.8359	26.1928	26.3619		+			1911000000	20	13	31.1	104.58	77	20	16	5	7	5	9	8	7
O70451	Monocarboxylate transporter 2	Slc16a7	5	-5.63529	2.20489	-1.49094	0.00152602	1	0.657158	29.7777	29.796	24.3718	23.9314	20.4728	20.7295	NaN	22.806		+			1900800000	5	5	10.1	52.603	13	5	6	1	1	0	0	0	0
Q62417	Sorbin and SH3 domain-containing protein 1	Sorbs1	18	-4.66992	2.21183	-1.22904	0.000579652	0.0355151	0.551453	29.6904	29.6663	24.8966	25.1203	23.2601	22.6591	25.4766	24.8662		+	+		1880000000	18	18	17	143.07	57	21	21	5	5	0	0	4	1
Q9NYQ2	Hydroxyacid oxidase 2	Hao2	13	-3.1614	2.74229	-1.71503	0.0280393	1	0.567332	30.0836	29.0021	26.3886	26.3743	NaN	20.51	22.1222	24.3823		+			1878200000	13	13	45	38.699	45	13	17	5	7	0	0	1	2
P01027	Complement C3;Complement C3 beta chain;C3-beta-c;Complement C3 alpha chain;C3a anaphylatoxin;Acylation stimulating protein;Complement C3b alpha chain;Complement C3c alpha chain fragment 1;Complement C3dg fragment;Complement C3g fragment;Complement C3d fragment;Complement C3f fragment;Complement C3c alpha chain fragment 2	C3	21	-4.57032	0.609542	-1.98039	0.00567104	0.0132206	0.126929	29.477	29.3856	25.2036	24.5183	26.0895	25.9566	26.657	26.6082		+	+		1855900000	21	19	16.9	186.48	83	19	20	6	3	6	8	11	10
Q8BH24	Transmembrane 9 superfamily member 4	Tm9sf4	10	-5.0426	0	-5.0426	0.000593204	NaN	0.000593204	29.7802	29.7113	24.8211	24.5852	NaN	NaN	NaN	NaN		+		+	1855800000	10	10	15.2	74.692	27	12	11	3	1	0	0	0	0
Q6ZQM8	UDP-glucuronosyltransferase 1-7C	Ugt1a7c	6	-4.61415	1.21615	-1.699	0.0018348	0.00469807	0.303237	29.782	29.4129	24.9117	25.0549	24.3919	24.4474	25.5569	25.7147		+	+		1853700000	13	6	29.6	59.757	32	5	7	2	4	3	3	4	4
Q9QXW9	Large neutral amino acids transporter small subunit 2	Slc7a8	7	-4.93597	0.226142	-2.35492	0.00280677	0.29649	0.169516	29.8008	29.5006	24.4999	24.9295	24.3158	24.5713	24.5709	24.7685		+			1849800000	7	7	14.1	57.872	29	9	8	0	3	2	2	2	3
Q9JLB4	Cubilin	Cubn	21	-3.53083	-0.458495	-1.99466	0.000570241	0.0372624	0.0366771	29.3657	29.2458	25.8343	25.7156	26.8791	26.7049	26.3069	26.3601		+	+	+	1848100000	21	21	7.2	399.09	82	14	17	3	3	13	14	9	9
Q99J99	3-mercaptopyruvate sulfurtransferase	Mpst	8	-4.36413	0.735235	-1.81445	6.03405e-05	0.0960352	0.160877	29.4739	29.4105	25.0661	25.0901	26.0311	25.5993	26.4327	26.6682		+			1846700000	8	8	36	33.097	41	9	9	2	2	5	2	6	6
Q8C7X2	ER membrane protein complex subunit 1	Emc1	21	-9.21495	NaN	-6.16639	0.000846924	1	0.215598	29.8848	29.6342	20.7819	20.3073	20.6139	NaN	NaN	NaN		+			1846000000	21	21	24.7	111.6	47	23	23	1	0	0	0	0	0
Q8VHG0	Dimethylaniline monooxygenase [N-oxide-forming] 4	Fmo4	12	-7.1908	-2.27769	-5.5531	0.00468487	1	0.154037	29.183	30.1629	22.4199	22.5444	21.001	NaN	NaN	18.7233		+			1825800000	12	12	21.1	63.791	24	11	12	0	1	0	0	0	0
Q9CQZ6	NADH dehydrogenase [ubiquinone] 1 beta subcomplex subunit 3	Ndufb3	3	-4.30749	1.3205	-1.4935	0.000647588	0.157672	0.28395	29.2778	29.4728	25.0176	25.118	24.7907	25.9814	26.6565	26.7566		+			1825300000	3	3	18.3	11.692	23	3	5	2	2	2	3	3	3
P55258	Ras-related protein Rab-8A	Rab8a	6	-6.86926	2.306	-2.28163	0.00732936	0.293921	0.487857	29.8481	29.6323	22.2895	23.4524	17.7816	21.0101	21.4403	21.9634		+			1824500000	8	6	35.7	23.668	16	7	8	0	1	0	0	0	0
Q9Z2I0	LETM1 and EF-hand domain-containing protein 1, mitochondrial	Letm1	19	-2.95911	0.274571	-1.34227	0.00123237	0.0109986	0.091895	28.7542	28.7894	25.7102	25.9152	27.4078	27.4139	27.7143	27.6566		+	+		1823500000	19	19	34.3	82.988	102	15	17	5	6	12	12	21	14
Q99LC3	NADH dehydrogenase [ubiquinone] 1 alpha subcomplex subunit 10, mitochondrial	Ndufa10	11	-2.9039	0.500284	-1.20181	0.0014882	0.0686348	0.157682	29.1682	28.9713	26.2196	26.1121	26.8744	26.5985	27.2276	27.2459		+			1821200000	11	11	41.4	40.603	73	11	10	8	5	11	7	11	10
P26040	Ezrin	Ezr	14	-2.07573	0.0996132	-0.988058	0.00108317	0.0814748	0.0958638	28.306	28.3645	26.3214	26.1978	27.7996	27.8184	27.9374	27.8798		+			1812600000	23	13	37	69.406	49	5	4	5	6	10	7	6	6
Q9WV92	Band 4.1-like protein 3;Band 4.1-like protein 3, N-terminally processed	Epb41l3	24	-4.12581	0.480232	-1.82279	0.00301315	0.110949	0.122048	29.1148	29.5398	25.2812	25.1218	26.3196	25.9732	26.6506	26.6026		+			1807300000	24	20	29.9	103.34	65	20	19	3	3	4	6	5	5
Q9Z1P6	NADH dehydrogenase [ubiquinone] 1 alpha subcomplex subunit 7	Ndufa7	10	-0.621791	0.375801	-0.122995	0.364638	0.0298884	0.883761	27.3712	26.3057	26.175	26.2583	28.1093	28.2372	28.5309	28.5672			+		1804100000	10	10	62.8	12.575	48	2	1	2	4	9	9	9	12
O54734	Dolichyl-diphosphooligosaccharide--protein glycosyltransferase 48 kDa subunit	Ddost	9	-8.85984	0.612667	-4.12358	0.00208073	0.094031	0.319685	29.8597	29.6037	21.2559	20.4879	17.1803	16.8021	17.6761	17.5316		+			1796000000	9	9	37.9	49.027	32	15	11	3	3	0	0	0	0
P43276	Histone H1.5	Hist1h1b	8	-1.77003	0.377683	-0.696172	0.00123742	0.00378387	0.507929	27.0815	27.1036	25.3839	25.2612	28.1672	28.212	28.5607	28.5738		+	+		1782200000	11	8	33.6	22.576	47	2	3	3	2	10	9	9	9
Q8K0C4	Lanosterol 14-alpha demethylase	Cyp51a1	15	-5.47161	-0.309093	-4.26316	0.000551906	1	0.153285	29.7666	29.6121	24.3205	24.1149	21.4525	NaN	20.7485	21.5383		+			1780700000	15	15	30.2	56.775	32	14	14	2	2	0	0	0	0
D3Z7P3	Glutaminase kidney isoform, mitochondrial	Gls	15	-2.81699	-0.0405006	-1.42874	0.000265501	0.419123	0.0870502	29.1111	29.1272	26.2569	26.3473	26.7407	26.7183	26.7275	26.6505		+			1770800000	15	15	36.2	73.963	70	15	12	6	8	5	8	9	7
Q9WVL0	Maleylacetoacetate isomerase	Gstz1	10	-3.68938	0.975669	-1.35685	0.000101115	0.0194102	0.28331	29.3775	29.3545	25.7119	25.6414	25.5683	25.339	26.3526	26.506		+	+		1764300000	10	10	49.5	24.275	44	10	10	2	2	4	5	5	6
P35980	60S ribosomal protein L18	Rpl18	7	-3.87756	0.141835	-1.86786	0.00017342	0.357851	0.142439	29.4131	29.4453	25.6001	25.5032	25.6599	25.5495	25.6403	25.8527		+			1759300000	7	7	34	21.644	32	6	5	4	4	4	3	3	3
P25444	40S ribosomal protein S2	Rps2	8	-5.19483	0.678585	-2.25812	0.00205905	0.287214	0.219577	29.693	29.4758	24.5992	24.18	23.9283	23.9321	24.1366	25.0809		+			1744900000	8	8	31.4	31.231	15	5	5	1	0	1	1	1	1
Q9WTP6	Adenylate kinase 2, mitochondrial;Adenylate kinase 2, mitochondrial, N-terminally processed	Ak2	8	-2.35059	0.459025	-0.945784	0.00155478	0.0143598	0.158053	28.7209	28.7262	26.4657	26.2802	27.0164	27.0562	27.5472	27.4434		+	+		1722900000	8	8	39.7	26.468	51	7	6	5	5	7	6	9	6
P31786	Acyl-CoA-binding protein	Dbi	6	-0.584893	-0.0661898	-0.325541	0.00250251	0.213429	0.655337	26.8614	26.9175	26.2961	26.313	28.3352	28.2812	28.267	28.2171		+			1720500000	6	6	66.7	10	53	2	3	4	5	10	11	10	8
Q61656	Probable ATP-dependent RNA helicase DDX5	Ddx5	15	-2.92996	0.422563	-1.2537	0.000413027	0.0138802	0.151573	29.1004	28.9864	26.0962	26.1306	26.5172	26.5687	27.0087	26.9223		+	+		1710400000	16	12	29.8	69.289	46	13	11	3	3	4	3	4	5
P85094	Isochorismatase domain-containing protein 2A, mitochondrial	Isoc2a	5	-3.8001	0.807019	-1.49654	0.0214809	0.00740687	0.184499	29.6219	28.5134	25.3828	25.1523	26.2411	26.108	26.9604	27.0028		+	+		1707100000	5	5	36.9	22.417	34	5	4	5	2	3	5	4	6
P17225	Polypyrimidine tract-binding protein 1	Ptbp1	11	-4.57125	1.7561	-1.40758	0.00378835	0.18279	0.415243	29.7174	29.1535	24.8528	24.8757	24.9817	23.2386	25.9516	25.7809		+			1706500000	11	9	35.9	56.477	45	14	16	4	3	0	0	4	4
P15864	Histone H1.2	Hist1h1c	3	-1.18883	0.593026	-0.297903	0.0306003	0.0185709	0.645413	27.6551	27.3069	26.4146	26.1697	27.7025	27.8654	28.3679	28.3861		+	+		1702500000	12	3	36.8	21.266	23	2	2	2	2	3	3	6	3
Q9WUR2	Enoyl-CoA delta isomerase 2, mitochondrial	Eci2	9	-1.78881	0.526885	-0.630963	0.00241374	0.020481	0.244658	28.5198	28.5142	26.8162	26.6402	27.1493	26.9961	27.6012	27.598		+	+		1688700000	9	5	27.4	43.267	55	9	9	6	4	6	7	7	7
Q99L04	Dehydrogenase/reductase SDR family member 1	Dhrs1	8	-7.95519	1.52888	-3.21315	0.0102895	0.000257038	0.179435	29.8582	29.2396	20.8416	22.3459	22.8711	22.9064	24.4347	24.4006		+	+		1684400000	8	8	31	34.005	23	8	9	0	0	1	1	2	2
P18572	Basigin	Bsg	6	-3.22147	0.185783	-1.51784	0.000168662	0.0153326	0.129623	29.1445	29.2147	25.9354	25.9809	26.2058	26.2332	26.3865	26.4241		+	+		1680900000	6	6	18.8	42.444	28	6	6	3	4	2	3	2	2
P61358	60S ribosomal protein L27	Rpl27	6	-10.2629	1.34965	-6.13939	1	1	0.168491	30.0707	29.0206	19.2828	NaN	18.6911	NaN	19.4244	20.6571					1675700000	6	6	41.2	15.798	15	6	5	1	1	1	1	0	0
Q9Z2Z6	Mitochondrial carnitine/acylcarnitine carrier protein	Slc25a20	11	-4.10834	0.880004	-1.61417	0.00298621	0.0237517	0.248267	29.4142	29.3299	25.4847	25.0427	25.1637	24.9742	26.0494	25.8485		+	+		1672200000	11	11	39.2	33.026	39	10	9	3	4	1	3	4	5
Q6GQT9	Nodal modulator 1	Nomo1	17	-7.7623	1.67643	-3.04294	0.0005943	0.0139131	0.217794	29.4205	29.7383	21.7142	21.9199	22.3768	22.0637	24.0208	23.7725		+	+		1662700000	17	17	19.4	133.42	45	23	20	0	0	0	0	1	1
Q8K370	Acyl-CoA dehydrogenase family member 10	Acad10	22	-3.64967	0.501199	-1.57424	0.000607073	0.000210292	0.122741	29.0285	29.1042	25.4983	25.3351	26.4398	26.451	26.942	26.9513		+	+		1656400000	22	22	29.3	118.98	72	16	13	3	5	6	8	11	10
P16331	Phenylalanine-4-hydroxylase	Pah	13	-3.97595	0.376395	-1.79978	0.000141161	0.0759273	0.135193	29.2825	29.2736	25.3492	25.2551	25.7298	25.8075	26.042	26.248		+			1650800000	13	13	35.5	51.899	33	7	6	2	2	4	6	2	4
Q6PHN9	Ras-related protein Rab-35	Rab35	5	-7.51573	1.41615	-3.04979	0.00088558	0.0342267	0.295994	29.7755	29.3345	22.0776	22.001	20.2269	20.457	22.0012	21.515		+	+		1614500000	5	5	23.9	23.025	16	8	8	0	0	0	0	0	0
Q9WUQ2	Prolactin regulatory element-binding protein	Preb	10	-6.43362	0	-6.43362	0.0060737	NaN	0.0060737	29.5822	29.541	22.6247	23.6312	NaN	NaN	NaN	NaN		+		+	1604300000	10	10	29.3	45.437	27	13	12	1	1	0	0	0	0
P48193	Protein 4.1	Epb41	14	-5.36325	0.420657	-2.4713	0.000823103	0.0548726	0.12712	29.5671	29.2651	24.0228	24.0829	24.622	24.7939	25.185	25.0721		+			1603700000	15	13	19.3	95.91	41	15	18	0	1	2	3	1	1
Q7TMF3	NADH dehydrogenase [ubiquinone] 1 alpha subcomplex subunit 12	Ndufa12	8	-2.28511	0.275077	-1.00502	0.000385895	0.0008499	0.125424	28.2311	28.2389	25.9946	25.9051	27.4705	27.4835	27.7473	27.7568		+	+		1597900000	8	8	50.3	17.086	53	4	5	4	4	9	8	10	9
Q9QXE0	2-hydroxyacyl-CoA lyase 1	Hacl1	11	-4.92306	0.209199	-2.35693	0.000326356	0.691267	0.291798	29.5545	29.4417	24.6438	24.5063	22.388	22.9529	23.2373	22.522		+			1597200000	11	11	25.3	63.66	45	16	15	6	5	0	1	1	1
Q99L43	Phosphatidate cytidylyltransferase 2	Cds2	7	-4.81833	0	-4.81833	0.000343029	NaN	0.000343029	29.5452	29.498	24.6172	24.7894	NaN	NaN	NaN	NaN		+		+	1596400000	7	7	18.2	51.313	21	11	7	2	1	0	0	0	0
Q91W43	Glycine dehydrogenase (decarboxylating), mitochondrial	Gldc	16	-3.70439	0.243101	-1.73064	0.0042395	0.521705	0.3132	29.4204	29.3563	25.9238	25.4441	23.846	24.4172	24.2403	24.5091		+			1596300000	16	16	25.4	113.27	47	17	18	4	3	1	1	1	2
P19253	60S ribosomal protein L13a	Rpl13a	5	-4.48229	0.297304	-2.09249	0.000223068	0.256416	0.185265	29.3988	29.3891	24.8449	24.9785	24.7372	24.378	24.7959	24.9138		+			1584600000	5	5	20.7	23.464	28	8	8	3	3	1	1	2	2
P35279	Ras-related protein Rab-6A	Rab6a	3	-6.30664	0.944463	-3.85892	0.000300097	1	0.107824	29.5965	29.4287	23.136	23.276	NaN	22.4456	23.3385	23.4416		+			1581500000	3	1	17.8	23.59	5	1	4	0	0	0	0	0	0
Q9D855	Cytochrome b-c1 complex subunit 7	Uqcrb	8	-0.750701	0.117311	-0.316695	0.0478593	0.113047	0.688974	26.8997	26.6252	25.9107	26.1128	28.1294	28.0989	28.2719	28.1911		+			1576000000	8	8	49.5	13.527	56	1	2	4	6	11	11	9	12
Q9CZB0	Succinate dehydrogenase cytochrome b560 subunit, mitochondrial	Sdhc	4	-2.16918	-0.162046	-1.16561	0.0489765	0.516742	0.331484	29.1156	28.9862	26.3874	27.3761	25.389	25.8039	25.4417	25.4271		+			1568600000	4	4	23.7	18.382	16	5	4	2	1	0	0	2	2
Q78JN3		Eci3	3	-1.39707	0.420159	-0.488454	0.027852	0.0289039	0.324523	28.6321	28.1602	27.0315	26.9666	26.823	26.9591	27.2848	27.3376		+	+		1566600000	7	3	31.2	35.23	42	3	4	7	5	7	5	5	6
Q8BGG9	Acyl-coenzyme A amino acid N-acyltransferase 2	Acnat2	10	-6.50833	0.414492	-3.04692	0.000221807	0.265753	0.344707	29.5391	29.5067	23.1101	22.919	19.9247	19.4064	20.1592	20.0009		+			1563800000	10	4	29.8	46.595	31	14	14	2	1	0	0	0	0
Q8VIJ6	Splicing factor, proline- and glutamine-rich	Sfpq	17	-3.38145	0.765561	-1.30794	0.00139671	0.00406217	0.206197	29.0659	28.9406	25.7317	25.5119	26.0817	25.997	26.8294	26.7804		+	+		1554200000	17	16	28.3	75.441	38	13	8	1	1	4	2	2	7
Q9DC29	ATP-binding cassette sub-family B member 6, mitochondrial	Abcb6	13	-6.1807	0	-6.1807	0.000268312	NaN	0.000268312	29.4948	29.5234	23.2282	23.4287	NaN	NaN	NaN	NaN		+		+	1549300000	13	13	24.8	93.769	29	12	12	3	2	0	0	0	0
Q64462	Cytochrome P450 4B1	Cyp4b1	11	-6.12331	0.625982	-2.74867	0.000819428	0.0102291	0.0935835	29.3345	28.9885	23.0094	23.0669	25.9015	25.8923	26.4592	26.5865		+	+		1544800000	11	10	23.7	58.9	41	10	8	1	0	4	5	6	7
Q61171	Peroxiredoxin-2	Prdx2	8	-2.19619	0.444137	-0.876027	0.00172045	0.00442395	0.177686	28.2483	28.0665	25.9687	25.9536	27.3269	27.2929	27.7783	27.7297		+	+		1539100000	8	8	40.4	21.778	53	6	6	5	4	8	7	8	9
P17742	Peptidyl-prolyl cis-trans isomerase A;Peptidyl-prolyl cis-trans isomerase A, N-terminally processed	Ppia	8	-1.68378	0.0542917	-0.814743	0.00886036	0.136306	0.238578	27.6787	27.3862	25.9125	25.7848	27.9241	27.8886	27.9743	27.947		+			1536900000	8	8	39.6	17.971	66	6	5	6	5	11	12	12	9
Q91V92	ATP-citrate synthase	Acly	19	-7.49797	0.1407	-3.25588	0.00101219	1	0.402409	29.3701	29.6315	21.8031	22.2026	19.9228	18.7285	NaN	19.4663		+			1536300000	19	19	23.4	119.73	47	21	23	1	2	0	0	0	0
P58735	Sulfate anion transporter 1	Slc26a1	10	-7.50752	0.0408812	-3.44067	0.0110908	1	0.338268	29.5318	29.4741	21.1987	22.7922	20.778	19.6194	NaN	20.2396		+			1535400000	10	10	16.6	75.787	30	14	15	0	1	0	0	0	0
P53395	Lipoamide acyltransferase component of branched-chain alpha-keto acid dehydrogenase complex, mitochondrial	Dbt	17	-1.75473	0.443933	-0.655401	0.000171359	0.0198417	0.312118	27.7342	27.7341	26.0024	25.9564	27.567	27.6039	27.9686	28.0901		+	+		1533300000	17	17	38.6	53.246	71	5	1	4	3	15	15	14	14
Q9CQX2	Cytochrome b5 type B	Cyb5b	6	-3.52222	-0.93802	-2.23012	0.000550779	0.0134275	0.0512632	29.1529	29.1704	25.5572	25.7217	25.9572	26.1098	25.1744	25.0165		+	+		1515100000	6	6	58.2	16.318	37	10	10	3	3	4	2	2	3
A2AKK5	Acyl-coenzyme A amino acid N-acyltransferase 1	Acnat1	4	-3.56968	1.81221	-0.878734	0.00531961	0.046033	0.714323	29.4552	29.2313	25.5373	26.0098	21.3575	22.1548	23.5101	23.6266		+	+		1514800000	10	4	29.1	46.07	23	5	5	3	5	0	0	3	2
P70404	Isocitrate dehydrogenase [NAD] subunit gamma 1, mitochondrial	Idh3g	7	-3.40967	0.444515	-1.48258	0.0170384	0.0234055	0.136981	29.317	28.4722	25.3274	25.6425	26.1632	26.2791	26.7036	26.6278		+	+		1505300000	7	7	26.5	42.785	46	11	10	4	3	5	5	5	3
P52503	NADH dehydrogenase [ubiquinone] iron-sulfur protein 6, mitochondrial	Ndufs6	5	-1.92107	0.0652161	-0.927927	0.00193081	0.391494	0.155872	27.7462	27.7759	25.9232	25.7568	27.7129	27.7886	27.8627	27.7692		+			1499900000	5	5	41.4	13.02	43	2	3	3	4	9	9	7	6
Q8C0I1	Alkyldihydroxyacetonephosphate synthase, peroxisomal	Agps	13	-4.93617	0.242854	-2.34666	0.000379543	0.0200309	0.114826	29.3294	29.2483	24.4399	24.2654	24.9662	24.9646	25.2431	25.1733		+	+		1498200000	13	13	27.1	71.683	50	14	14	3	2	4	3	6	4
Q91XE4	N-acyl-aromatic-L-amino acid amidohydrolase (carboxylate-forming)	Acy3	8	-2.03499	0.416928	-0.809029	0.00340857	0.0459512	0.278937	27.7673	27.6351	25.7653	25.5671	27.6205	27.5631	27.9207	28.0968		+	+		1489900000	8	8	37.1	35.286	54	7	5	4	2	10	9	8	9
Q3UNX5	Acyl-coenzyme A synthetase ACSM3, mitochondrial	Acsm3	16	-0.383512	0.502507	0.508264	1	0.269924	0.638685	26.6729	25.6149	25.7604	NaN	28.1206	27.7804	28.7388	28.1672					1487000000	16	16	31	65.622	46	2	1	0	0	11	11	10	11
P37040	NADPH--cytochrome P450 reductase	Por	12	-3.57615	0.0400219	-1.76806	0.00257761	0.85174	0.161535	29.3365	28.9731	25.5699	25.5875	25.3872	25.2949	25.198	25.5641		+			1478200000	12	12	26.3	77.043	55	14	15	3	7	4	3	5	4
Q91WD5	NADH dehydrogenase [ubiquinone] iron-sulfur protein 2, mitochondrial	Ndufs2	13	-2.68591	0.275344	-1.20528	0.000335047	0.00656101	0.0960687	28.6135	28.5157	25.8735	25.8839	26.892	26.8472	27.145	27.1449		+	+		1476000000	13	13	42.5	52.625	90	10	11	4	8	13	15	12	17
Q64FW2	All-trans-retinol 13,14-reductase	Retsat	16	-6.55943	1.25205	-2.65369	0.000186595	0.213609	0.259492	29.4096	29.4049	22.7582	22.9374	21.4142	22.805	23.359	23.3643		+			1470800000	16	16	31.2	67.334	31	16	15	0	0	0	0	0	0
Q9JLF6	Protein-glutamine gamma-glutamyltransferase K	Tgm1	17	-4.35196	-0.0749731	-2.21347	0.00166393	0.124818	0.168941	29.1298	29.4452	25.0175	24.8535	24.4252	24.4255	24.3797	24.3211		+			1470500000	17	17	26.1	89.825	37	13	12	4	2	4	1	0	1
P08122	Collagen alpha-2(IV) chain;Canstatin	Col4a2	5	-3.68246	1.68542	-0.998521	0.000292262	0.0062036	0.416105	28.831	28.9494	25.1863	25.2292	25.5314	25.3067	27.0325	27.1764		+	+		1452400000	5	5	4.9	167.32	37	8	7	3	2	1	4	6	6
Q80TH2	Protein LAP2	Erbb2ip	21	-5.92579	0	-5.92579	0.00714309	NaN	0.00714309	29.4782	29.3093	22.9716	23.9644	NaN	NaN	NaN	NaN		+		+	1448500000	21	20	21	157.25	53	24	23	2	4	0	0	0	0
Q91WR5	Aldo-keto reductase family 1 member C21	Akr1c21	9	-3.55321	0.826876	-1.36317	0.000193979	0.00371138	0.213952	28.9392	28.9674	25.4475	25.3527	25.8267	25.7294	26.5914	26.6185		+	+		1447500000	9	9	40.6	36.876	45	11	10	1	2	4	3	7	7
Q9CQR4	Acyl-coenzyme A thioesterase 13;Acyl-coenzyme A thioesterase 13, N-terminally processed	Acot13	4	-2.25449	0.771913	-0.741289	0.00837527	0.0193953	0.281744	28.5583	28.1492	26.0635	26.135	26.8282	26.6235	27.5356	27.46		+	+		1443000000	4	4	34.3	15.183	40	5	4	4	5	5	3	7	7
Q01853	Transitional endoplasmic reticulum ATPase	Vcp	23	-2.6642	-0.0807714	-1.37248	0.0136021	0.100124	0.0529161	28.5615	27.934	25.5718	25.5953	27.4101	27.3641	27.3217	27.291		+			1436200000	23	23	34.5	89.321	91	7	7	4	6	21	16	14	16
Q80UM7	Mannosyl-oligosaccharide glucosidase	Mogs	14	-7.41226	0	-7.41226	0.000223008	NaN	0.000223008	29.3061	29.5067	22.0411	21.9472	NaN	NaN	NaN	NaN		+		+	1434900000	14	14	27.7	91.83	34	15	19	0	0	0	0	0	0
O35855	Branched-chain-amino-acid aminotransferase, mitochondrial	Bcat2	7	-4.06129	0.963596	-1.54885	9.27042e-05	0.0103858	0.267744	29.156	29.123	25.1137	25.0427	24.8043	24.803	25.6683	25.8663		+	+		1426700000	7	7	19.6	44.127	27	7	7	1	2	2	3	2	3
Q8BHN3	Neutral alpha-glucosidase AB	Ganab	19	-4.08304	0.5968	-1.74312	0.000631941	0.0299175	0.375164	29.2296	29.3124	25.094	25.2819	23.0354	23.2433	23.7547	23.7176		+	+		1419200000	19	19	25.7	106.91	45	18	17	5	4	0	0	1	0
Q9WU79	Proline dehydrogenase 1, mitochondrial	Prodh	11	-2.91338	0.599239	-1.15707	0.000312156	0.0322955	0.166762	28.6207	28.6183	25.6547	25.7576	26.5443	26.4162	27.1694	26.9896		+	+		1406300000	11	11	22.9	68.035	67	12	10	5	5	10	8	10	7
Q3TLP5	Enoyl-CoA hydratase domain-containing protein 2, mitochondrial	Echdc2	8	-3.51339	0.566301	-1.47354	0.0134336	0.0146292	0.169383	28.3138	28.038	24.275	25.0501	27.0741	27.2048	27.7286	27.6828		+	+		1401700000	8	8	40.5	31.852	66	7	6	1	3	13	12	12	12
Q9JIM1	Equilibrative nucleoside transporter 1	Slc29a1	4	-4.78997	NaN	-2.62359	0.000844556	1	0.417695	29.2923	29.3455	24.6656	24.3922	NaN	22.8197	NaN	NaN		+			1395600000	4	4	9.6	50.192	17	7	7	2	1	0	0	0	0
P20108	Thioredoxin-dependent peroxide reductase, mitochondrial	Prdx3	6	-2.09074	0.381011	-0.854867	0.00562407	0.00763466	0.198887	27.9463	27.764	25.8928	25.636	27.3629	27.3588	27.7084	27.7752		+	+		1394700000	6	6	24.9	28.127	40	4	3	4	3	4	6	8	8
Q8BG05	Heterogeneous nuclear ribonucleoprotein A3	Hnrnpa3	7	-2.42492	0.152122	-1.1364	0.00580103	0.0193072	0.0839391	27.9954	28.3663	25.7597	25.7522	27.2397	27.22	27.3629	27.401		+	+		1391600000	7	7	24.3	39.652	53	5	7	6	3	7	8	8	9
Q8CG76	Aflatoxin B1 aldehyde reductase member 2	Akr7a2	8	-2.0583	0.235902	-0.911198	0.000709567	0.0799728	0.152074	27.8941	27.8126	25.8317	25.7583	27.4883	27.3772	27.713	27.6244		+			1391200000	8	8	23.4	40.612	50	3	3	2	6	8	8	10	10
P62918	60S ribosomal protein L8	Rpl8	6	-4.12681	0.136286	-1.99526	0.00189448	0.196162	0.192278	29.2542	29.1013	24.8881	25.2137	24.5658	24.431	24.6114	24.6579		+			1385800000	6	6	28.4	28.024	23	4	5	4	3	1	2	2	2
Q8R420	ATP-binding cassette sub-family A member 3	Abca3	14	-7.30648	0	-7.30648	0.00295586	NaN	0.00295586	29.6981	28.9026	22.0105	21.9773	NaN	NaN	NaN	NaN		+		+	1381200000	14	14	12	191.97	32	16	16	0	0	0	0	0	0
Q8BGS1	Band 4.1-like protein 5	Epb41l5	9	-4.82064	3.13367	-0.843484	0.00971174	0.00259149	0.716176	29.3448	29.1247	23.9484	24.8799	21.7474	21.4736	24.8266	24.6617		+	+		1377000000	9	9	19.7	81.635	40	14	12	2	6	0	0	4	2
Q8VIM4	Barttin	Bsnd	8	-6.81273	-0.312897	-3.56282	0.000973264	0.661917	0.2676	29.518	29.1293	22.5974	22.4244	20.3614	19.1318	19.4702	19.3973		+			1371300000	8	8	48.2	33.812	24	11	9	4	0	0	0	0	0
Q61001	Laminin subunit alpha-5	Lama5	28	-2.86457	0.562069	-1.15125	0.00124021	0.0342167	0.154354	28.5967	28.402	25.6616	25.608	26.6958	26.4851	27.1353	27.1698		+	+		1370200000	28	28	11.6	404.05	123	18	20	2	6	17	17	20	23
Q3U9N9	Monocarboxylate transporter 10	Slc16a10	8	-8.74943	1.80545	-3.47199	0.000730618	0.0171046	0.276308	29.482	29.1822	20.3996	20.7657	19.5414	19.0848	21.0472	21.1898		+	+		1368000000	8	8	15.2	55.32	26	11	15	0	0	0	0	0	0
Q3UP75	UDP-glucuronosyltransferase 3A1	Ugt3a1	8	-5.45761	0.476185	-3.47968	0.0292492	1	0.180019	29.8672	28.342	23.073	24.221	NaN	22.8929	NaN	23.3691		+			1366600000	10	8	24.3	59.698	15	6	7	1	1	0	0	0	0
Q9DCM2	Glutathione S-transferase kappa 1	Gstk1	10	-2.61411	0.861187	-0.87646	0.000289477	0.0127713	0.30434	28.6616	28.5788	25.9897	26.0225	25.9947	26.1912	26.9546	26.9537		+	+		1363900000	10	10	51.8	25.704	61	9	7	6	5	5	7	11	11
Q99P72	Reticulon-4	Rtn4	8	-3.75848	1.48883	-1.13482	0.00171117	0.0119219	0.480849	29.0193	29.1205	25.4587	25.1642	23.9146	23.7811	25.4865	25.1868		+	+		1352800000	8	8	14.7	126.61	37	12	13	3	2	1	1	3	2
O35379	Multidrug resistance-associated protein 1	Abcc1	18	-11.5041	NaN	-11.1794	0.00788249	1	0.0010277	29.48	29.125	18.8104	16.7863	NaN	NaN	18.7725	NaN		+		+	1335300000	18	18	16.8	171.18	45	25	20	0	0	0	0	0	0
P28825	Meprin A subunit alpha	Mep1a	10	-2.28302	-0.138418	-1.21072	0.0115412	0.143621	0.168305	27.2791	27.4124	25.301	24.8244	27.8658	27.7601	27.7007	27.6484		+			1324500000	10	10	16.6	84.23	53	3	3	3	2	11	10	11	10
P58281	Dynamin-like 120 kDa protein, mitochondrial;Dynamin-like 120 kDa protein, form S1	Opa1	17	-3.04944	0.395783	-1.32683	0.00170017	0.030128	0.110369	28.4726	28.2547	25.3773	25.2511	26.7959	26.8082	27.2679	27.1278		+	+		1322900000	17	17	22.5	111.34	70	11	11	2	2	10	13	11	10
Q62167;P16381	ATP-dependent RNA helicase DDX3X;Putative ATP-dependent RNA helicase Pl10	Ddx3x;D1Pas1	18	-3.84812	0.314925	-1.7666	0.000589682	0.15196	0.219744	28.9946	29.1449	25.2772	25.1661	24.7575	24.4793	24.9291	24.9376		+			1322600000	18	3	29.9	73.101	51	16	14	5	6	3	4	1	2
Q9QZW0	Phospholipid-transporting ATPase 11C	Atp11c	14	-8.40099	0	-8.40099	4.80985e-05	NaN	4.80985e-05	29.3334	29.2452	20.9264	20.8503	NaN	NaN	NaN	NaN		+		+	1316700000	15	14	19.5	129.24	31	13	17	0	1	0	0	0	0
Q8BJU2	Tetraspanin-9	Tspan9	2	-6.12616	0	-6.12616	0.00166114	NaN	0.00166114	29.2316	29.2628	22.8715	23.3705	NaN	NaN	NaN	NaN		+		+	1316000000	2	2	10.9	26.738	11	4	5	1	1	0	0	0	0
P11352	Glutathione peroxidase 1	Gpx1	9	0.113131	0.471168	0.292149	0.678948	0.00153842	0.53616	26.8235	26.3776	26.791	26.6363	27.4858	27.4568	27.9309	27.9539			+		1314400000	9	9	48.3	22.329	70	2	2	9	12	11	11	12	11
P56395	Cytochrome b5	Cyb5a	5	-1.8965	-0.506276	-1.20139	0.0201504	0.041176	0.0111944	27.6431	28.1804	26.0659	25.9646	27.5344	27.5133	26.9121	27.1231		+	+	+	1307900000	5	5	47.8	15.241	47	3	3	5	5	9	8	6	8
E9Q3L2		Pi4ka	31	-5.34715	0	-5.34715	0.000607198	NaN	0.000607198	29.3531	29.1192	23.8282	23.9498	NaN	NaN	NaN	NaN		+		+	1305600000	31	31	18.7	237.04	56	25	28	1	2	0	0	0	0
P14148	60S ribosomal protein L7	Rpl7	10	-3.66822	0.363751	-1.65224	0.000121154	0.0271088	0.175883	28.9717	28.9226	25.2469	25.3109	25.2022	25.2604	25.5413	25.6489		+	+		1296900000	10	10	36.3	31.419	44	8	11	3	3	3	6	6	4
Q8R081	Heterogeneous nuclear ribonucleoprotein L	Hnrnpl	11	-3.05943	0.397411	-1.33101	0.000293722	0.0264881	0.121365	28.615	28.5421	25.4814	25.5568	26.2702	26.384	26.758	26.6911		+	+		1288500000	11	11	32.9	63.963	50	13	10	3	5	4	3	7	5
Q78IK4	MICOS complex subunit Mic27	Apool	11	-3.15581	0.761209	-1.1973	0.000245585	0.00541088	0.191722	28.5716	28.5017	25.3459	25.4158	26.2662	26.1578	26.988	26.9584		+	+		1285500000	11	11	49.4	29.26	61	10	11	3	4	7	8	9	9
Q9EPE9	Manganese-transporting ATPase 13A1	Atp13a1	15	-8.52244	0	-8.52244	0.00897085	NaN	0.00897085	29.323	29.1368	21.5148	19.9002	NaN	NaN	NaN	NaN		+		+	1281800000	15	15	17.2	132.39	31	16	15	0	0	0	0	0	0
P47963	60S ribosomal protein L13	Rpl13	6	-3.4571	0.183009	-1.63704	0.00291072	0.077046	0.0781756	28.7865	28.4686	25.2687	25.0721	26.3866	26.2821	26.531	26.5037		+			1271600000	6	6	25.6	24.305	30	6	5	2	3	4	4	4	2
Q9WUZ9	Ectonucleoside triphosphate diphosphohydrolase 5	Entpd5	7	-5.39621	0.742913	-2.32665	0.000779496	0.0706368	0.157011	29.0896	29.0487	23.8223	23.5236	24.0906	24.4828	25.101	24.9583		+			1263400000	7	7	27.2	47.101	32	13	13	1	0	0	1	2	2
Q04646	Sodium/potassium-transporting ATPase subunit gamma	Fxyd2	4	-2.66976	-1.36948	-2.01962	0.00161927	0.00691519	0.0156283	28.5448	28.7249	25.9063	26.0239	26.75	26.5756	25.3675	25.2191		+	+	+	1263000000	4	4	54.3	7.5194	22	5	4	2	1	3	3	2	2
Q80W68	Kin of IRRE-like protein 1	Kirrel	15	6.6991	NaN	6.91046	1	1	1	21.305	NaN	27.9978	28.0104	NaN	NaN	28.4023	28.4513					1262800000	15	15	29	87.175	78	0	1	20	18	0	0	20	19
P29758	Ornithine aminotransferase, mitochondrial	Oat	12	-2.39183	0.192697	-1.09957	0.00513875	0.0156046	0.107568	28.5637	28.2205	25.9869	26.0137	26.5366	26.5152	26.6967	26.7405		+	+		1262500000	12	12	42.6	48.354	74	14	11	7	7	7	10	9	9
P13745;P10648	Glutathione S-transferase A1;Glutathione S-transferase A1, N-terminally processed;Glutathione S-transferase A2	Gsta1;Gsta2	7	-2.17477	0.838486	-0.668144	0.00206703	0.0113322	0.360015	28.3864	28.2713	26.2347	26.0735	26.0687	26.2487	26.9978	26.9966		+	+		1251000000	7	5	34.1	25.608	36	3	6	5	4	3	4	6	5
Q9JI39	ATP-binding cassette sub-family B member 10, mitochondrial	Abcb10	14	-9.49234	NaN	-6.49428	0.00705207	1	0.195843	29.6733	28.409	19.0563	20.0414	NaN	20.047	NaN	NaN		+			1234200000	14	14	26.9	77.187	24	13	11	0	0	0	0	0	0
Q8VDC0	Probable leucine--tRNA ligase, mitochondrial	Lars2	10	-8.54348	0.991575	-3.77595	0.000274253	0.154852	0.320201	29.0867	29.2804	20.7433	20.5369	17.0553	17.6452	18.6729	18.0107		+			1226500000	10	10	15.3	101.48	27	11	15	0	1	0	0	0	0
P53026	60S ribosomal protein L10a	Rpl10a	6	-3.80116	0.721915	-1.53962	0.000229678	0.0104449	0.223897	28.8134	28.8838	25.093	25.0018	24.9027	25.0395	25.7222	25.6639		+	+		1210800000	6	6	27.6	24.916	38	7	8	3	4	4	3	5	4
Q9DBL1	Short/branched chain specific acyl-CoA dehydrogenase, mitochondrial	Acadsb	9	-3.66522	0.735975	-1.46462	0.000223896	0.000812302	0.1715	28.6731	28.6228	25.0315	24.934	25.7262	25.7642	26.4722	26.4902		+	+		1207600000	9	9	31.9	47.874	37	11	13	1	1	2	2	5	2
P63082	V-type proton ATPase 16 kDa proteolipid subunit	Atp6v0c	3	-4.91607	NaN	-5.9758	0.0220928	1	0.0271333	28.6419	29.2311	24.7026	23.3382	NaN	NaN	NaN	20.8412		+		+	1198800000	3	3	34.2	15.808	22	11	10	1	0	0	0	0	0
Q9DBJ1	Phosphoglycerate mutase 1	Pgam1	8	-1.71105	-0.0951967	-0.903123	0.00510568	0.325921	0.0603563	27.5715	27.6947	26.0282	25.8159	27.2995	27.3402	27.1537	27.2955		+			1193300000	8	4	38.2	28.832	46	4	3	4	3	10	8	6	8
P13707	Glycerol-3-phosphate dehydrogenase [NAD(+)], cytoplasmic	Gpd1	10	-2.85348	0.226694	-1.3134	0.000100592	0.190334	0.103355	28.4647	28.4382	25.5726	25.6233	26.1478	26.3738	26.4603	26.5146		+			1185300000	10	10	27.5	37.572	38	5	8	2	3	4	8	4	4
P14733	Lamin-B1	Lmnb1	16	-2.73615	0.453382	-1.14139	0.00109585	0.0337612	0.138384	27.952	28.1215	25.3328	25.2685	26.7042	26.8688	27.2167	27.2631		+	+		1183300000	16	16	36.2	66.785	70	6	9	2	3	12	12	13	13
P16332	Methylmalonyl-CoA mutase, mitochondrial	Mut	17	-2.55097	0.381506	-1.08473	0.00340074	0.0102977	0.123407	28.1109	28.0202	25.6567	25.3725	26.7991	26.7234	27.1522	27.1333		+	+		1182700000	17	17	38.1	82.843	64	10	10	3	2	10	9	9	11
P98197	Probable phospholipid-transporting ATPase IH	Atp11a	16	-5.74647	0.148007	-2.79923	0.00086651	0.71541	0.167529	28.953	29.1775	23.4454	23.1921	23.0448	22.791	22.737	23.3948		+			1181800000	16	15	13.4	135.5	34	16	13	1	1	1	1	1	0
P47934	Carnitine O-acetyltransferase	Crat	12	-4.7559	2.31196	-1.22197	0.00231984	0.0528267	0.533442	28.9634	28.9935	24.4516	23.9936	22.1708	23.1731	25.2191	24.7487		+			1179000000	12	12	22	70.839	41	12	12	4	2	1	2	4	4
Q8JZV9	3-hydroxybutyrate dehydrogenase type 2	Bdh2	8	-3.38923	0.704679	-1.34227	0.000272811	0.00167356	0.20146	28.6866	28.5868	25.2729	25.2221	25.566	25.5543	26.2931	26.2365		+	+		1175100000	8	8	31.4	26.753	40	8	9	2	4	3	2	6	6
Q8BIJ6	Isoleucine--tRNA ligase, mitochondrial	Iars2	11	-3.53499	0.567741	-1.48362	5.90082e-05	0.00314232	0.20309	28.771	28.7332	25.2366	25.1976	25.2264	25.1666	25.7531	25.7753		+	+		1173200000	11	11	14	112.8	38	11	7	3	2	5	2	3	5
Q61792	LIM and SH3 domain protein 1	Lasp1	9	-2.83147	0.233918	-1.29878	0.00296141	0.402394	0.221485	28.7655	28.5795	25.9643	25.7177	25.2891	25.5167	25.8273	25.4463		+			1172400000	9	9	29.3	29.994	28	7	9	3	1	2	2	2	2
Q8CIB5	Fermitin family homolog 2	Fermt2	13	-6.67363	2.89195	-1.89084	0.00136909	0.136326	0.569112	29.3295	28.8394	22.4429	22.3787	17.2203	19.5844	21.4591	21.1295		+			1172200000	13	13	30.6	77.8	38	18	16	2	1	0	0	0	1
O88428	Bifunctional 3-phosphoadenosine 5-phosphosulfate synthase 2;Sulfate adenylyltransferase;Adenylyl-sulfate kinase	Papss2	14	-6.05518	0.606642	-2.72427	0.00477312	0.53436	0.386168	29.4266	28.6774	22.8073	23.1865	18.8701	20.0713	20.6286	19.526		+			1171800000	14	14	25.1	70.35	36	16	14	2	3	0	0	1	0
Q9DCT2	NADH dehydrogenase [ubiquinone] iron-sulfur protein 3, mitochondrial	Ndufs3	9	-2.47519	0.696316	-0.889439	0.00193361	0.0110593	0.227834	28.01	27.8413	25.5195	25.3815	26.6694	26.6417	27.2793	27.4244		+	+		1162600000	9	9	31.6	30.149	54	8	7	5	5	8	7	9	5
O08638	Myosin-11	Myh11	27	-4.84763	0.71533	-2.06615	0.00151412	0.0270563	0.12033	28.7209	28.5824	23.6283	23.9797	25.5642	25.8045	26.3999	26.3995		+	+		1159200000	35	24	19.7	227.03	73	23	20	1	1	4	4	11	9
Q9R0X4;Q32MW3	Acyl-coenzyme A thioesterase 9, mitochondrial;Acyl-coenzyme A thioesterase 10, mitochondrial	Acot9;Acot10	12	-4.73047	0.876879	-1.92679	0.000219822	0.00163634	0.194426	28.8745	28.885	24.0794	24.2193	24.4547	24.4884	25.3171	25.3797		+	+		1157100000	12	12	34.2	50.56	41	13	13	2	1	3	3	3	3
Q9DCN2	NADH-cytochrome b5 reductase 3;NADH-cytochrome b5 reductase 3 membrane-bound form;NADH-cytochrome b5 reductase 3 soluble form	Cyb5r3	11	-4.63626	0.258444	-2.18891	0.00170132	0.364111	0.130024	29.0673	28.7016	24.1913	24.305	24.4306	24.8257	24.7858	24.9874		+			1153500000	11	11	46.8	34.127	31	8	12	2	3	1	1	2	2
Q9CPY7	Cytosol aminopeptidase	Lap3	15	-1.98592	0.316555	-0.834683	0.0015145	0.0339764	0.234522	27.3212	27.4169	25.444	25.3223	27.2874	27.2066	27.5193	27.6077		+	+		1150100000	15	15	37	56.141	77	8	6	2	6	10	11	17	17
Q8BZ09	Mitochondrial 2-oxodicarboxylate carrier	Slc25a21	6	-4.78717	NaN	-5.16811	1	1	0.000240418	29.0561	29.021	NaN	24.2514	NaN	NaN	23.6457	23.7143				+	1149800000	6	6	20.8	33.228	8	3	4	0	1	0	0	0	0
Q9JJI6	GPI ethanolamine phosphate transferase 3	Pigo	12	-8.64054	0	-8.64054	1	NaN	1	29.2264	28.9459	20.4456	NaN	NaN	NaN	NaN	NaN					1149200000	12	12	17	119.16	24	10	13	1	0	0	0	0	0
Q9DCS9	NADH dehydrogenase [ubiquinone] 1 beta subcomplex subunit 10	Ndufb10	6	-1.76419	0.0133543	-0.875417	0.00172382	0.815722	0.198647	27.248	27.1047	25.3965	25.4278	27.4902	27.4556	27.5336	27.439		+			1141800000	6	6	44.3	21.024	54	4	4	5	2	9	9	9	12
Q91YL7	PGAP2-interacting protein	Cwh43	10	-5.51711	0	-5.51711	0.0188274	NaN	0.0188274	29.1231	28.9649	24.2907	22.7631	NaN	NaN	NaN	NaN		+		+	1136300000	10	10	15.7	78.179	23	11	10	1	1	0	0	0	0
P35505	Fumarylacetoacetase	Fah	10	-2.48273	0.938905	-0.771913	0.0103204	0.00348129	0.316521	28.23	27.7907	25.6555	25.3997	26.3804	26.2703	27.2719	27.2566		+	+		1134800000	10	10	35.6	46.175	50	10	10	3	2	5	5	9	6
Q8R0N6	Hydroxyacid-oxoacid transhydrogenase, mitochondrial	Adhfe1	11	-2.5402	0.175475	-1.18236	0.00571726	0.010073	0.123292	27.8037	27.464	25.0023	25.185	27.1459	27.1155	27.3153	27.297		+	+		1130800000	11	11	35.1	49.937	61	4	6	3	3	11	10	12	12
Q3UIU2	NADH dehydrogenase [ubiquinone] 1 beta subcomplex subunit 6	Ndufb6	5	-3.55574	0.306104	-1.62482	0.0028909	0.175642	0.132191	28.4969	28.7897	24.9639	25.2111	25.5471	25.4824	25.6758	25.9659		+			1130700000	5	5	35.2	15.515	40	6	7	2	3	3	6	6	7
Q8K3J9	G-protein coupled receptor family C group 5 member C	Gprc5c	7	-7.41422	NaN	-2.79884	0.00186907	1	0.522884	29.2667	28.8244	21.3987	21.8639	19.7258	19.9037	NaN	NaN		+			1129700000	7	7	21.1	48.421	19	9	9	0	1	0	0	0	0
Q60604	Adseverin	Scin	16	-6.17783	0.954803	-2.61152	0.00385503	0.0796204	0.236716	28.9964	29.0308	22.4514	23.22	22.457	21.8843	23.1087	23.1422		+			1127400000	16	16	30.1	80.253	41	15	17	1	2	0	1	2	3
Q07076	Annexin A7	Anxa7	9	-4.06023	0.176743	-1.94174	0.000481146	0.382685	0.209049	28.9507	28.805	24.8689	24.7664	24.1122	24.1509	24.1502	24.4664		+			1125600000	9	9	21.6	49.925	39	13	12	3	3	2	2	2	2
Q5SWT3	Solute carrier family 25 member 35	Slc25a35	7	-7.16556	0.447943	-3.35881	0.0343354	0.0100123	0.230398	29.7814	27.4344	22.1358	20.7488	20.1092	20.1876	20.6187	20.5739		+	+		1124100000	7	7	34.3	32.63	20	9	8	1	1	0	0	0	1
O88575	Sodium- and chloride-dependent transporter XTRP3B	Slc6a20b	3	-5.19697	0	-5.19697	0.00094203	NaN	0.00094203	29.0861	28.9646	23.6808	23.976	NaN	NaN	NaN	NaN		+		+	1123700000	3	2	8.2	70.686	9	4	5	0	0	0	0	0	0
Q8QZY1	Eukaryotic translation initiation factor 3 subunit L	Eif3l	16	-7.62389	-0.851938	-5.57788	0.0125426	1	0.0625751	28.0479	29.6291	21.558	20.8712	NaN	20.7988	19.4007	20.493		+			1116800000	16	16	34.6	66.612	26	12	14	0	0	0	0	0	0
Q8C522	Endonuclease domain-containing 1 protein	Endod1	7	-6.41137	NaN	-3.45772	1	1	1	28.9367	29.1378	22.6259	NaN	NaN	20.1763	NaN	NaN					1113800000	7	7	21.8	55.262	23	8	14	1	0	0	0	0	0
P98203	Armadillo repeat protein deleted in velo-cardio-facial syndrome homolog	Arvcf	17	-5.75826	0.0627108	-2.84778	0.00267871	0.602633	0.250696	29.0157	28.9974	22.9498	23.5467	21.3933	21.5168	21.4361	21.5995		+			1110800000	17	17	27.9	105.06	47	18	20	4	5	0	0	0	0
O35737	Heterogeneous nuclear ribonucleoprotein H;Heterogeneous nuclear ribonucleoprotein H, N-terminally processed	Hnrnph1	8	-3.32418	0.0663013	-1.62894	0.00110321	0.584804	0.0593756	28.3953	28.2738	25.1027	24.9181	26.4867	26.3061	26.5116	26.4138		+			1107400000	8	3	25.2	49.199	50	8	10	6	4	4	8	5	5
Q8VCZ9	Probable proline dehydrogenase 2	Prodh2	7	-5.50935	1.04934	-3.4896	0.00311856	1	0.164417	28.9998	28.9811	23.7894	23.1729	NaN	21.4329	22.2502	22.7142		+			1105300000	7	7	13.6	50.723	13	5	3	2	3	0	0	0	0
O88576	Sodium-dependent neutral amino acid transporter B(0)AT3	Slc6a18	6	-6.95047	2.07467	-3.94209	0.00809333	1	0.199706	28.4049	29.4307	21.6031	22.3316	21.4483	NaN	NaN	23.523		+			1102400000	6	6	12.5	69.228	16	10	6	0	0	0	0	0	0
P35822	Receptor-type tyrosine-protein phosphatase kappa	Ptprk	12	-5.92927	NaN	-7.20575	0.00739917	1	0.0237297	28.4094	29.4268	23.054	22.9236	NaN	NaN	NaN	19.1594		+		+	1100100000	12	12	11.6	164.18	28	13	13	1	1	0	0	0	0
O35316	Sodium- and chloride-dependent taurine transporter	Slc6a6	3	NaN	NaN	NaN	1	1	1	29.5348	28.015	NaN	NaN	25.1758	NaN	NaN	NaN					1096200000	3	3	5.6	69.855	7	3	4	0	0	0	0	0	0
Q9D6J6	NADH dehydrogenase [ubiquinone] flavoprotein 2, mitochondrial	Ndufv2	9	-2.00985	0.049614	-0.980119	0.00654507	0.728444	0.101754	27.6631	27.3363	25.4899	25.4898	27.2575	27.0148	27.1588	27.2127		+			1093900000	9	9	42.3	27.285	54	4	5	4	3	10	10	7	11
Q9CZW5	Mitochondrial import receptor subunit TOM70	Tomm70a	12	-4.28818	0.0369825	-2.1256	6.27418e-05	0.758531	0.0941494	28.7749	28.7182	24.4396	24.477	25.0229	25.1923	25.2068	25.0823		+			1093700000	12	12	18.3	67.589	32	11	10	1	0	4	3	2	1
Q8R0Y8	Mitochondrial coenzyme A transporter SLC25A42	Slc25a42	9	-6.22514	1.98351	-2.12082	0.00407975	0.0207558	0.353216	29.0969	28.7854	23.0832	22.3489	21.5058	21.9797	23.8939	23.5586		+	+		1090400000	9	9	32.7	35.24	34	13	11	2	2	1	1	3	1
Q921M3	Splicing factor 3B subunit 3	Sf3b3	19	-8.87514	1.4601	-3.70752	0.000846908	0.389785	0.237092	28.811	29.1819	20.3013	19.9413	18.8576	20.0238	22.1077	19.6938		+			1089200000	19	19	21	135.55	36	18	16	0	0	0	0	2	0
P70245	3-beta-hydroxysteroid-Delta(8),Delta(7)-isomerase	Ebp	2	-4.45734	0	-4.45734	0.000613203	NaN	0.000613203	28.9875	28.9108	24.3882	24.5954	NaN	NaN	NaN	NaN		+		+	1084200000	2	2	10.9	26.215	4	2	1	0	1	0	0	0	0
Q49B93	Sodium-coupled monocarboxylate transporter 2	Slc5a12	5	-4.56435	0.196175	-2.16226	0.012275	1	0.256725	29.3098	28.2898	24.2148	24.2561	23.8792	23.9373	NaN	24.1045		+			1082600000	5	5	9	67.951	12	5	3	1	3	0	0	0	0
Q99KG5	Lipolysis-stimulated lipoprotein receptor	Lsr	11	-5.95725	NaN	-7.51043	0.000161585	1	0.033251	28.9345	29.0307	23.0838	22.9669	NaN	NaN	18.3658	NaN		+		+	1078900000	11	11	27.8	66.107	27	11	10	3	3	0	0	0	0
E9Q555	E3 ubiquitin-protein ligase RNF213	Rnf213	37	-6.28948	0	-6.28948	0.0984831	NaN	0.0984831	29.9251	25.6702	21.6853	21.331	NaN	NaN	NaN	NaN					1078800000	37	37	10.1	584.78	57	32	25	0	0	0	0	0	0
P68040	Guanine nucleotide-binding protein subunit beta-2-like 1;Guanine nucleotide-binding protein subunit beta-2-like 1, N-terminally processed	Gnb2l1	9	-4.04677	0.809103	-1.61884	0.000773611	0.0127088	0.236684	28.6031	28.7871	24.7133	24.5833	24.3915	24.5743	25.281	25.303		+	+		1061000000	9	9	26.8	35.076	38	8	8	3	3	4	4	4	4
Q8BW75	Amine oxidase [flavin-containing] B	Maob	12	-6.65066	0	-6.65066	0.00445399	NaN	0.00445399	29.0402	28.8869	21.8742	22.7516	NaN	NaN	NaN	NaN		+		+	1059300000	12	12	33.5	58.557	31	14	14	2	1	0	0	0	0
Q9CPU4	Microsomal glutathione S-transferase 3	Mgst3	5	-3.32301	0.498666	-1.41217	2.74108e-05	0.210109	0.338119	28.7223	28.6999	25.4014	25.3748	24.2541	23.9349	24.3707	24.8156		+			1054000000	5	5	30.7	16.958	14	4	3	2	2	1	1	0	1
Q9Z0E8	Solute carrier family 22 member 5	Slc22a5	5	-4.40487	-0.00411034	-2.20449	0.000323218	0.986575	0.244434	28.8872	28.8197	24.5203	24.3769	23.0394	23.1621	23.3042	22.8891		+			1052300000	5	5	7.7	62.779	18	6	6	2	1	1	0	1	1
Q8VCW8	Acyl-CoA synthetase family member 2, mitochondrial	Acsf2	11	-9.15852	0.60222	-4.27815	0.000528571	0.0945222	0.188397	29.1572	28.7425	19.8284	19.7543	18.9958	18.9495	19.7731	19.3766		+			1052200000	11	11	29.4	67.95	29	14	13	0	0	0	0	2	0
Q9WVQ1	Membrane-associated guanylate kinase, WW and PDZ domain-containing protein 2	Magi2	24	2.00546	NaN	2.78493	1	1	1	24.883	NaN	26.9686	26.8083	NaN	NaN	28.8805	28.0144					1045100000	24	24	27.9	140.92	69	0	0	15	15	0	0	19	20
Q5SQX6	Cytoplasmic FMR1-interacting protein 2	Cyfip2	16	-8.17251	0	-8.17251	0.000504103	NaN	0.000504103	28.7595	29.0569	20.628	20.8433	NaN	NaN	NaN	NaN		+		+	1039800000	16	9	17.5	145.66	27	14	12	0	0	1	0	0	0
Q8BYF6	Sodium-coupled monocarboxylate transporter 1	Slc5a8	6	-6.51735	-1.53981	-4.02858	0.00926906	0.0899801	0.0903762	29.3765	28.2362	22.0167	22.5614	22.2793	22.0818	20.1546	21.1268		+			1036600000	6	6	13.3	66.765	12	5	4	0	1	0	0	1	1
Q64521	Glycerol-3-phosphate dehydrogenase, mitochondrial	Gpd2	14	-3.29313	0.473077	-1.41003	0.000359864	0.0312508	0.13293	28.3618	28.3036	25.0949	24.9843	25.9071	25.7381	26.2817	26.3096		+	+		1028900000	14	14	22.7	80.953	46	8	9	3	3	5	5	8	5
Q9CYV5	Transmembrane protein 135	Tmem135	9	-5.77815	0	-5.77815	0.000562395	NaN	0.000562395	28.9409	28.8661	23.2572	22.9935	NaN	NaN	NaN	NaN		+		+	1023000000	9	9	17.2	52.363	21	8	11	1	1	0	0	0	0
Q9DCU9	4-hydroxy-2-oxoglutarate aldolase, mitochondrial	Hoga1	9	-3.48514	1.13048	-1.17733	0.00374977	0.00416531	0.277244	28.0195	27.6571	24.4671	24.2392	26.272	26.1285	27.3451	27.3163		+	+		1018700000	9	9	40.5	34.644	66	9	13	3	3	10	8	9	11
Q9CXZ1	NADH dehydrogenase [ubiquinone] iron-sulfur protein 4, mitochondrial	Ndufs4	7	0.799189	0.266157	0.443834	1	0.0545244	0.828355	NaN	23.4122	24.2114	NaN	27.7417	27.7341	27.9393	28.0688					1017200000	7	7	37.1	19.784	28	1	0	2	2	5	8	5	5
Q9D710	Thioredoxin-related transmembrane protein 2	Tmx2	7	-4.45434	NaN	-0.925261	0.00134011	1	0.777298	28.6734	28.9998	24.3842	24.3803	21.7422	21.8148	NaN	NaN		+			1015900000	7	7	28.5	33.942	14	5	6	1	2	0	0	0	0
P00329	Alcohol dehydrogenase 1	Adh1	7	-5.04214	0.454848	-2.29364	0.00121346	0.070396	0.0937275	28.4504	28.7027	23.412	23.6569	25.225	25.2145	25.802	25.5472		+			1015600000	7	7	24	39.771	30	8	7	0	0	3	4	4	4
Q9ERK4	Exportin-2	Cse1l	5	NaN	0	NaN	1	NaN	1	29.2827	28.4022	NaN	NaN	NaN	NaN	NaN	NaN					1007800000	5	5	5.5	110.45	8	3	5	0	0	0	0	0	0
Q71LX4	Talin-2	Tln2	30	-4.24175	0.666734	-1.78751	0.0016639	0.217229	0.193886	28.5826	28.6915	24.2308	24.5598	24.8904	24.1481	25.1336	25.2383		+			1006000000	37	30	23.2	253.62	59	23	24	0	2	2	3	2	3
Q60714	Long-chain fatty acid transport protein 1	Slc27a1	9	-8.42584	0	-8.42584	0.000402327	NaN	0.000402327	28.9247	28.8777	20.308	20.6428	NaN	NaN	NaN	NaN		+		+	1005800000	9	9	22.6	71.275	23	11	12	0	0	0	0	0	0
Q9CXS4	Centromere protein V	Cenpv	9	-2.89063	0.403626	-1.2435	0.00208899	0.146406	0.211419	28.5282	28.2687	25.5337	25.4819	25.2024	25.4848	25.8492	25.6452		+			1004400000	9	9	46.4	27.541	36	9	7	4	3	3	3	4	3
P46412	Glutathione peroxidase 3	Gpx3	3	-1.11051	0.948678	-0.0809183	0.0346017	0.00211614	0.916477	26.6446	26.2364	25.3877	25.2722	26.8813	26.8917	27.7918	27.8786		+	+		1004300000	3	3	15	25.424	35	2	1	3	3	5	6	8	7
Q8K1Z0	Ubiquinone biosynthesis protein COQ9, mitochondrial	Coq9	6	-1.88993	0.428025	-0.730954	0.00276895	0.142416	0.30739	27.1685	26.9696	25.173	25.1853	26.8203	27.1826	27.418	27.441		+			1000900000	6	6	27.2	35.082	37	2	2	3	3	7	7	6	7
P07901	Heat shock protein HSP 90-alpha	Hsp90aa1	12	-3.5653	-0.283863	-1.92458	0.00027941	0.0431459	0.0323595	28.2928	28.2966	24.789	24.6698	26.2656	26.1611	25.898	25.9609		+	+	+	997760000	23	12	31.9	84.787	49	9	10	3	3	6	8	4	6
P97351	40S ribosomal protein S3a	Rps3a	10	-3.80503	-0.0560675	-1.93055	0.0105247	0.442214	0.0496537	28.4813	28.0509	24.7904	24.1316	26.179	26.1692	26.1768	26.0592		+		+	997400000	10	10	37.1	29.885	43	6	6	1	1	7	8	5	9
Q9DCZ4	Apolipoprotein O	Apoo	3	-4.16525	0.695304	-1.73497	0.00028409	0.0305212	0.175327	28.6261	28.4992	24.4275	24.3673	24.8196	24.8194	25.3905	25.6391		+	+		993370000	3	3	18.2	22.604	14	3	4	0	0	1	2	1	3
P97494	Glutamate--cysteine ligase catalytic subunit	Gclc	12	-4.60668	0.064044	-2.27132	0.00647232	0.83612	0.237222	28.6197	28.9198	24.5039	23.8222	22.6601	23.1964	23.0416	22.943		+			991860000	12	12	21.2	72.571	26	13	10	2	1	0	0	0	0
P62754	40S ribosomal protein S6	Rps6	5	-4.62424	0.119867	-2.25219	0.0025539	0.536217	0.118021	28.8456	28.4881	24.1939	23.8913	24.4504	24.4278	24.3975	24.7205		+			988870000	5	5	20.5	28.68	17	4	6	1	1	2	1	2	0
Q80W22	Threonine synthase-like 2	Thnsl2	9	-2.92033	0.5212	-1.19957	0.00072956	0.0485143	0.222019	28.3634	28.3484	25.357	25.5142	25.2374	25.4479	25.8079	25.9198		+	+		985550000	9	9	25.9	54.187	64	10	10	7	5	10	6	9	7
O55125	Protein NipSnap homolog 1	Nipsnap1	3	-3.084	0.382215	-1.35089	0.0042747	0.0297257	0.134966	28.3894	28.1467	25.3459	25.0222	25.8129	25.6781	26.1264	26.129		+	+		984770000	3	3	10.9	33.363	18	2	3	2	1	2	3	2	3
Q61598	Rab GDP dissociation inhibitor beta	Gdi2	11	-6.07226	0.0120678	-3.03009	0.00603039	0.888283	0.0646716	29.0004	28.337	22.2583	22.9346	24.4373	24.5231	24.5549	24.4296		+			983180000	11	8	30.3	50.537	40	10	11	1	2	4	4	5	3
Q8QZS1	3-hydroxyisobutyryl-CoA hydrolase, mitochondrial	Hibch	7	-3.88935	0.318191	-1.78558	0.004166	0.161454	0.109268	28.5322	28.3672	24.7982	24.3224	25.5119	25.2761	25.6257	25.7986		+			983170000	7	7	20.3	43.037	26	7	6	2	2	2	2	2	3
P62245	40S ribosomal protein S15a	Rps15a	4	-5.93392	0.890023	-2.52195	0.00347899	0.0932963	0.248982	28.4209	29.1227	22.8323	22.8435	21.9311	21.9851	23.1396	22.5566		+			982460000	4	4	27.7	14.839	11	4	4	1	1	0	0	1	0
P61205;P84078;Q8BSL7	ADP-ribosylation factor 3;ADP-ribosylation factor 1;ADP-ribosylation factor 2	Arf3;Arf1;Arf2	6	-3.51832	1.23845	-1.13994	0.00288022	0.0698957	0.34317	28.5139	28.3281	24.7378	25.0675	25.1217	24.4722	26.1543	25.9165		+			981210000	6	4	39.2	20.601	27	7	7	1	3	4	1	2	2
P41105	60S ribosomal protein L28	Rpl28	5	-4.3675	-0.051157	-2.20933	6.51768e-05	0.78847	0.0792344	28.5464	28.6154	24.206	24.2208	25.0547	25.046	24.8321	25.1663		+			979190000	5	5	29.2	15.733	19	3	5	1	2	2	2	2	2
P46638;P62492	Ras-related protein Rab-11B;Ras-related protein Rab-11A	Rab11b;Rab11a	9	-2.31721	0.744739	-0.786236	0.00104585	0.000590736	0.270751	27.8922	27.9916	25.5685	25.6809	25.9838	26.0101	26.7292	26.7542		+	+		977930000	9	9	45.9	24.489	44	6	4	3	2	6	7	7	9
P62717	60S ribosomal protein L18a	Rpl18a	3	-3.96214	0.46729	-1.74742	0.0441888	0.739083	0.274305	27.5483	29.2711	24.4721	24.423	23.9508	23.7409	25.5312	23.0951		+			977570000	3	3	14.8	20.732	12	3	4	1	2	1	1	0	0
P38060	Hydroxymethylglutaryl-CoA lyase, mitochondrial	Hmgcl	6	-2.11767	0.495282	-0.811192	0.00815512	0.0183008	0.258669	27.4062	27.0222	25.1089	25.0842	26.8591	26.732	27.2669	27.3148		+	+		975390000	6	6	25.5	34.238	60	4	3	4	2	8	9	15	15
Q9Z1Q5	Chloride intracellular channel protein 1	Clic1	5	-3.45772	0.0383739	-1.70967	0.00231157	0.767501	0.0766831	28.335	28.3635	25.0575	24.7256	25.7795	25.6893	25.6686	25.8769		+			973280000	5	5	30.7	27.013	34	6	7	4	4	3	3	3	4
Q8C3K5	Transmembrane protein 72	Tmem72	3	-5.53428	0	-5.53428	0.000555642	NaN	0.000555642	28.9057	28.7247	23.3749	23.1869	NaN	NaN	NaN	NaN		+		+	966910000	3	3	25.5	30.372	15	6	6	2	1	0	0	0	0
Q60866	Phosphotriesterase-related protein	Pter	8	-2.89916	0.36546	-1.26685	0.0016545	0.0778278	0.11434	28.116	28.0135	25.0592	25.2719	26.1673	25.9652	26.3925	26.471		+			959320000	8	8	28.4	39.218	36	8	7	3	2	4	4	3	5
P62908	40S ribosomal protein S3	Rps3	9	-3.63535	0.883788	-1.37578	0.000506806	0.0227988	0.217677	28.3797	28.3327	24.6425	24.7993	25.3022	25.038	26.0854	26.0225		+	+		957890000	9	9	44.9	26.674	24	5	5	0	1	4	1	3	5
Q6ZQH8	Nucleoporin NUP188 homolog	Nup188	17	-7.95512	0.490295	-5.04241	0.0333856	1	0.0814559	29.5998	26.9505	21.0047	19.6353	NaN	20.4151	21.0129	20.798		+			951580000	17	17	13.8	196.69	32	17	15	0	0	0	0	0	0
Q6ZWU9	40S ribosomal protein S27	Rps27	4	-5.71845	0.913201	-3.48517	0.00163438	1	0.113137	28.6526	28.8568	23.244	22.8285	NaN	22.2594	23.0441	23.3012		+			949510000	4	3	31	9.461	15	4	5	1	1	1	1	1	1
Q8VCA0		Slc22a19	7	-7.07429	-0.229566	-3.65193	2.04769e-05	0.309313	0.228777	28.8121	28.7556	21.7246	21.6945	19.7719	19.4923	19.3059	19.4992		+			934390000	7	6	11.1	60.863	14	6	6	1	1	0	0	0	0
P62827;Q61820	GTP-binding nuclear protein Ran;GTP-binding nuclear protein Ran, testis-specific isoform	Ran;Rasl2-9	4	-4.79661	0.556676	-2.11997	0.000701397	0.403057	0.158927	28.7011	28.4631	23.7409	23.8301	23.7406	24.6256	25.0297	24.4499		+			932440000	4	4	19	24.423	14	3	3	1	2	1	1	2	1
Q3UUQ7	GPI inositol-deacylase	Pgap1	10	-7.6184	-0.000862122	-3.80963	3.33444e-05	0.995559	0.114469	28.8024	28.7328	21.1222	21.1762	21.6488	21.6253	21.7729	21.4994		+			931980000	10	10	15.1	104.58	23	10	13	0	0	0	0	0	0
Q8BG67	Protein EFR3 homolog A	Efr3a	13	-8.19876	0	-8.19876	0.00200279	NaN	0.00200279	28.4433	29.0688	20.3644	20.7502	NaN	NaN	NaN	NaN		+		+	931210000	13	12	19.3	92.612	23	9	14	0	0	0	0	0	0
Q3TNA1	Xylulose kinase	Xylb	8	-3.59547	0.608548	-1.49346	0.00208082	0.0248615	0.219217	28.5962	28.2682	24.8275	24.8459	24.798	24.6025	25.3081	25.3095		+	+		930130000	8	8	20.3	59.543	38	11	9	3	4	3	2	2	4
Q9CQU3	Protein RER1	Rer1	3	-4.59213	NaN	-2.40637	0.000568971	1	0.456624	28.8188	28.6262	24.0781	24.1827	NaN	22.1652	NaN	NaN		+			929290000	3	3	24	22.988	13	7	4	1	1	0	0	0	0
Q9R1S7	Multidrug resistance-associated protein 6	Abcc6	16	-8.28851	0	-8.28851	1	NaN	1	28.877	28.693	20.4965	NaN	NaN	NaN	NaN	NaN					928440000	16	16	14.3	164.86	30	15	15	0	0	0	0	0	0
Q9CQ92	Mitochondrial fission 1 protein	Fis1	5	-3.61731	1.01016	-1.30357	0.00192847	0.0260217	0.226766	28.2948	28.061	24.6684	24.4527	25.3406	25.4562	26.2527	26.5644		+	+		926660000	5	5	34.2	17.008	33	7	5	3	3	3	3	6	3
Q8BWF0	Succinate-semialdehyde dehydrogenase, mitochondrial	Aldh5a1	11	-2.63541	0.845115	-0.89515	0.00198279	0.00184179	0.272008	27.6596	27.4563	24.8635	24.9815	26.3474	26.2749	27.1538	27.1588		+	+		925540000	11	11	31	55.968	44	4	4	2	3	7	6	9	9
O35857	Mitochondrial import inner membrane translocase subunit TIM44	Timm44	9	-5.26667	1.10927	-2.0787	0.00738806	0.0139169	0.196887	28.9389	28.07	23.3737	23.1018	23.9792	23.882	24.9169	25.1629		+	+		917490000	9	9	23.5	51.091	24	10	8	0	0	1	1	2	2
Q9JHW2	Omega-amidase NIT2	Nit2	8	-3.9503	0.595342	-1.67748	0.00166527	0.0101319	0.13272	28.1954	28.3352	24.1695	24.4605	25.3915	25.347	25.9084	26.0207		+	+		915630000	8	8	29	30.501	38	9	7	1	2	4	4	7	4
Q9D8V0	Minor histocompatibility antigen H13	Hm13	6	-5.52226	0	-5.52226	0.000124226	NaN	0.000124226	28.6091	28.7319	23.1528	23.1437	NaN	NaN	NaN	NaN		+		+	914530000	6	6	14.8	41.747	24	11	11	1	1	0	0	0	0
Q91VM9	Inorganic pyrophosphatase 2, mitochondrial	Ppa2	9	-2.55469	0.0956125	-1.22954	0.00054509	0.213603	0.0653019	27.8913	27.7773	25.2973	25.2619	26.2922	26.3984	26.4428	26.439		+			913280000	9	9	37.9	38.114	49	9	7	3	3	7	7	6	7
Q8BKX1	Brain-specific angiogenesis inhibitor 1-associated protein 2	Baiap2	13	-7.7303	-0.185581	-5.51439	0.0271055	1	0.102209	28.8557	28.6227	22.3029	19.7148	19.4005	NaN	19.7443	18.6855		+			907110000	13	13	33.1	59.236	29	15	11	3	0	0	0	0	0
Q3UN02	Lysocardiolipin acyltransferase 1	Lclat1	6	-6.36237	0	-6.36237	0.00664762	NaN	0.00664762	29.1035	28.2426	22.6048	22.0165	NaN	NaN	NaN	NaN		+		+	905000000	6	6	18.4	44.399	11	7	4	0	0	0	0	0	0
P21107	Tropomyosin alpha-3 chain	Tpm3	8	0.286778	0.955031	0.620905	0.554145	0.0247949	0.423948	25.3882	25.516	26.1409	25.3368	26.9315	26.6767	27.6739	27.8443			+		904410000	8	3	24.6	32.994	32	0	0	2	2	6	7	6	9
Q91Z53	Glyoxylate reductase/hydroxypyruvate reductase	Grhpr	8	-2.97641	0.448151	-1.26413	0.0030117	0.0365887	0.122794	28.0456	27.7321	24.9596	24.8653	26.0347	26.1263	26.604	26.4533		+	+		902190000	8	8	37.8	35.328	42	6	5	2	3	5	6	7	8
Q5SWY8	Sodium/glucose cotransporter 5	Slc5a10	4	-6.63982	-0.0188751	-3.32935	0.0414453	0.561958	0.344055	28.8467	28.582	20.6853	23.4638	18.2947	18.3489	18.3071	18.2988		+			899140000	4	4	9.2	64.705	17	9	7	0	1	0	0	0	0
Q9QXS1	Plectin	Plec	40	-4.15338	0.959362	-1.59701	0.00152444	0.0530831	0.196808	28.2222	28.4018	24.2939	24.0234	24.9656	24.9362	25.6804	26.1401		+			897990000	40	39	12.2	534.18	78	26	30	1	0	4	3	7	7
Q8BU33	Acetolactate synthase-like protein	Ilvbl	9	-9.14533	0.185855	-4.13139	0.0015914	1	0.343447	28.9923	28.4309	19.8	19.3325	17.4875	17.0932	NaN	17.4762		+			897960000	9	9	22.9	68.155	28	15	12	1	0	0	0	0	0
P49222	Erythrocyte membrane protein band 4.2	Epb42	9	-7.69031	NaN	-4.45169	0.000964007	1	0.365466	28.8491	28.5868	20.8279	21.2274	19.0021	NaN	NaN	NaN		+			891560000	9	9	18.4	76.755	20	11	9	0	0	0	0	0	0
Q8R4N0	Citrate lyase subunit beta-like protein, mitochondrial	Clybl	10	-2.8002	0.823661	-0.98827	7.59689e-05	0.0126261	0.230745	27.7624	27.7448	24.9306	24.9762	26.0694	25.9205	26.7622	26.875		+	+		888410000	10	10	39.6	37.548	47	7	9	2	3	7	5	8	6
E2JF22	Piezo-type mechanosensitive ion channel component 1	Piezo1	17	-8.81151	0	-8.81151	0.00253441	NaN	0.00253441	28.8323	28.588	20.326	19.4713	NaN	NaN	NaN	NaN		+		+	883490000	17	17	12.3	292	40	19	21	0	0	0	0	0	0
Q9DC51	Guanine nucleotide-binding protein G(k) subunit alpha	Gnai3	6	-5.13847	2.23995	-1.44926	7.36797e-05	0.324212	0.518642	28.6323	28.5709	23.4948	23.4315	19.9897	23.4401	24.0449	23.8648		+			882990000	9	6	27.7	40.538	16	7	6	0	0	0	1	1	1
Q2TPA8	Hydroxysteroid dehydrogenase-like protein 2	Hsdl2	14	-3.81569	0.302582	-1.75655	0.00296257	0.297412	0.128426	28.5361	28.1211	24.5295	24.4964	24.7926	25.1942	25.3775	25.2145		+			879060000	14	14	32.7	54.208	37	10	11	2	1	3	3	4	3
P70296	Phosphatidylethanolamine-binding protein 1;Hippocampal cholinergic neurostimulating peptide	Pebp1	5	-0.50057	-0.0721035	-0.286337	0.521305	0.481148	0.7695	26.0991	24.8449	25.1394	24.8036	27.4444	27.4339	27.2832	27.4509					879010000	5	5	44.9	20.83	27	1	2	4	3	4	5	3	5
Q8VCM8	Nicalin	Ncln	10	-6.39381	0.517372	-2.93822	0.000483183	0.355475	0.2212	28.7512	28.5859	22.161	22.3885	21.1358	21.3784	21.3578	22.1911		+			877410000	10	10	25.2	62.907	26	9	11	1	1	1	1	1	1
Q9ET30	Transmembrane 9 superfamily member 3	Tm9sf3	6	-7.0447	NaN	-8.68021	0.000266918	1	0.00360891	28.7294	28.6597	21.5401	21.7596	NaN	NaN	18.3625	18.3951		+		+	876390000	6	6	8.7	67.544	16	7	8	1	0	0	0	0	0
P70290	55 kDa erythrocyte membrane protein	Mpp1	11	-4.09545	-0.506579	-2.30101	0.00196959	0.077794	0.033042	28.4839	28.1199	24.2046	24.2082	25.64	25.4694	24.9245	25.1718		+		+	874200000	11	11	40.1	52.227	41	12	11	2	1	7	4	1	3
P23492	Purine nucleoside phosphorylase	Pnp	6	-4.1082	0.854369	-1.62692	0.00102496	0.0883258	0.212533	28.3939	28.3576	24.3979	24.1372	24.5394	24.4818	25.0942	25.6357		+			872980000	6	6	31.5	32.277	22	5	6	0	0	2	1	3	5
Q8R404	Protein QIL1	Qil1	6	-5.31187	0.773359	-2.26926	0.00311057	0.0159571	0.188833	28.8304	28.2474	23.1704	23.2836	23.4246	23.2272	24.1052	24.0933		+	+		872660000	6	6	72.3	13.373	36	9	12	1	1	4	3	4	2
Q9ERN0	Secretory carrier-associated membrane protein 2	Scamp2	3	-6.73711	0.328935	-3.20409	0.0027064	0.582747	0.182682	28.3051	28.9438	22.0335	21.7412	21.8112	20.8132	21.7285	21.5538		+			867890000	3	3	10.3	36.464	10	2	3	2	2	0	1	0	0
Q9CQJ8	NADH dehydrogenase [ubiquinone] 1 beta subcomplex subunit 9	Ndufb9	4	-2.64118	0.348332	-1.14642	0.00154896	0.0193746	0.113582	27.7985	27.7907	25.0494	25.2574	26.0201	26.1182	26.4212	26.4137		+	+		860610000	4	4	32.4	21.984	51	5	6	4	7	6	7	9	7
Q9EQ06	Estradiol 17-beta-dehydrogenase 11	Hsd17b11	6	-8.59686	0.700231	-3.94832	0.000128619	0.228823	0.112692	28.6706	28.5653	19.9391	20.1032	21.7048	21.6131	21.953	22.7653		+			859920000	6	6	24.8	32.88	16	7	8	0	0	0	0	0	1
Q9CQY5	Magnesium transporter protein 1	Magt1	5	-6.69157	0	-6.69157	0.00279903	NaN	0.00279903	28.6174	28.6837	22.3122	21.6058	NaN	NaN	NaN	NaN		+		+	851380000	5	5	12.8	37.969	9	5	4	0	0	0	0	0	0
Q9CSB4	Partitioning defective 3 homolog B	Pard3b	26	2.90067	NaN	3.37829	0.00743225	1	0.00181778	23.8846	24.3604	26.9417	27.1046	NaN	NaN	27.7717	28.1851		+		+	847430000	26	26	28.3	132.78	67	0	0	9	17	0	0	18	23
Q9DBL7	Bifunctional coenzyme A synthase;Phosphopantetheine adenylyltransferase;Dephospho-CoA kinase	Coasy	14	-4.57164	0.678068	-1.94678	0.00281725	0.0260944	0.146354	28.1518	28.5029	23.924	23.5875	24.703	24.5007	25.2324	25.3274		+	+		839710000	14	14	42.1	62.022	37	13	14	1	1	1	1	2	4
B1AZA5	Transmembrane protein 245	Tmem245	5	-0.122823	NaN	-0.108122	0.84501	1	0.810447	27.3357	27.3496	27.7734	26.6663	NaN	NaN	NaN	27.2639					837470000	5	5	8.3	97.356	7	5	2	0	0	0	0	0	0
Q62186	Translocon-associated protein subunit delta	Ssr4	4	-5.41525	1.07209	-2.17158	0.0027572	0.32424	0.320009	28.2577	28.8226	23.0874	23.1624	22.5311	20.9078	22.6335	22.9496		+			836610000	4	4	29.1	18.936	14	7	7	0	0	0	0	0	0
Q9D8N0	Elongation factor 1-gamma	Eef1g	7	-3.26659	0.421059	-1.42277	0.00172518	0.0509765	0.193498	28.2449	28.1628	25.0668	24.8077	24.9413	24.7868	25.3469	25.2234		+			834870000	7	7	16.2	50.06	35	7	8	4	3	3	3	4	3
P09803	Cadherin-1;E-Cad/CTF1;E-Cad/CTF2;E-Cad/CTF3	Cdh1	11	-3.01389	0.170651	-1.42162	0.00218405	0.354287	0.108349	28.1795	27.9174	25.0868	24.9824	25.6646	25.4193	25.7855	25.6397		+			834470000	11	11	21.6	98.255	67	11	14	5	7	8	8	7	7
Q91WV7	Neutral and basic amino acid transport protein rBAT	Slc3a1	12	-5.61383	-0.322895	-2.96836	0.00483443	0.580515	0.0372727	27.7689	28.5262	22.4333	22.6342	25.7126	25.7273	24.903	25.8911		+		+	831620000	12	12	21.2	78.117	35	10	8	1	0	5	5	2	4
Q60598	Src substrate cortactin	Cttn	14	0.250659	6.07992	2.36912	0.094087	1	0.146921	26.3302	26.4756	26.6933	26.6139	NaN	21.6259	27.7892	27.6223					830690000	14	14	27.3	61.249	35	3	2	7	6	0	0	9	8
Q9D5T0	ATPase family AAA domain-containing protein 1	Atad1	5	-7.07842	-0.839151	-3.95879	0.000617419	0.657128	0.143036	28.6377	28.5648	21.695	21.3507	19.5359	22.3221	20.9278	19.2519		+			829400000	5	5	21.9	40.744	16	8	7	0	0	0	1	0	0
Q5XJY4	Presenilins-associated rhomboid-like protein, mitochondrial;P-beta	Parl	5	-5.53473	0.398329	-2.5682	0.0015999	0.306483	0.308126	28.7607	28.3653	23.1284	22.9281	20.9613	20.6429	21.4459	20.955		+			826310000	5	5	15.9	41.963	25	8	7	3	2	1	2	1	1
Q60648	Ganglioside GM2 activator	Gm2a	5	-2.58481	-0.0469446	-1.31588	0.0142526	0.778669	0.0603892	27.0938	27.6441	24.931	24.6372	26.4513	26.6879	26.4367	26.6087		+			815930000	5	5	29.5	20.824	35	3	2	4	5	5	6	6	4
Q99LX0	Protein deglycase DJ-1	Park7	5	-2.11619	0.337973	-0.889108	0.00464224	0.0708788	0.166225	27.298	27.022	25.0003	25.0873	26.5031	26.5879	26.7984	26.9686		+			814520000	5	5	35.4	20.021	35	2	2	2	2	7	7	5	8
Q9D379	Epoxide hydrolase 1	Ephx1	11	-8.09289	0	-8.09289	0.00031132	NaN	0.00031132	28.7063	28.4734	20.5797	20.4142	NaN	NaN	NaN	NaN		+		+	813620000	11	11	24.2	52.576	20	9	10	1	0	0	0	0	0
Q99K48	Non-POU domain-containing octamer-binding protein	Nono	10	-5.42511	2.70544	-1.35983	0.00121222	0.167914	0.616462	28.4996	28.4693	22.8709	23.2478	19.0715	20.4689	21.4089	23.5424		+			812260000	11	10	25.6	54.54	23	10	11	1	1	0	0	0	0
Q6P5E4	UDP-glucose:glycoprotein glucosyltransferase 1	Uggt1	16	-3.87704	0.510849	-1.6831	0.16168	0.0724675	0.332708	25.8031	29.3683	23.7381	23.6792	22.8248	22.5537	23.2531	23.1471					811840000	16	16	16	176.43	31	15	16	0	0	0	0	0	0
Q91VM5;Q9WV02	RNA binding motif protein, X-linked-like-1;RNA-binding motif protein, X chromosome;RNA-binding motif protein, X chromosome, N-terminally processed	Rbmxl1;Rbmx	9	-2.48586	0.614614	-0.935621	0.000744065	0.0369763	0.192534	27.5376	27.4777	24.9609	25.0827	25.9986	26.1634	26.6063	26.7851		+	+		809910000	9	9	24.7	42.161	32	4	5	3	2	4	4	4	6
Q91X17	Uromodulin;Uromodulin, secreted form	Umod	4	-3.58833	-0.763648	-2.17599	0.00309769	0.0181742	0.0169166	28.2057	27.93	24.6247	24.3344	25.9839	25.7751	25.1158	25.1159		+	+	+	808810000	4	4	5.1	70.844	15	3	3	1	1	2	2	2	1
Q9QY81	Nuclear pore membrane glycoprotein 210	Nup210	16	-11.3637	NaN	-11.3013	1	1	3.65043e-05	28.6158	28.5602	NaN	17.2243	NaN	NaN	17.3491	NaN				+	807480000	16	16	13	204.1	32	17	15	0	0	0	0	0	0
Q91V76	Ester hydrolase C11orf54 homolog		8	-1.28931	0.169566	-0.559871	0.00277442	0.139509	0.445304	26.2894	26.204	25.0103	24.9044	27.0459	27.0071	27.1278	27.2644		+			805810000	8	8	22.5	34.995	28	0	2	3	1	5	8	5	4
Q3UPL0	Protein transport protein Sec31A	Sec31a	13	-5.73896	-1.25917	-3.49907	0.0230291	0.145059	0.0530868	28.5406	28.4221	21.8581	23.6267	23.6359	23.6977	21.8683	22.947		+			805420000	13	13	16.9	133.57	32	16	14	0	1	0	1	0	0
P50518	V-type proton ATPase subunit E 1	Atp6v1e1	9	-0.811645	-0.468708	-0.640176	0.313225	0.209866	0.53125	24.854	25.9426	24.317	24.8562	27.6303	27.3442	27.2321	26.8049					799110000	9	9	36.7	26.157	39	1	2	1	2	12	7	8	6
Q80TS7	Dendrin	Ddn	11	3.77023	NaN	3.84319	1	1	1	23.5904	NaN	26.8267	27.8944	NaN	NaN	26.8832	28.1298					798640000	11	11	18.6	76.406	26	0	0	7	10	0	0	4	5
Q7TPR4	Alpha-actinin-1	Actn1	17	-3.17004	0.372344	-1.39885	0.00160189	0.0711503	0.104423	27.7737	27.8298	24.5078	24.7556	25.8524	25.7732	26.0879	26.2824		+			793770000	27	17	36.2	103.07	68	11	11	2	3	11	9	12	9
A2ASS6	Titin	Ttn	3	-3.36129	-0.130467	-1.74588	0.0385694	0.776668	0.141945	28.7033	27.492	25.0454	24.4273	24.8862	24.5186	24.9302	24.2137		+			789500000	3	3	0.1	3906.4	4	2	0	0	1	1	0	0	0
Q9QYB1	Chloride intracellular channel protein 4	Clic4	6	-6.33324	0.241153	-3.04604	9.21275e-05	0.455258	0.0733692	28.396	28.3526	21.9843	22.0978	24.3369	23.8601	24.4496	24.2297		+			783610000	6	6	40.3	28.729	25	9	12	0	0	1	1	1	1
Q9CQZ5	NADH dehydrogenase [ubiquinone] 1 alpha subcomplex subunit 6	Ndufa6	7	-0.935573	0.77506	-0.0802565	0.0272762	0.012455	0.907858	26.1318	26.0762	25.0132	25.3237	26.5369	26.7086	27.3818	27.4139		+	+		780870000	7	7	63.4	15.283	31	1	3	2	2	4	4	7	8
Q9Z1G3	V-type proton ATPase subunit C 1	Atp6v1c1	10	-3.67315	0.208769	-1.73219	0.00246323	0.226436	0.105613	28.2294	27.9376	24.5202	24.3005	25.1835	24.9552	25.2382	25.318		+			768550000	10	10	32.7	43.887	28	9	6	2	3	2	2	2	2
Q80U63	Mitofusin-2	Mfn2	15	-7.49721	0	-7.49721	0.000162047	NaN	0.000162047	28.4586	28.5583	21.0926	20.9298	NaN	NaN	NaN	NaN		+		+	768400000	15	15	24.4	86.187	24	12	12	0	0	0	0	0	0
Q68FL6	Methionine--tRNA ligase, cytoplasmic	Mars	14	-10.2475	-0.264544	-7.0737	0.000898919	1	0.0689701	28.5513	28.4722	17.9593	18.5691	NaN	17.6057	17.5553	17.1271		+			766900000	14	14	22.4	101.43	30	16	14	0	0	0	0	0	0
Q9ESE1	Lipopolysaccharide-responsive and beige-like anchor protein	Lrba	22	-8.49171	0.0389624	-5.54278	0.00240997	1	0.0562961	28.7431	28.2007	19.6626	20.2978	20.5735	NaN	20.0181	21.2068		+			766490000	22	22	11.8	317.06	43	21	18	1	0	1	1	0	1
Q811D0	Disks large homolog 1	Dlg1	13	-6.22098	0.377439	-4.03106	0.00980037	1	0.108924	28.2767	28.5747	22.807	21.6025	NaN	21.77	23.9351	20.3597		+			764680000	13	13	22.1	100.12	20	8	9	1	0	1	0	1	0
P47802	Metaxin-1	Mtx1	9	-3.3954	0.40603	-1.49469	0.000215954	0.13579	0.142187	28.002	28.0386	24.5785	24.6713	25.111	25.073	25.332	25.6641		+			763240000	9	9	24.9	35.623	28	6	6	1	2	3	4	2	4
Q80SU6	Sodium-dependent phosphate transport protein 2C	Slc34a3	3	-6.59072	0	-6.59072	0.00102653	NaN	0.00102653	28.6464	28.309	21.7597	22.0142	NaN	NaN	NaN	NaN		+		+	760500000	3	3	11.5	63.938	10	3	5	1	1	0	0	0	0
Q01405	Protein transport protein Sec23A	Sec23a	15	-6.90197	NaN	-2.60363	0.0213687	1	0.528327	27.1442	29.1642	21.0749	21.4296	19.5106	19.6045	NaN	NaN		+			756490000	15	13	26.5	86.161	33	16	16	0	1	0	0	0	0
Q925N0	Sideroflexin-5	Sfxn5	6	-5.9344	0	-5.9344	1	NaN	1	28.4636	28.4919	NaN	22.5434	NaN	NaN	NaN	NaN					753790000	6	6	30.1	37.328	17	9	8	0	0	0	0	0	0
P62962;CON__P02584	Profilin-1	Pfn1	4	-4.35845	0.819122	-1.76966	0.0136166	0.110843	0.226316	28.247	28.0441	23.2833	24.2908	23.4594	24.0288	24.6516	24.4748	+	+			750000000	4	4	40	14.957	24	7	7	1	1	1	2	3	2
Q8R0M8	Monocarboxylate transporter 5	Slc16a4	6	-6.05777	0	-6.05777	0.00647587	NaN	0.00647587	28.8663	27.8866	22.3221	22.3152	NaN	NaN	NaN	NaN		+		+	747950000	6	6	12.2	55.678	15	5	7	1	2	0	0	0	0
O88322	Nidogen-2	Nid2	14	-2.52596	-0.0525293	-1.28925	0.00927295	0.748349	0.101512	26.9382	26.9606	24.6681	24.1787	26.8022	26.6832	26.5603	26.8201		+			747060000	14	13	14.3	153.91	44	3	3	2	1	8	12	5	10
Q9CQ75	NADH dehydrogenase [ubiquinone] 1 alpha subcomplex subunit 2	Ndufa2	5	-1.43186	0.44935	-0.491254	0.00869688	0.0121723	0.437157	26.3824	26.5689	25.1406	24.947	26.6462	26.6014	27.1179	27.0284		+	+		745750000	5	5	41.4	10.916	34	2	2	3	4	6	5	6	6
Q91YI0	Argininosuccinate lyase	Asl	14	-2.64215	0.472422	-1.08486	0.00159243	0.0250305	0.140646	27.5659	27.4863	24.9817	24.7862	25.9094	25.8244	26.2761	26.4025		+	+		741180000	14	14	32.8	51.739	49	6	7	1	2	5	6	13	9
P51175	Protoporphyrinogen oxidase	Ppox	5	-7.16723	1.21283	-4.37046	0.0513844	1	0.137087	29.3142	25.9349	20.4024	20.5122	19.265	NaN	20.4519	20.5037					738070000	5	5	17	50.87	13	6	5	0	0	0	0	1	1
Q64518	Sarcoplasmic/endoplasmic reticulum calcium ATPase 3	Atp2a3	14	-7.24901	0	-7.24901	0.000275494	NaN	0.000275494	28.5575	28.3176	21.1788	21.1984	NaN	NaN	NaN	NaN		+		+	734400000	19	13	25.9	109.53	25	12	12	1	0	0	0	0	0
P27046	Alpha-mannosidase 2	Man2a1	12	-7.25221	1.07135	-4.58658	0.0194182	1	0.13738	28.8862	27.7558	21.9246	20.213	NaN	19.344	19.5608	21.27		+			731940000	12	12	13.7	131.63	19	9	8	2	0	0	0	0	0
Q61391	Neprilysin	Mme	10	-5.04469	-0.153066	-2.59888	0.0102934	0.642416	0.0767085	28.3842	28.0883	23.6857	22.6974	24.2324	24.1454	23.7565	24.3151		+			729340000	10	10	18.4	85.701	29	9	7	2	1	3	4	1	2
Q9JLZ3	Methylglutaconyl-CoA hydratase, mitochondrial	Auh	7	-2.88044	0.45441	-1.21301	0.00463727	0.137189	0.129142	27.6857	27.3481	24.5352	24.7377	25.917	25.8002	26.134	26.4919		+			728800000	7	7	24.2	33.395	27	3	2	2	1	5	5	4	5
O55142	60S ribosomal protein L35a	Rpl35a	2	-6.25646	0.212862	-3.99129	0.000914534	1	0.0595446	28.5553	28.1767	22.106	22.1131	NaN	22.5491	22.9984	22.5255		+			727500000	2	2	14.5	12.554	4	3	1	0	0	0	0	0	0
Q93092	Transaldolase	Taldo1	10	-2.43682	0.163046	-1.13689	0.000580425	0.0675323	0.102842	27.0773	27.1122	24.714	24.6018	26.4081	26.4495	26.5523	26.6315		+			722730000	10	10	26.7	37.387	35	2	3	1	3	5	6	8	7
Q5XKN4	Protein jagunal homolog 1	Jagn1	2	-6.24922	NaN	-6.42921	0.000769269	1	0.000155059	28.3913	28.4079	21.9772	22.3236	NaN	NaN	21.6104	NaN		+		+	720800000	2	2	13.1	21.102	4	2	2	0	0	0	0	0	0
Q9DCM0	Persulfide dioxygenase ETHE1, mitochondrial	Ethe1	4	-1.87051	0.224174	-0.823165	0.005998	0.284829	0.250053	26.5928	26.4559	24.7822	24.5254	26.7799	26.5115	26.7925	26.9473		+			720720000	4	4	20.9	27.738	34	2	2	2	2	7	6	6	7
Q01341	Adenylate cyclase type 6	Adcy6	13	NaN	NaN	NaN	1	1	1	26.3859	29.1763	NaN	NaN	23.4815	23.6149	NaN	NaN					718920000	13	13	16.6	130.32	24	12	12	0	0	0	0	0	0
Q8BFW7	Lipoma-preferred partner homolog	Lpp	11	-3.957	1.35422	-1.30139	0.000428734	0.0358014	0.43675	28.2424	28.1952	24.1833	24.3403	22.9205	22.7225	24.4198	23.9317		+	+		718470000	11	11	30.8	65.89	33	10	10	3	4	1	1	3	1
P84099	60S ribosomal protein L19	Rpl19	2	-3.09612	0.210447	-1.44284	0.00242625	0.355918	0.1395	28.0567	27.7792	24.8858	24.7579	24.9854	25.0782	25.0717	25.4128		+			717490000	2	2	13.3	23.466	23	3	3	3	3	2	3	3	3
Q9CR67	Transmembrane protein 33	Tmem33	3	-5.58173	0.746187	-2.41777	4.04579e-05	0.292227	0.266813	28.3327	28.3657	22.736	22.7989	21.2455	21.8807	22.7294	21.8892		+			715390000	3	3	12.6	28.031	9	3	2	1	1	0	1	1	0
Q9DCD0	6-phosphogluconate dehydrogenase, decarboxylating	Pgd	8	-4.41692	0.423708	-1.99661	5.96318e-05	0.0287028	0.160202	28.1764	28.1983	23.8027	23.7381	23.8903	23.928	24.4038	24.262		+	+		713780000	8	8	19	53.247	36	9	7	2	3	3	4	3	5
P63094;Q6R0H7	Guanine nucleotide-binding protein G(s) subunit alpha isoforms short;Guanine nucleotide-binding protein G(s) subunit alpha isoforms XLas	Gnas	6	-5.15661	-1.24809	-4.0516	0.00138434	1	0.0424651	28.1483	28.4969	23.0853	23.2466	23.2271	NaN	21.521	22.437		+		+	713660000	7	6	24.9	45.663	18	6	7	2	1	2	0	0	0
Q8C3X8	Lipase maturation factor 2	Lmf2	5	NaN	0	NaN	1	NaN	1	28.4061	28.409	NaN	NaN	NaN	NaN	NaN	NaN					712120000	5	5	9.1	79.996	8	4	4	0	0	0	0	0	0
P28660	Nck-associated protein 1	Nckap1	14	-7.44057	NaN	-7.68796	0.00608602	1	5.13314e-05	28.5085	28.2423	21.5026	20.3671	NaN	NaN	20.4957	20.3844		+		+	711660000	14	14	13.7	128.78	20	8	12	0	0	0	0	0	0
Q91W52	Transmembrane protein 19	Tmem19	3	-4.52067	NaN	-5.55652	0.00149202	1	0.00391016	28.4142	28.236	23.9548	23.654	NaN	NaN	22.0783	21.3872		+		+	710480000	3	3	9.5	36.296	8	4	2	1	1	0	0	0	0
Q9D1A2	Cytosolic non-specific dipeptidase	Cndp2	11	-3.26819	0.203484	-1.53235	0.00156097	0.175045	0.0849595	27.5018	27.2466	24.1268	24.0852	26.2276	26.1032	26.4454	26.2924		+			709640000	11	11	33.3	52.767	43	8	7	0	0	8	7	7	6
P60335	Poly(rC)-binding protein 1	Pcbp1	4	-3.23769	0.204087	-1.5168	0.000610554	0.325564	0.138163	27.9916	27.9023	24.6428	24.7757	24.8743	24.9478	24.9615	25.2688		+			708850000	4	3	14.9	37.497	21	2	3	5	4	1	1	3	2
P42932	T-complex protein 1 subunit theta	Cct8	10	-3.21676	0.568397	-1.32418	0.00319273	0.0178086	0.174465	27.8471	27.8291	24.4394	24.8033	25.0236	25.0624	25.6858	25.537		+	+		703720000	10	10	21	59.555	24	8	6	2	2	0	1	3	2
P62281	40S ribosomal protein S11	Rps11	4	-4.0893	0.367029	-1.86114	0.000429152	0.134943	0.20899	28.1758	28.1774	24.172	24.0026	23.7467	23.4596	24.0155	23.925		+			700980000	4	4	17.7	18.431	15	4	3	2	1	1	1	2	1
Q3TC72	Fumarylacetoacetate hydrolase domain-containing protein 2A	Fahd2	7	-2.15375	0.829883	-0.661936	0.00174079	0.00122453	0.328323	27.1335	27.0175	24.853	24.9906	25.8628	25.8992	26.7335	26.6882		+	+		690030000	7	7	38.3	34.69	41	3	6	3	4	5	3	8	9
Q3UEG6	Alanine--glyoxylate aminotransferase 2, mitochondrial	Agxt2	7	-3.48666	0.86068	-1.31299	0.000948417	0.0645617	0.274724	27.9817	27.9576	24.3762	24.5898	24.2031	24.3083	24.8925	25.3403		+			688090000	7	7	16	57.114	23	7	7	1	1	1	1	2	3
Q9QYA2	Mitochondrial import receptor subunit TOM40 homolog	Tomm40	7	-5.61528	0.45341	-2.58093	0.00352093	0.212446	0.139072	28.5327	27.8668	22.6118	22.5571	22.8266	23.325	23.5001	23.5584		+			687840000	7	7	26.3	37.895	24	6	9	1	1	0	3	2	2
Q9EP89	Serine beta-lactamase-like protein LACTB, mitochondrial	Lactb	11	-3.28096	0.587179	-1.34689	0.000888513	0.00282408	0.161418	27.705	27.8272	24.4087	24.5616	25.1431	25.0822	25.6927	25.707		+	+		685560000	11	11	31.6	60.705	37	10	5	3	3	2	5	5	4
Q6PDN3	Myosin light chain kinase, smooth muscle;Myosin light chain kinase, smooth muscle, deglutamylated form	Mylk	7	-3.19977	-0.156071	-1.67792	5.46033e-06	0.598019	0.0458037	27.6935	27.7082	24.4997	24.5025	25.4389	25.8262	25.3162	25.6367		+		+	682750000	7	7	4.5	212.92	14	6	3	0	1	2	0	1	1
Q78PY7	Staphylococcal nuclease domain-containing protein 1	Snd1	15	-3.65671	0.215425	-1.72064	0.000629815	0.142548	0.105444	27.9995	27.8162	24.2565	24.2458	24.9997	24.8179	25.1148	25.1337		+			680880000	15	15	22.5	102.09	47	9	8	4	3	4	8	5	6
Q9D1R9	60S ribosomal protein L34	Rpl34	3	-4.56895	-0.0236311	-2.29629	0.00029834	0.951129	0.135906	28.2432	28.0907	23.6185	23.5775	23.467	23.6804	23.2256	23.8745		+			679200000	3	3	15.4	13.293	11	3	3	1	2	1	1	0	0
Q8R0X7	Sphingosine-1-phosphate lyase 1	Sgpl1	7	-2.95141	1.03781	-0.956797	0.0125893	0.446861	0.440567	27.402	28.0677	24.752	24.8149	22.9977	25.1693	25.3276	24.915		+			678990000	7	7	14.8	63.676	16	6	6	0	0	0	1	1	2
Q8R146	Acylamino-acid-releasing enzyme	Apeh	13	-4.29046	-0.0102959	-2.15038	0.0423344	0.963372	0.0694932	27.6862	28.0378	22.6767	24.4664	25.4123	25.0348	25.2752	25.1514		+			678320000	13	13	24	81.58	32	5	9	0	1	6	3	4	4
Q7TPV4	Myb-binding protein 1A	Mybbp1a	13	-7.88263	1.55381	-4.7662	0.00386303	1	0.136843	28.4973	28.1046	20.8688	19.9679	NaN	18.6902	20.1461	20.342		+			673390000	13	13	16.3	152.04	33	14	14	1	0	0	0	1	3
O08914	Fatty-acid amide hydrolase 1	Faah	7	-8.35648	0.204899	-4.07579	0.00163807	0.776116	0.179665	28.5443	28.0023	20.1198	19.7138	18.6233	19.486	19.7197	18.7994		+			670320000	7	7	24	63.221	24	12	12	0	0	0	0	0	0
Q9D1E8	1-acyl-sn-glycerol-3-phosphate acyltransferase epsilon	Agpat5	5	-9.03225	0	-9.03225	0.00976788	NaN	0.00976788	28.2922	28.3262	20.1761	18.3778	NaN	NaN	NaN	NaN		+		+	666780000	5	5	15.3	42.202	14	7	7	0	0	0	0	0	0
Q9D0G0	28S ribosomal protein S30, mitochondrial	Mrps30	10	-7.92806	-1.63219	-4.46368	0.00113653	1	0.178973	28.4669	28.1089	20.5586	20.161	19.7249	20.4618	18.4612	NaN		+			665880000	10	10	30.5	49.939	32	16	16	0	0	0	0	0	0
Q9D666	SUN domain-containing protein 1	Sun1	10	-6.06803	0	-6.06803	1	NaN	1	29.1528	25.97	21.4934	NaN	NaN	NaN	NaN	NaN					665530000	10	10	13.9	101.98	20	13	7	0	0	0	0	0	0
Q9EQH3	Vacuolar protein sorting-associated protein 35	Vps35	11	-4.16928	0.74069	-1.71429	0.00010683	0.0342925	0.184465	28.0086	27.9707	23.7817	23.8591	24.0698	24.3193	25.0005	24.87		+	+		665500000	11	11	22.5	91.712	36	14	11	1	1	0	2	3	4
Q8R127	Saccharopine dehydrogenase-like oxidoreductase	Sccpdh	7	-4.51825	1.07343	-1.72241	0.000486861	0.652821	0.435333	28.1264	28.2025	23.554	23.7384	23.4903	19.9102	21.774	23.7734		+			665090000	7	7	21.9	47.129	24	12	10	1	1	0	0	0	0
P31428	Dipeptidase 1	Dpep1	6	-1.8119	-0.98577	-1.39884	0.000634183	0.00697115	0.00349984	27.264	27.2792	25.4147	25.5047	26.3257	26.1861	25.3146	25.2257		+	+	+	657810000	6	6	18.3	45.722	28	2	2	3	2	8	6	3	2
P08228	Superoxide dismutase [Cu-Zn]	Sod1	5	0.415612	-0.451781	-0.523444	1	0.0065862	0.660898	NaN	24.2836	24.7359	24.6625	27.3438	27.2878	26.888	26.84			+		653420000	5	5	41.6	15.942	25	0	0	2	2	7	6	4	4
P40936	Indolethylamine N-methyltransferase	Inmt	4	-2.5951	0.400558	-1.09727	0.00681887	0.0681413	0.265906	26.2069	26.6338	23.8542	23.7963	26.6064	26.4004	26.9434	26.8646		+			653310000	4	4	20.1	29.459	25	1	4	0	0	5	6	5	4
Q9CXY1	Transmembrane protein 175	Tmem175	3	-5.12215	NaN	-2.57002	0.00065693	1	0.492434	28.3132	28.1257	23.0053	23.1893	NaN	20.5631	NaN	NaN		+			645930000	3	3	7.8	55.577	14	6	6	1	1	0	0	0	0
Q9D880	Mitochondrial import inner membrane translocase subunit TIM50	Timm50	8	-3.64282	0.675336	-1.48374	0.00193699	0.0580197	0.171258	27.77	27.7701	23.9667	24.2878	24.681	24.8022	25.2579	25.576		+			644650000	8	8	28.6	39.776	26	6	7	2	2	3	2	2	2
Q9EPU0	Regulator of nonsense transcripts 1	Upf1	12	-6.951	0.00377274	-4.57223	1	1	0.205843	28.1599	28.3175	21.2877	NaN	NaN	21.647	NaN	21.6508					643560000	12	12	16.3	123.97	16	8	8	0	0	0	0	0	0
P57016	Ladinin-1	Lad1	14	0.291286	1.49111	0.891201	0.40671	0.0121803	0.217253	25.1358	25.0214	25.6434	25.0964	25.7472	26.0684	27.3564	27.4414			+		639980000	14	14	33.3	58.863	61	2	1	5	4	9	7	17	16
Q9CZ42	ATP-dependent (S)-NAD(P)H-hydrate dehydratase	Carkd	7	-4.10009	0.42361	-1.83824	0.000334336	0.185964	0.111295	27.7905	27.8694	23.7936	23.6661	24.5541	24.9627	25.2448	25.1193		+			638750000	7	7	27.1	36.717	31	7	7	1	2	3	4	4	3
P08003	Protein disulfide-isomerase A4	Pdia4	13	-2.96365	-0.0970135	-1.53033	0.0166846	0.802023	0.0491592	27.6361	27.0731	24.6575	24.1244	26.2057	25.527	25.7832	25.7554		+		+	638580000	13	13	25.2	71.982	51	6	5	2	3	9	8	8	10
P97328	Ketohexokinase	Khk	3	-3.385	0.539986	-1.42251	0.000458617	0.0236034	0.172868	27.8181	27.7263	24.4434	24.3311	24.6271	24.7919	25.231	25.268		+	+		637350000	3	3	15.1	32.75	17	4	3	2	2	1	1	2	2
P14206	40S ribosomal protein SA	Rpsa	7	-2.62571	0.424316	-1.1007	0.00102442	0.0617377	0.128799	27.3301	27.1819	24.5906	24.67	25.639	25.8576	26.1555	26.1897		+			637280000	7	7	26.8	32.838	37	4	5	2	2	5	4	8	7
Q8JZQ2	AFG3-like protein 2	Afg3l2	17	-4.28683	-0.288576	-2.2877	0.00714914	0.49375	0.0459823	27.4639	28.1907	23.5673	23.5136	25.2201	24.7168	24.9196	24.4401		+		+	637060000	17	16	27.7	89.518	42	12	12	0	1	4	4	4	5
Q6ZPR5	Sphingomyelin phosphodiesterase 4	Smpd4	7	-9.67084	0	-9.67084	1.31881e-05	NaN	1.31881e-05	28.2568	28.232	18.5407	18.6064	NaN	NaN	NaN	NaN		+		+	636760000	7	7	12.6	93.275	17	9	8	0	0	0	0	0	0
Q61879	Myosin-10	Myh10	16	-6.72829	0.424965	-3.15166	0.00932546	0.0212548	0.0927434	28.1706	28.0672	22.0429	20.7383	23.2513	23.2164	23.7193	23.5983		+	+		635680000	27	16	17.1	228.99	45	11	15	2	1	2	4	5	5
P61804	Dolichyl-diphosphooligosaccharide--protein glycosyltransferase subunit DAD1	Dad1	3	-4.20435	0.768703	-1.71782	7.796e-05	0.0733114	0.264234	28.022	28.0308	23.7852	23.8589	23.3945	23.0191	23.8599	24.0911		+			629070000	3	3	28.3	12.497	25	5	4	3	4	2	1	3	3
P09055	Integrin beta-1	Itgb1	8	-2.47917	0.416986	-1.03109	0.00216649	0.0520099	0.195445	27.6187	27.4229	25.103	24.9802	25.1646	25.0984	25.4552	25.6418		+			627050000	8	8	12.2	88.231	25	5	3	2	2	3	2	4	4
P06801	NADP-dependent malic enzyme	Me1	10	-4.43038	0.339473	-2.04545	0.000106748	0.0660675	0.0910581	27.812	27.8495	23.4422	23.3586	24.7471	24.7158	24.9804	25.1614		+			625990000	10	10	21	63.953	32	4	7	1	1	5	4	4	6
Q8CGB6	Tensin-2	Tns2	12	-1.40492	2.19678	0.395934	0.00957671	0.00747392	0.728566	27.4727	27.2791	26.07	25.872	23.8125	23.4324	25.8378	25.8007		+	+		625450000	12	11	11	152.01	39	9	9	5	6	0	0	5	5
P43406	Integrin alpha-V;Integrin alpha-V heavy chain;Integrin alpha-V light chain	Itgav	2	-5.31649	0.51796	-2.39927	0.131327	0.368741	0.20975	29.0845	24.8004	21.5387	21.7132	22.4255	21.5266	22.4717	22.5164					625440000	2	2	4.5	115.36	4	2	2	0	0	0	0	0	0
Q68FL4;Q80SW1	Putative adenosylhomocysteinase 3;Putative adenosylhomocysteinase 2	Ahcyl2;Ahcyl1	3	-6.47906	-0.0367079	-3.25789	0.0115412	0.923636	0.193882	28.33	28.024	21.0126	22.3832	20.5913	20.6524	20.9227	20.2476		+			624390000	3	3	6.2	66.899	13	5	4	1	1	1	0	0	1
Q69Z37	Sterile alpha motif domain-containing protein 9-like	Samd9l	16	-10.435	NaN	-7.59135	0.00505776	1	0.133451	27.9225	28.4537	18.4491	17.0572	19.6573	NaN	NaN	NaN		+			623350000	16	16	13.9	180.2	26	11	15	0	0	0	0	0	0
CON__P02666			3	-1.10476	-0.574235	-0.8395	0.0612013	0.00442473	0.0304641	26.6101	26.1082	25.3928	25.1158	26.6931	26.7255	26.1003	26.1698	+		+	+	622070000	3	3	15.8	23.583	20	3	2	1	2	3	3	2	4
Q8K021	Secretory carrier-associated membrane protein 1	Scamp1	7	-4.7592	0.291638	-2.23378	0.0147019	0.110257	0.199889	28.0574	28.0435	23.8747	22.7078	22.6763	22.8221	23.1175	22.9642		+			620170000	7	7	36.7	38.028	19	9	9	1	0	0	0	0	0
P29341	Polyadenylate-binding protein 1	Pabpc1	12	-4.05668	0.225181	-1.91575	0.0048302	0.286607	0.0988194	27.6839	27.9628	23.5205	24.0129	24.6617	24.6126	24.7079	25.0168		+			619730000	12	12	20.8	70.67	38	11	9	1	4	3	3	4	3
Q5H8C4	Vacuolar protein sorting-associated protein 13A	Vps13a	21	-8.58825	NaN	-8.76097	1	1	0.0110273	27.0215	28.8444	NaN	19.3447	NaN	NaN	18.9992	NaN				+	619400000	21	21	9.8	359.4	29	13	16	0	0	0	0	0	0
O09173	Homogentisate 1,2-dioxygenase	Hgd	4	-6.4402	2.42748	-3.34078	0.000961554	1	0.200329	28.1298	28.1788	21.9124	21.5158	20.1478	NaN	23.0427	22.1079		+			618830000	4	4	16.9	49.959	9	4	5	0	0	0	0	0	0
Q9ERU9	E3 SUMO-protein ligase RanBP2	Ranbp2	13	-5.46942	-0.183834	-3.70756	0.160139	1	0.232994	29.1337	24.312	21.9133	20.5935	20.204	NaN	NaN	20.0201					617620000	13	13	6	341.12	21	11	10	0	0	0	0	0	0
Q9DB25	Dolichyl-phosphate beta-glucosyltransferase	Alg5	5	-7.52176	0	-7.52176	0.000112351	NaN	0.000112351	28.2609	28.1244	20.712	20.6297	NaN	NaN	NaN	NaN		+		+	617590000	5	5	20.4	36.79	9	4	5	0	0	0	0	0	0
Q9D0F3	Protein ERGIC-53	Lman1	7	-4.7874	-0.451691	-2.61955	0.00410133	0.0903529	0.173605	27.9618	28.1208	22.9568	23.551	22.4053	22.2814	22.0237	21.7596		+			615650000	7	7	19.3	57.788	14	6	6	0	1	1	0	0	0
Q6P9J9	Anoctamin-6	Ano6	4	-5.68244	0.423278	-2.62958	0.000417935	0.174862	0.161665	28.1962	28.0082	22.4881	22.3515	22.5155	22.3228	23.0233	22.6616		+			615160000	4	4	5.6	106.25	11	5	5	0	0	0	0	1	0
Q9QZA0	Carbonic anhydrase 5B, mitochondrial	Ca5b	6	-7.32567	1.96368	-2.68099	0.0173147	0.294226	0.33321	28.2597	28.0576	21.8044	19.8615	18.3153	21.1018	21.6352	21.7093		+			614620000	6	6	24.6	36.622	15	4	6	1	0	0	1	2	1
Q8C0K5	Graves disease carrier protein homolog	Slc25a16	7	-7.74676	NaN	-7.75297	0.00250601	1	5.38921e-06	28.4159	27.8915	20.1202	20.6936	NaN	NaN	20.4314	20.3577		+		+	612710000	7	7	21.4	36.219	12	7	5	0	0	0	0	0	0
P35585	AP-1 complex subunit mu-1	Ap1m1	11	-9.42685	0.119416	-4.65372	0.00169411	0.305466	0.157374	28.0489	28.309	18.386	19.1182	18.1462	18.3	18.3843	18.3008		+			612440000	11	11	32.4	48.542	19	10	9	0	0	0	0	0	0
P22315	Ferrochelatase, mitochondrial	Fech	9	-3.64464	0.650172	-1.49723	0.000578141	0.0281693	0.221917	27.9305	27.7553	24.2012	24.1953	23.9947	24.1638	24.6567	24.8021		+	+		612070000	9	9	27.4	47.13	23	5	5	2	2	2	2	2	3
Q9CR61	NADH dehydrogenase [ubiquinone] 1 beta subcomplex subunit 7	Ndufb7	4	-1.25183	0.58871	-0.33156	0.0230825	0.0475951	0.491457	26.2678	26.5628	25.2888	25.0381	26.112	26.0219	26.5303	26.7811		+	+		608270000	4	4	44.5	16.331	16	2	2	3	1	2	1	2	3
Q924N4	Solute carrier family 12 member 6	Slc12a6	8	-5.75954	0	-5.75954	0.100563	NaN	0.100563	29.0737	25.1161	21.3597	21.311	NaN	NaN	NaN	NaN					606660000	8	3	7.3	127.53	14	9	5	0	0	0	0	0	0
A2AN08	E3 ubiquitin-protein ligase UBR4	Ubr4	26	-7.34424	0	-7.34424	0.000703555	NaN	0.000703555	28.1247	28.1448	20.5959	20.9852	NaN	NaN	NaN	NaN		+		+	606410000	26	26	9.6	572.28	45	23	22	0	0	0	0	0	0
Q02357	Ankyrin-1	Ank1	17	-9.73465	-0.358605	-5.04663	9.5087e-06	0.687478	0.128021	28.1406	28.1998	18.4405	18.4306	19.0552	17.6164	17.7006	18.2538		+			606210000	17	17	14.7	204.22	35	16	18	0	1	0	0	0	0
Q8VCN5	Cystathionine gamma-lyase	Cth	6	-3.61368	1.29421	-1.15974	0.0197241	0.0724208	0.443739	28.3011	27.384	24.4637	23.994	23.3805	22.6688	24.4151	24.2226		+			605260000	6	6	19.8	43.567	23	8	7	3	1	1	0	2	1
O88455	7-dehydrocholesterol reductase	Dhcr7	3	-6.10847	0	-6.10847	1	NaN	1	28.2449	28.071	22.0495	NaN	NaN	NaN	NaN	NaN					604410000	3	3	8.3	53.918	9	4	2	2	1	0	0	0	0
P09242	Alkaline phosphatase, tissue-nonspecific isozyme	Alpl	8	-1.0266	0.104645	-0.460976	0.00517184	0.194626	0.225353	26.3359	26.2612	25.2079	25.336	26.3835	26.2988	26.4116	26.48		+			599200000	8	8	16.8	57.514	25	0	0	2	3	6	6	4	4
Q9JLB9	Nectin-3	Pvrl3	6	-2.94251	0	-2.94251	0.00362396	NaN	0.00362396	27.8651	28.0677	25.1698	24.878	NaN	NaN	NaN	NaN		+		+	594380000	6	6	17.3	60.582	21	7	8	3	3	0	0	0	0
P55302	Alpha-2-macroglobulin receptor-associated protein	Lrpap1	11	0.768122	-0.0937634	-0.17978	1	0.719418	0.883626	23.8979	NaN	24.3956	24.9365	27.2263	26.773	26.915	26.8968					593000000	11	11	30.6	42.215	37	0	0	3	1	9	7	8	9
Q99MR3	Solute carrier family 12 member 9	Slc12a9	7	-7.3269	NaN	-4.78876	0.00267323	1	0.241407	27.7083	28.4546	20.824	20.6851	20.467	NaN	NaN	NaN		+			592150000	7	7	15	96.329	11	5	6	0	0	0	0	0	0
Q9CQX8	28S ribosomal protein S36, mitochondrial	Mrps36	3	-0.618983	0.489993	-0.0644951	0.0302708	0.00265914	0.946305	25.0674	24.8534	24.3679	24.3149	26.6044	26.5627	27.0592	27.0879		+	+		591640000	3	3	56.9	11.101	23	1	0	2	1	5	4	5	5
P42859	Huntingtin	Htt	20	-4.97147	-0.406767	-2.68912	0.103603	0.470758	0.0687196	27.8501	27.6757	21.0553	24.5275	24.8924	24.7968	23.9792	24.8965					590750000	20	20	10	344.69	28	11	16	0	0	0	0	1	0
Q8BP40	Lysophosphatidic acid phosphatase type 6	Acp6	7	-3.40447	0.200332	-1.60207	0.000338742	0.170491	0.146824	27.6988	27.7836	24.2906	24.3828	24.5079	24.344	24.5775	24.6751		+			588260000	7	7	20.8	47.624	23	6	7	1	1	3	2	1	2
Q3UUY6	Prominin-2	Prom2	13	-11.2755	0.250439	-7.43353	7.58147e-05	1	0.117204	28.1205	28.1309	16.9482	16.7521	NaN	16.9361	17.1865	NaN		+			586250000	13	13	21.2	93.205	30	15	15	0	0	0	0	0	0
P68368	Tubulin alpha-4A chain	Tuba4a	3	-3.34492	-0.153582	-1.74925	0.00092353	0.378174	0.0447186	27.5487	27.4503	24.2436	24.0655	25.4976	25.2247	25.2167	25.1985		+		+	581210000	13	3	35.7	49.924	27	4	4	2	2	3	4	4	4
Q91VX9	Transmembrane protein 168	Tmem168	6	-7.5303	0	-7.5303	0.0160254	NaN	0.0160254	28.6334	27.2323	21.0661	19.739	NaN	NaN	NaN	NaN		+		+	577120000	6	6	10.3	79.673	15	8	7	0	0	0	0	0	0
Q9Z0N1;Q9Z0N2	Eukaryotic translation initiation factor 2 subunit 3, X-linked;Eukaryotic translation initiation factor 2 subunit 3, Y-linked	Eif2s3x;Eif2s3y	7	-6.56563	2.18082	-2.19241	0.00820985	0.0574891	0.385799	28.5359	27.3394	21.3933	21.3508	19.9802	19.8835	21.5681	22.6573		+			576160000	7	7	25.4	51.065	16	6	7	1	1	0	0	0	1
P28474	Alcohol dehydrogenase class-3	Adh5	6	-5.57666	0.450579	-2.56304	0.000227709	0.0193993	0.145044	28.0307	27.9291	22.3361	22.4703	22.7181	22.7588	23.1287	23.2494		+	+		574010000	6	6	20.9	39.547	17	8	9	0	0	0	0	0	0
Q61316	Heat shock 70 kDa protein 4	Hspa4	14	-8.64177	0.107861	-4.26696	0.0181837	0.371281	0.064048	28.18	27.8225	20.5274	18.1916	22.7505	22.7849	22.9683	22.7828		+			572970000	14	14	26	94.132	40	14	13	0	0	3	3	4	3
Q6ZWV3;P86048	60S ribosomal protein L10;60S ribosomal protein L10-like	Rpl10;Rpl10l	5	-4.41551	0.0183859	-2.19856	0.00160475	0.94317	0.13415	27.8902	27.9078	23.6604	23.3066	23.7336	23.3041	23.615	23.4594		+			572900000	5	5	21	24.604	18	6	6	1	1	1	1	1	1
Q8VCL2	Protein SCO2 homolog, mitochondrial	Sco2	4	-4.03707	NaN	-1.3192	1	1	1	27.4703	28.4629	23.9295	NaN	19.813	NaN	NaN	NaN					572820000	4	4	22	28.944	9	4	5	0	0	0	0	0	0
Q7TNE1	Succinate--hydroxymethylglutarate CoA-transferase	Sugct	6	-3.18314	0.883715	-1.14971	0.00418394	0.161105	0.231625	27.5587	27.1486	24.1458	24.1952	24.5447	25.3553	25.8245	25.843		+			571260000	6	6	18.8	47.69	21	6	5	0	1	0	3	4	2
O35598	Disintegrin and metalloproteinase domain-containing protein 10	Adam10	8	-6.13146	0.189692	-2.97089	0.00122835	0.298137	0.173857	27.8067	28.2359	21.8755	21.9042	21.4321	21.3039	21.4376	21.6778		+			570270000	8	8	11.3	83.967	12	4	7	1	0	0	0	0	0
P62259	14-3-3 protein epsilon	Ywhae	8	-3.01641	0.170727	-1.42284	4.11831e-05	0.102013	0.0723909	27.2769	27.2558	24.2662	24.2337	25.479	25.5811	25.6709	25.7306		+			568850000	11	8	52.5	29.174	42	6	4	3	2	6	7	9	5
P70172	Ileal sodium/bile acid cotransporter	Slc10a2	2	-6.85254	NaN	-4.81168	0.0126108	1	0.172479	27.8244	28.2602	21.9355	20.444	NaN	21.9197	NaN	NaN		+			568570000	2	2	6.6	38.134	12	5	5	0	0	1	1	0	0
Q9DAS9	Guanine nucleotide-binding protein G(I)/G(S)/G(O) subunit gamma-12	Gng12	2	-2.91344	1.02757	-0.942936	0.00532339	0.00792945	0.296946	27.3948	27.19	24.5662	24.1917	24.9814	24.8796	26.0348	25.8814		+	+		568130000	2	2	25	7.9972	12	2	2	1	1	2	1	1	2
Q3U7R1	Extended synaptotagmin-1	Esyt1	13	NaN	0	NaN	1	NaN	1	28.2197	27.9171	NaN	NaN	NaN	NaN	NaN	NaN					566040000	13	13	17.9	121.55	29	14	15	0	0	0	0	0	0
Q920L1	Fatty acid desaturase 1	Fads1	7	NaN	0	NaN	1	NaN	1	28.027	28.1182	NaN	NaN	NaN	NaN	NaN	NaN					564850000	7	7	19	52.322	11	5	6	0	0	0	0	0	0
O09043	Napsin-A	Napsa	3	-3.98155	0.73101	-1.62527	0.00132266	0.0410057	0.239812	27.7946	27.8193	23.681	23.9698	23.6759	23.3707	24.2481	24.2605		+	+		563790000	3	3	16	45.544	13	3	3	2	1	1	1	1	1
P97823	Acyl-protein thioesterase 1	Lypla1	4	-2.49945	0.580284	-0.959583	0.00404591	0.0204134	0.194829	26.9357	26.7394	24.4638	24.2125	25.7967	25.6738	26.258	26.3731		+	+		563750000	4	4	17	24.687	22	2	2	2	2	3	3	4	4
Q04736	Tyrosine-protein kinase Yes	Yes1	8	-5.73919	NaN	-5.45874	0.0132999	1	0.000350613	27.3299	28.4637	22.512	21.8033	NaN	NaN	22.8564	22.5807		+		+	562400000	8	7	19.6	60.629	16	8	7	0	1	0	0	0	0
Q9Z204	Heterogeneous nuclear ribonucleoproteins C1/C2	Hnrnpc	7	-3.17579	1.18788	-0.993954	0.00147455	0.0394509	0.319602	27.4682	27.2243	24.1761	24.1648	24.8784	24.553	25.7229	26.0843		+	+		562210000	7	7	26.2	34.384	31	5	4	2	4	3	3	5	5
Q9D2V8	Major facilitator superfamily domain-containing protein 10	Mfsd10	5	-5.13318	0	-5.13318	0.0921957	NaN	0.0921957	28.9076	25.5625	21.9814	22.2223	NaN	NaN	NaN	NaN					562160000	5	5	14.9	49.369	12	7	5	0	0	0	0	0	0
P19324	Serpin H1	Serpinh1	7	-5.15415	0.448613	-2.35277	0.00444574	0.0380684	0.136418	27.895	27.895	23.0856	22.396	23.2142	23.3589	23.6814	23.789		+	+		562040000	7	7	27.1	46.533	24	6	7	2	0	1	3	2	3
P55088	Aquaporin-4	Aqp4	4	-4.40534	0	-4.40534	0.000977868	NaN	0.000977868	28.064	27.9256	23.4702	23.7087	NaN	NaN	NaN	NaN		+		+	560890000	4	4	14.2	34.436	11	4	5	1	1	0	0	0	0
Q02053	Ubiquitin-like modifier-activating enzyme 1	Uba1	13	-3.34653	0.255558	-1.54549	0.00725921	0.433745	0.134989	27.7786	27.4015	24.4595	24.0276	24.8474	24.354	24.9475	24.765		+			560210000	13	13	20.4	117.81	40	11	7	3	1	4	5	5	4
Q9D0F9	Phosphoglucomutase-1	Pgm1	14	-3.88216	0.64913	-1.61652	0.00432184	0.0577124	0.159679	27.8005	27.436	23.9159	23.5563	24.3073	24.5396	25.1871	24.9581		+			559440000	14	14	34.9	61.417	40	14	6	3	1	2	5	5	4
Q99PL5	Ribosome-binding protein 1	Rrbp1	15	-2.57799	-0.227055	-1.40252	0.0533233	0.53371	0.12291	25.8302	26.8059	23.3568	24.1233	26.1855	26.7876	26.213	26.306					558900000	15	15	11.5	172.88	40	4	4	1	0	9	6	11	5
P62702	40S ribosomal protein S4, X isoform	Rps4x	7	-2.77151	0.329638	-1.22093	7.21035e-05	0.0318867	0.124863	27.2956	27.2564	24.5175	24.4915	25.0416	25.1364	25.3814	25.4559		+	+		558430000	7	7	30.4	29.597	20	3	2	1	3	3	3	3	2
Q5M8N4	Epimerase family protein SDR39U1	Sdr39u1	7	-6.36045	1.9424	-2.20903	0.0047116	0.143056	0.29238	28.011	27.8185	21.1269	21.9817	22.3147	21.2742	23.0951	24.3786		+			552150000	7	7	32.1	31.458	20	9	8	0	0	0	0	1	2
Q9Z1K8	Y+L amino acid transporter 1	Slc7a7	2	-4.61604	0.39638	-2.10983	0.00305485	0.0525976	0.199914	27.8778	27.8766	23.0055	23.5169	22.876	22.7578	23.1393	23.2873		+			547760000	2	2	6.7	55.677	12	2	2	2	1	1	1	1	2
Q99J27	Acetyl-coenzyme A transporter 1	Slc33a1	6	-5.53067	NaN	-6.05352	0.0147064	1	0.00556996	27.199	28.5019	22.5085	22.1311	NaN	NaN	20.7512	NaN		+		+	546510000	6	6	10.5	61.075	11	4	5	1	1	0	0	0	0
Q9DCG6	Phenazine biosynthesis-like domain-containing protein 1	Pbld1	8	-3.42923	0.585662	-1.42178	0.000160901	0.110904	0.213681	27.6111	27.6236	24.2312	24.1451	24.2101	24.0478	24.5174	24.9117		+			542380000	8	8	33.7	32.047	21	8	8	0	1	1	1	1	1
Q61235	Beta-2-syntrophin	Sntb2	10	-8.10948	0.393259	-3.85811	0.010777	0.715128	0.181008	28.6119	26.9152	19.6801	19.6281	19.8448	18.3849	18.9227	20.0935		+			541360000	10	10	24.6	56.381	18	9	8	0	1	0	0	0	0
P99027	60S acidic ribosomal protein P2	Rplp2	6	-0.357212	0.116151	-0.120531	0.0711039	0.0451557	0.8868	24.7908	24.9774	24.5648	24.489	26.6155	26.6214	26.76	26.7093			+		539840000	6	6	76.5	11.651	25	1	1	1	1	7	6	5	3
Q8JZR0	Long-chain-fatty-acid--CoA ligase 5	Acsl5	8	-10.536	1.61745	-6.15981	1	1	0.174992	28.0277	27.9811	NaN	17.4684	NaN	16.826	18.5691	18.3178					539590000	10	8	17.9	76.205	15	8	7	0	0	0	0	0	0
Q9CPQ3	Mitochondrial import receptor subunit TOM22 homolog	Tomm22	4	-4.0634	1.26477	-1.39932	0.000654173	0.0846002	0.284445	27.7017	27.5274	23.4945	23.6078	23.4443	24.2257	25.055	25.1446		+			539330000	4	4	48.6	15.537	35	7	9	2	4	1	2	6	4
Q8K0D5	Elongation factor G, mitochondrial	Gfm1	12	-3.77036	0.525465	-1.62245	0.000619246	0.0775096	0.166875	27.6909	27.5617	23.9241	23.7879	24.2651	24.0536	24.5708	24.7988		+			536850000	12	12	20.8	83.549	28	9	7	1	2	1	2	4	2
P47757	F-actin-capping protein subunit beta	Capzb	7	-5.4175	0.527205	-2.44515	0.000152588	0.0303189	0.166776	27.907	27.8468	22.3996	22.5192	22.6191	22.4364	23.0329	23.077		+	+		534160000	7	7	27.1	31.345	13	7	6	0	0	0	0	0	0
Q3THE2;Q9CQ19	Myosin regulatory light chain 12B;Myosin regulatory light polypeptide 9	Myl12b;Myl9	6	-2.11958	0.62117	-0.749204	0.0147574	0.0548014	0.38864	25.9912	26.1137	24.1859	23.6798	26.0863	26.0577	26.5421	26.8442		+			533970000	6	6	40.1	19.779	44	3	3	3	2	9	9	7	8
Q9QXK3	Coatomer subunit gamma-2	Copg2	9	-3.97408	0.227667	-2.73472	0.0592141	1	0.139683	26.7389	28.468	24.1565	23.1023	22.4344	NaN	22.5586	22.7655					529980000	9	8	14.5	97.679	17	8	8	1	0	0	0	0	0
Q9CQW2;Q8VEH3	ADP-ribosylation factor-like protein 8B;ADP-ribosylation factor-like protein 8A	Arl8b;Arl8a	4	-3.66296	NaN	-1.24011	0.155125	1	0.622258	28.6872	25.7481	24.2828	22.8266	22.3042	22.4397	NaN	NaN					527310000	4	4	30.6	21.539	8	4	4	0	0	0	0	0	0
Q9D8B4	NADH dehydrogenase [ubiquinone] 1 alpha subcomplex subunit 11	Ndufa11	3	-5.10234	0.0735474	-2.51439	0.000164785	0.741273	0.147545	27.7883	27.917	22.7627	22.7379	22.7801	22.4613	22.8051	22.5833		+			525920000	3	3	26.2	14.982	12	2	4	1	1	1	1	1	1
Q5HZI9	Solute carrier family 25 member 51	Slc25a51	8	-7.63248	0.156782	-4.87068	0.033437	1	0.0633704	28.1601	27.6618	21.6885	18.8685	21.114	NaN	21.0542	21.4873		+			523540000	8	8	29.9	33.689	18	9	9	0	0	0	0	0	0
O88986	2-amino-3-ketobutyrate coenzyme A ligase, mitochondrial	Gcat	5	-4.22581	0.807334	-1.70924	0.00645354	0.00338181	0.258692	28.0504	27.3854	23.4158	23.5684	22.9625	23.0531	23.8025	23.8277		+	+		523330000	5	5	20.4	44.93	30	6	8	2	3	3	2	3	3
Q9Z1Q9	Valine--tRNA ligase	Vars	14	-6.50763	0	-6.50763	0.000903763	NaN	0.000903763	28.0515	27.8346	21.2725	21.5984	NaN	NaN	NaN	NaN		+		+	523260000	14	14	17.3	140.21	23	12	10	0	1	0	0	0	0
Q8K310	Matrin-3	Matr3	14	-5.46535	0.0480785	-2.70863	0.0443871	0.816609	0.0696193	27.9311	27.0398	20.9151	23.1251	24.5871	24.9454	24.8476	24.7811		+			521550000	14	14	22.3	94.629	34	8	9	0	1	3	4	2	7
O55029	Coatomer subunit beta	Copb2	13	-5.68499	0.726459	-2.47927	0.00306712	0.377797	0.215308	27.8042	27.9313	22.4919	21.8737	22.3906	21.1271	22.3489	22.6218		+			519640000	13	13	18.1	102.45	29	11	12	1	0	3	0	1	1
P84096	Rho-related GTP-binding protein RhoG	Rhog	6	NaN	0	NaN	1	NaN	1	27.9129	27.9913	NaN	NaN	NaN	NaN	NaN	NaN					519540000	6	6	34.6	21.308	16	8	8	0	0	0	0	0	0
P00796;P06281	Renin-2;Renin-2 heavy chain;Renin-2 light chain;Renin-1	Ren2;Ren1	6	-4.15857	1.13365	-1.51246	0.000795872	0.0226615	0.248755	27.6109	27.5292	23.5216	23.3015	23.8848	23.6228	25.0014	24.7735		+	+		517970000	6	6	14.5	44.282	23	6	4	0	0	4	2	4	3
Q8VCR7	Alpha/beta hydrolase domain-containing protein 14B	Abhd14b	4	-2.74059	0.797688	-0.971451	0.0135303	0.14059	0.26602	26.3427	26.9681	23.9919	23.8377	25.2031	25.864	26.2726	26.3899		+			516750000	4	4	25.7	22.45	18	1	1	1	0	2	4	5	4
Q8VD26	Transmembrane protein 143	Tmem143	6	-5.58569	0	-5.58569	0.00551696	NaN	0.00551696	28.1865	27.58	22.0119	22.5832	NaN	NaN	NaN	NaN		+		+	516610000	6	6	17.9	51.595	13	7	4	1	1	0	0	0	0
P62874	Guanine nucleotide-binding protein G(I)/G(S)/G(T) subunit beta-1	Gnb1	4	-2.52843	0.398219	-1.0651	0.00541169	0.456149	0.164229	27.2933	26.9691	24.6955	24.5101	25.4854	24.6722	25.6301	25.3239		+			516440000	4	2	10	37.377	22	4	2	2	3	2	3	3	3
Q6P3A8	2-oxoisovalerate dehydrogenase subunit beta, mitochondrial	Bckdhb	4	-5.25158	0.824512	-3.22622	0.00256764	1	0.145683	28.0181	27.6753	22.7994	22.3909	NaN	22.5575	NaN	23.3821		+			516070000	4	4	14.9	42.88	9	4	3	1	0	0	0	0	1
Q9QZE5	Coatomer subunit gamma-1	Copg1	7	-6.82877	0.248353	-3.29021	0.00318544	0.00128099	0.152875	28.2056	27.5228	21.2162	20.8546	20.9177	20.926	21.1623	21.178		+	+		515400000	8	7	14.2	97.512	11	7	4	0	0	0	0	0	0
Q9ES88	Solute carrier family 13 member 2	Slc13a2	7	NaN	0.11728	-3.68094	1	1	0.292394	24.7375	28.8378	NaN	NaN	21.0903	NaN	21.1547	21.2604					514820000	7	7	11.8	64.11	14	6	7	1	0	0	0	0	0
Q9R233	Tapasin	Tapbp	7	-6.46794	0	-6.46794	0.00310999	NaN	0.00310999	28.053	27.7791	21.1135	21.7827	NaN	NaN	NaN	NaN		+		+	514680000	7	7	21.9	49.736	17	10	7	0	0	0	0	0	0
P55012	Solute carrier family 12 member 2	Slc12a2	11	-9.7617	0.271915	-6.41716	0.00132154	1	0.136146	28.1203	27.725	17.8658	18.4561	17.6036	NaN	NaN	17.8756		+			514670000	12	11	15.1	131.03	19	11	8	0	0	0	0	0	0
P35564	Calnexin	Canx	10	-2.00371	0.253119	-0.875298	0.00647595	0.0594317	0.115627	26.9066	26.827	25.0201	24.706	25.5521	25.45	25.7145	25.7938		+			514510000	10	10	18.3	67.277	26	1	2	1	3	6	6	4	3
P51906	Excitatory amino acid transporter 3	Slc1a1	4	-6.54923	0	-6.54923	0.00526361	NaN	0.00526361	28.2097	27.558	20.9862	21.683	NaN	NaN	NaN	NaN		+		+	513470000	4	4	12.4	56.693	19	9	9	0	1	0	0	0	0
Q9QYC0	Alpha-adducin	Add1	10	-3.563	0.710634	-1.42618	8.46827e-06	0.00611498	0.196947	27.4622	27.4667	23.8913	23.9116	24.2559	24.1844	24.9737	24.888		+	+		509040000	10	10	15.2	80.646	36	8	8	3	3	2	4	4	4
Q8C561	LMBR1 domain-containing protein 2	Lmbrd2	6	-7.29736	0	-7.29736	0.000988527	NaN	0.000988527	28.0364	27.7762	20.4198	20.7981	NaN	NaN	NaN	NaN		+		+	508380000	6	6	12.5	81.1	16	9	7	0	0	0	0	0	0
Q8BK08	Transmembrane protein 11, mitochondrial	Tmem11	3	-6.50379	0.417723	-4.19662	0.000737027	1	0.206148	28.0597	27.7066	21.3855	21.3732	19.6425	NaN	20.0603	NaN		+			506160000	3	3	17.4	21.311	6	3	2	1	0	0	0	0	0
P21619	Lamin-B2	Lmnb2	15	-2.8868	0.555048	-1.16588	0.00233597	0.0216331	0.149936	27.0123	27.0469	24.0041	24.2815	25.2107	25.2532	25.7068	25.8672		+	+		506030000	15	15	25.5	67.317	36	3	3	1	1	6	7	7	8
E0CYR6;Q9JIY8	Probable N-acetyltransferase CML3	Gm4477;Cml3	5	-4.27055	0.351803	-1.95937	0.00196463	0.252209	0.187292	27.8669	27.5394	23.5281	23.337	23.3562	22.9664	23.6169	23.4092		+			505470000	5	5	20.3	26.1	12	4	3	1	1	0	1	1	1
Q9Z2A7	Diacylglycerol O-acyltransferase 1	Dgat1	5	-5.40262	0	-5.40262	0.0123667	NaN	0.0123667	27.511	28.169	21.928	22.9469	NaN	NaN	NaN	NaN		+		+	505150000	5	5	10.6	56.789	10	4	5	0	1	0	0	0	0
Q9Z1X2	Phosphatidylserine synthase 2	Ptdss2	5	-5.98769	NaN	-2.39248	0.0115036	1	0.488471	27.5982	28.111	22.4618	21.272	20.5558	20.7726	NaN	NaN		+			504730000	5	5	18	55.02	11	5	5	1	0	0	0	0	0
Q6TCG2	Progestin and adipoQ receptor family member 9	Paqr9	2	-5.04518	0.0997314	-3.33021	0.000550528	1	0.301788	27.92	27.7988	22.916	22.7125	19.9081	NaN	20.0079	NaN		+			504270000	2	2	5.6	42.741	8	2	2	2	2	0	0	0	0
P62071	Ras-related protein R-Ras2	Rras2	4	NaN	0	NaN	1	NaN	1	28.0687	27.7202	NaN	NaN	NaN	NaN	NaN	NaN					502630000	4	3	24	23.399	8	4	4	0	0	0	0	0	0
Q9DCW2	Phospholipid scramblase 2	Plscr2	3	-4.31087	0.325575	-2.79685	0.00305443	1	0.0951776	27.7634	27.7251	23.6714	23.1954	NaN	22.9191	22.9103	23.579		+			501010000	3	3	11.4	34.052	10	4	4	1	0	0	0	0	1
Q99K51	Plastin-3	Pls3	10	-4.5273	0.396131	-2.06558	0.00225435	0.232683	0.0903087	27.5037	27.3662	23.1117	22.7036	24.4366	24.7805	24.8458	25.1635		+			498460000	10	6	19.5	70.741	33	7	8	1	1	5	4	3	4
A2ATU0	Probable 2-oxoglutarate dehydrogenase E1 component DHKTD1, mitochondrial	Dhtkd1	7	-8.97618	2.93232	-2.54743	1	0.0168664	0.462214	27.928	27.7951	18.8854	NaN	18.841	18.7592	22.116	21.3489			+		496880000	7	7	17.3	102.79	18	9	6	0	0	0	0	2	1
P19258	Protein Mpv17	Mpv17	2	-5.52149	0.701427	-2.41003	0.00188209	0.518483	0.235483	27.8896	27.4457	22.2371	22.0552	21.1275	21.8211	23.0092	21.3422		+			496010000	2	2	19.3	19.686	20	5	6	2	2	0	1	2	2
P80314	T-complex protein 1 subunit beta	Cct2	13	-2.37572	0.365078	-1.00532	0.0665933	0.0407092	0.383407	25.698	25.3549	23.7733	22.5282	26.2419	26.3407	26.7141	26.5986			+		493790000	13	13	33.6	57.477	51	3	2	1	0	10	14	10	11
Q8BVI4	Dihydropteridine reductase	Qdpr	6	-2.64272	0.247924	-1.1974	0.00194235	0.230978	0.116237	26.6871	26.4551	23.9406	23.9162	25.6901	25.876	26.1432	25.9188		+			490220000	6	6	36.9	25.57	42	4	3	3	1	7	6	9	9
Q99PT1	Rho GDP-dissociation inhibitor 1	Arhgdia	4	-2.27131	0.706378	-0.782465	0.00904651	0.0191643	0.288383	26.2616	26.6103	24.2947	24.0346	25.6469	25.5658	26.2222	26.4033		+	+		489920000	4	4	37.7	23.407	22	4	4	1	1	3	3	3	3
Q3U3R4	Lipase maturation factor 1	Lmf1	5	-5.6728	0	-5.6728	0.00206046	NaN	0.00206046	27.8819	27.7871	21.9082	22.4152	NaN	NaN	NaN	NaN		+		+	488470000	5	5	11	65.877	18	8	7	1	2	0	0	0	0
Q6P1B1	Xaa-Pro aminopeptidase 1	Xpnpep1	8	-3.39238	-0.299623	-1.846	0.0133372	0.212071	0.133456	27.6507	27.4237	24.5239	23.7657	23.7715	24.1025	23.6434	23.6313		+			487550000	8	8	18.5	69.59	19	6	10	1	1	0	1	0	0
P10493	Nidogen-1	Nid1	10	-2.21085	0.158476	-1.02619	0.00119408	0.221569	0.0893021	26.5869	26.6019	24.4596	24.3074	25.7502	25.7725	26.0095	25.8302		+			487460000	11	10	15.4	136.54	35	2	2	2	3	7	8	4	7
Q61937	Nucleophosmin	Npm1	5	-2.57724	0.381683	-1.09778	0.032878	0.0621035	0.137707	27.2004	26.2426	24.1272	24.1613	25.398	25.4767	25.9107	25.7273		+			485690000	5	5	21.6	32.56	32	3	2	5	3	6	3	5	5
P0DP28;P0DP27;P0DP26			5	0.147875	-0.244627	-0.0483761	0.731063	0.401664	0.959394	23.9398	24.6483	24.5634	24.3204	26.9017	26.4387	26.4179	26.4333					484740000	5	5	51.7	16.837	14	0	1	0	0	5	4	2	2
Q921I1	Serotransferrin	Tf	9	-4.95074	0.54122	-2.20476	0.00577749	0.0811208	0.10055	27.6121	27.204	22.7754	22.1392	24.5426	24.3555	25.1253	24.8551		+			484400000	9	9	12.5	76.723	26	5	3	0	0	5	3	5	5
Q8K3J1	NADH dehydrogenase [ubiquinone] iron-sulfur protein 8, mitochondrial	Ndufs8	3	-1.54198	-0.0216541	-0.781816	0.000447504	0.813015	0.195502	25.934	25.8837	24.3461	24.3877	26.2972	26.1387	26.2102	26.1824		+			479420000	3	3	12.3	24.038	12	1	1	0	1	3	3	1	2
O08709	Peroxiredoxin-6	Prdx6	7	-1.67411	0.133714	-0.770198	0.00416643	0.281241	0.167254	26.0748	26.2056	24.3797	24.5525	26.1022	25.9261	26.1725	26.1232		+			479020000	7	7	39.3	24.87	42	4	2	5	3	6	7	7	8
O35143	ATPase inhibitor, mitochondrial	Atpif1	4	0.331947	0.490543	0.411245	0.591033	0.0265078	0.701366	23.6589	24.2343	24.7162	23.8409	26.2524	26.3734	26.858	26.7488			+		476850000	4	4	23.6	12.159	14	0	0	1	1	3	2	4	3
P53994	Ras-related protein Rab-2A	Rab2a	7	-4.41167	0.543389	-1.93414	0.000221698	0.0688726	0.153061	27.6217	27.4967	23.1678	23.1273	23.6363	23.543	23.99	24.2761		+			476720000	7	7	39.6	23.547	20	8	7	0	0	1	1	2	1
P43275	Histone H1.1	Hist1h1a	6	-3.12165	0.258587	-1.43153	0.00431102	0.284418	0.100514	26.7166	26.7367	23.8104	23.3996	25.4657	25.7703	25.7835	25.9697		+			474930000	9	6	39	21.785	24	2	1	2	1	4	6	4	4
P42669	Transcriptional activator protein Pur-alpha	Pura	4	-3.10223	0.523461	-1.28938	0.00768582	0.141866	0.18666	27.4876	27.0481	24.0027	24.3286	24.6076	24.2247	24.8282	25.051		+			474550000	4	4	27.1	34.883	20	4	6	3	1	1	1	2	2
Q99NB9	Splicing factor 3B subunit 1	Sf3b1	14	-9.41653	-0.243298	-6.27191	1	1	0.19111	27.8049	27.8185	NaN	18.3952	19.1598	NaN	18.9165	NaN					472620000	14	14	17.2	145.81	20	11	9	0	0	0	0	0	0
Q9D0N8	Transmembrane protein 88	Tmem88	2	NaN	0	NaN	1	NaN	1	27.7736	27.8502	NaN	NaN	NaN	NaN	NaN	NaN					471410000	2	2	17	17.358	6	3	3	0	0	0	0	0	0
Q9DBU0	Transmembrane 9 superfamily member 1	Tm9sf1	3	-6.55564	0	-6.55564	4.50179e-05	NaN	4.50179e-05	27.7798	27.8012	21.2775	21.1922	NaN	NaN	NaN	NaN		+		+	469260000	3	3	5.8	68.927	13	4	5	2	2	0	0	0	0
Q6A0A9	Constitutive coactivator of PPAR-gamma-like protein 1	FAM120A	12	-5.37486	1.534	-1.92043	0.0140854	0.0743726	0.279116	27.821	27.3815	21.6202	22.8325	22.8251	21.953	24.0038	23.8423		+			468200000	12	12	13.7	121.64	30	9	13	1	2	1	1	1	2
Q60605	Myosin light polypeptide 6	Myl6	3	-0.44129	0.15069	-0.1453	0.324813	0.160976	0.853368	25.1811	24.5316	24.5188	24.3113	26.3523	26.3428	26.5671	26.4293					467720000	3	3	23.8	16.93	17	1	1	2	2	3	3	3	2
Q61739	Integrin alpha-6;Integrin alpha-6 heavy chain;Integrin alpha-6 light chain	Itga6	11	-4.61437	-1.79142	-3.20289	0.0101917	0.00158921	0.0254237	27.9866	27.0922	23.0679	22.7823	23.9421	23.9194	22.2099	22.0687		+	+	+	466280000	11	11	12.4	122.16	22	9	8	1	0	2	2	0	0
Q3UMR5	Calcium uniporter protein, mitochondrial	Mcu	8	-7.95514	NaN	-3.47398	0.019325	1	0.428228	27.8529	27.699	20.9403	18.7012	18.5424	19.0848	NaN	NaN		+			463670000	8	8	25.7	39.681	20	11	8	1	0	0	0	0	0
Q8BWN8	Acyl-coenzyme A thioesterase 4	Acot4	4	-3.69693	0.434303	-1.63131	2.66316e-05	0.0455052	0.398071	27.6449	27.6165	23.921	23.9465	21.7845	21.5945	22.1103	22.1374		+	+		463620000	6	3	15.4	46.48	12	3	3	3	3	0	0	0	0
Q9CQJ1	HIG1 domain family member 2A	Higd2a	2	-3.98821	-0.333306	-2.16076	0.0172005	0.618432	0.0981101	26.908	27.9576	23.3712	23.5181	24.2541	23.286	23.1339	23.7395		+			462900000	2	2	34.9	11.368	7	2	3	0	0	1	0	1	0
Q9DBX3	Sushi domain-containing protein 2	Susd2	7	-2.14603	-0.166541	-1.15628	0.0303697	0.36178	0.0995146	26.6014	27.3642	24.8042	24.8693	24.9782	25.0376	24.7024	24.9803		+			462420000	7	7	11.5	90.641	20	3	4	3	3	2	3	1	1
A2APT9	Kelch domain-containing protein 7A	Klhdc7a	4	-6.72339	1.26808	-2.72765	0.000800815	0.220409	0.279441	27.8564	27.6319	21.1745	20.867	19.8306	19.9028	21.8542	20.4153		+			462370000	4	4	7.1	83.589	7	4	2	0	0	0	0	1	0
P63158	High mobility group protein B1	Hmgb1	5	-2.94875	0.438429	-1.25516	0.00220644	0.102419	0.171219	26.5304	26.2771	23.5116	23.3983	25.5768	25.8479	26.2201	26.0815		+			460870000	5	5	30.7	24.893	21	2	2	0	0	5	5	4	3
Q60770	Syntaxin-binding protein 3	Stxbp3	11	-7.12168	NaN	-7.33219	0.00700487	1	5.73063e-05	27.7765	27.7381	20.0367	21.2345	NaN	NaN	20.215	20.2142		+		+	459760000	11	11	21.8	67.942	18	8	10	0	0	0	0	0	0
P50171	Estradiol 17-beta-dehydrogenase 8	Hsd17b8	6	-2.91478	0.904245	-1.00527	0.000232943	0.00741071	0.248258	26.8974	26.9848	24.018	24.0346	24.7263	24.8701	25.6715	25.7335		+	+		459640000	6	6	32.4	26.588	34	4	5	2	4	3	3	6	7
Q08509	Epidermal growth factor receptor kinase substrate 8	Eps8	14	-8.85441	NaN	-9.26	1	1	0.000179002	27.781	27.7586	NaN	18.9154	NaN	NaN	18.7159	17.8982				+	458890000	14	14	28	91.736	31	14	17	0	0	0	0	0	0
P09405	Nucleolin	Ncl	15	-2.78414	0.61993	-1.08211	0.0319757	0.0232073	0.194009	27.0421	26.2493	24.1827	23.5404	25.3564	25.2229	25.9788	25.8404		+	+		457850000	15	15	25	76.722	54	3	4	1	3	8	7	13	15
Q6ZWN5	40S ribosomal protein S9	Rps9	5	-4.00322	1.18482	-1.4092	0.00300269	0.231764	0.330097	27.4241	27.5343	23.6888	23.2631	23.7488	22.3624	24.3235	24.1574		+			457250000	5	5	25.8	22.591	21	7	5	1	1	1	2	1	3
O88342	WD repeat-containing protein 1	Wdr1	7	-3.31538	0.759841	-1.27777	0.00997952	0.297566	0.210023	27.3935	26.8492	23.9991	23.6129	23.9063	24.9761	25.3023	25.0997		+			452860000	7	7	19	66.406	17	5	6	2	0	1	1	1	1
Q00623	Apolipoprotein A-I;Proapolipoprotein A-I;Truncated apolipoprotein A-I	Apoa1	9	-2.60681	0.549827	-1.02849	0.0223116	0.220115	0.457264	24.6291	25.4089	22.3428	22.4816	26.1414	26.1487	26.3829	27.0069		+			452450000	9	9	30.3	30.615	25	0	1	0	0	7	5	6	6
Q3TJ91	Lethal(2) giant larvae protein homolog 2	Llgl2	13	-7.05549	0	-7.05549	1	NaN	1	27.6744	27.8161	20.6898	NaN	NaN	NaN	NaN	NaN					452210000	13	13	20	114.32	20	9	11	0	0	0	0	0	0
Q99M87	DnaJ homolog subfamily A member 3, mitochondrial	Dnaja3	7	-3.01708	0.649968	-1.18356	0.000930165	0.0210523	0.199463	27.1319	27.1271	24.2045	24.0204	24.5757	24.3866	25.1154	25.1468		+	+		450430000	7	7	27.1	52.443	33	8	6	3	1	3	3	4	5
Q8VBW1	Sodium- and chloride-dependent creatine transporter 1	Slc6a8	4	-4.74135	0	-4.74135	0.000932198	NaN	0.000932198	27.7381	27.6447	23.0872	22.8129	NaN	NaN	NaN	NaN		+		+	449990000	4	4	10.3	70.999	5	3	1	1	0	0	0	0	0
P31001	Desmin	Des	12	-3.16556	0.510391	-1.32759	0.00030996	0.0276868	0.144656	27.0522	27.1607	23.928	23.9537	24.6177	24.6966	25.2448	25.0903		+	+		449810000	15	12	36	53.497	40	7	7	2	2	5	5	7	5
Q6DID7	Protein wntless homolog	Wls	6	-6.4155	0	-6.4155	8.0509e-08	NaN	8.0509e-08	27.7244	27.7266	21.3085	21.3115	NaN	NaN	NaN	NaN		+		+	449040000	6	6	14.6	62.188	11	5	6	0	0	0	0	0	0
Q8CFX1	GDH/6PGL endoplasmic bifunctional protein;Glucose 1-dehydrogenase;6-phosphogluconolactonase	H6pd	8	-8.42898	NaN	-5.73683	1	1	1	27.6649	27.8037	19.3053	NaN	19.6579	NaN	NaN	NaN					448560000	8	8	12.4	88.927	16	8	8	0	0	0	0	0	0
CON__P02533;Q61781;CON__P19012;CON__A2A4G1;Q61414;CON__Q9QWL7;Q9QWL7;CON__Q04695	Keratin, type I cytoskeletal 14;Keratin, type I cytoskeletal 15;Keratin, type I cytoskeletal 17	Krt14;Krt15;Krt17	5	-1.24348	1.25376	0.00513792	0.110114	0.0908076	0.993072	25.7049	26.5995	24.9644	24.853	25.3321	24.6391	26.0278	26.4509	+				447930000	9	3	20.1	51.621	8	0	1	0	0	0	1	3	3
Q9D8Y1	Transmembrane protein 126A	Tmem126a	2	-4.31089	0.588234	-2.56524	0.00374435	1	0.0870391	27.6633	27.3739	23.4292	22.9863	NaN	23.2952	23.9602	23.8066		+			447380000	2	2	10.7	21.539	2	1	1	0	0	0	0	0	0
Q8VCH6	Delta(24)-sterol reductase	Dhcr24	3	-7.23987	NaN	-3.46315	0.00934254	1	0.3531	27.2336	28.0826	20.9808	19.8557	20.1594	20.0499	NaN	NaN		+			447340000	3	3	6.2	60.112	4	2	2	0	0	0	0	0	0
Q8VDK1	Nitrilase homolog 1	Nit1	5	-3.25731	0.749087	-1.25411	0.0305961	0.225037	0.223983	26.9399	27.3172	23.3193	24.4231	24.6793	24.0293	25.3879	24.8188		+			446410000	5	5	23.5	35.705	9	3	2	0	0	1	0	2	1
Q9WVA4	Transgelin-2	Tagln2	7	-1.99769	0.467644	-0.765021	0.0419211	0.049081	0.224012	26.6628	25.9681	24.5581	24.0773	25.6326	25.4301	26.0354	25.9626		+	+		445680000	7	7	42.7	22.395	44	4	5	3	4	7	6	7	8
P53657	Pyruvate kinase PKLR	Pklr	7	-6.66192	0	-6.66192	0.0060703	NaN	0.0060703	28.1425	27.1054	20.9076	21.0165	NaN	NaN	NaN	NaN		+		+	444790000	8	7	20	62.308	11	6	5	0	0	0	0	0	0
Q3UTJ2	Sorbin and SH3 domain-containing protein 2	Sorbs2	6	-3.21607	0.966198	-1.12494	0.00155346	0.00972565	0.273127	27.2828	27.0374	23.9116	23.9764	24.2587	24.0678	25.1194	25.1395		+	+		444360000	6	6	6.7	132.35	22	5	5	2	1	1	1	3	4
Q9WTQ8	Mitochondrial import inner membrane translocase subunit Tim23	Timm23	6	NaN	1.43553	-1.3113	1	0.000324147	0.611284	27.8003	27.3974	NaN	NaN	22.1229	22.0874	23.5219	23.5595			+		443950000	6	6	51.2	21.978	22	9	9	0	0	1	1	0	2
Q9CZX8	40S ribosomal protein S19	Rps19	4	-1.60421	0.656927	-0.473639	0.00358805	0.12744	0.514151	25.6049	25.7974	24.1014	24.0924	26.0224	25.5242	26.3554	26.5051		+			442740000	4	4	26.2	16.085	16	1	0	1	1	3	3	3	4
P50136	2-oxoisovalerate dehydrogenase subunit alpha, mitochondrial	Bckdha	7	-3.38366	0.169633	-1.60702	0.000261828	0.476174	0.076543	27.0883	27.0752	23.6437	23.7525	24.9273	24.7935	25.2133	24.8468		+			441390000	7	7	26.2	50.37	23	6	5	0	1	3	3	2	3
Q8BJS4	SUN domain-containing protein 2	Sun2	11	-10.4561	NaN	-9.62641	1	1	0.00735505	27.7007	27.6469	17.2177	NaN	NaN	NaN	18.8771	NaN				+	440320000	11	11	21.2	81.604	19	8	11	0	0	0	0	0	0
P00397	Cytochrome c oxidase subunit 1	Mtco1	4	-4.95139	0	-4.95139	0.0110484	NaN	0.0110484	27.5893	27.6763	23.2044	22.1584	NaN	NaN	NaN	NaN		+		+	437910000	4	4	13.8	56.909	14	5	6	2	1	0	0	0	0
P13020	Gelsolin	Gsn	9	-2.82177	0.221393	-1.30019	0.00104975	0.3785	0.0880851	26.9222	26.8299	24.1333	23.9753	25.2244	24.8933	25.3876	25.1728		+			433440000	9	9	21.5	85.941	36	6	4	3	2	5	6	4	6
P40336	Vacuolar protein sorting-associated protein 26A	Vps26a	6	-7.17965	0.0877161	-3.54597	0.00338374	0.874198	0.181205	27.9968	27.2297	20.2657	20.6015	19.0974	20.0601	19.5798	19.7532		+			431390000	6	6	26.3	38.113	11	6	4	0	0	0	1	0	0
P14685	26S proteasome non-ATPase regulatory subunit 3	Psmd3	10	-8.90998	NaN	-5.86314	0.00229113	1	0.234039	27.7341	27.6124	18.3404	19.1861	18.5327	NaN	NaN	NaN		+			429750000	10	10	26.4	60.718	22	11	11	0	0	0	0	0	0
Q9D0E1	Heterogeneous nuclear ribonucleoprotein M	Hnrnpm	8	-2.09524	0.801212	-0.647015	0.00107948	0.0621413	0.329104	26.5661	26.6976	24.5161	24.5571	24.6898	25.1082	25.6869	25.7135		+			429140000	8	8	13	77.648	30	3	2	2	2	5	2	7	7
Q91VN4	MICOS complex subunit Mic25	Chchd6	4	-2.48725	0.929199	-0.779024	0.00524129	0.0238539	0.339564	26.4859	26.1353	23.7792	23.8675	25.2175	25.2706	26.0296	26.317		+	+		428980000	4	4	17.2	29.852	19	3	2	1	1	3	2	3	4
P56959	RNA-binding protein FUS	Fus	7	-4.49778	0.572442	-1.96267	0.000202934	0.154421	0.131903	27.2937	27.4056	22.8206	22.8831	23.9433	23.5799	24.1544	24.5138		+			428740000	7	7	18.7	52.673	16	7	5	0	0	1	1	1	1
P17809	Solute carrier family 2, facilitated glucose transporter member 1	Slc2a1	4	-6.14387	0	-6.14387	8.99841e-05	NaN	8.99841e-05	27.654	27.6336	21.4425	21.5573	NaN	NaN	NaN	NaN		+		+	425350000	4	4	10.6	53.984	8	4	4	0	0	0	0	0	0
Q9CXW4	60S ribosomal protein L11	Rpl11	3	-3.36753	0.133353	-1.61709	0.000466866	0.277443	0.078622	27.0983	27.0704	23.6454	23.7883	24.6978	24.668	24.9052	24.7273		+			425280000	3	3	19.7	20.252	17	1	1	2	1	3	3	3	3
P56695	Wolframin	Wfs1	11	-8.74602	NaN	-8.21035	0.00309306	1	0.00183958	28.0377	27.1328	19.0208	18.6577	NaN	NaN	20.4463	NaN		+		+	425080000	11	11	13.8	100.58	22	13	9	0	0	0	0	0	0
Q8BSF4	Phosphatidylserine decarboxylase proenzyme;Phosphatidylserine decarboxylase alpha chain;Phosphatidylserine decarboxylase beta chain	Pisd	5	-9.2393	NaN	-8.95573	1	1	0.00104139	27.7154	27.6014	18.4191	NaN	NaN	NaN	NaN	18.9862				+	424880000	5	5	13.3	45.926	11	6	5	0	0	0	0	0	0
P21271	Unconventional myosin-Vb	Myo5b	14	-7.8596	0.00481987	-5.23812	0.0266175	1	0.14262	25.9487	28.4086	18.8723	19.7658	NaN	18.8668	NaN	18.8716		+			423410000	14	12	10.7	210.57	20	10	10	0	0	0	0	0	0
O35643	AP-1 complex subunit beta-1	Ap1b1	7	-4.69191	1.15665	-1.76763	0.00293639	0.0507549	0.279862	27.6674	27.2498	22.6206	22.9127	22.6496	22.1286	23.471	23.6205		+			422780000	14	7	25.7	103.93	23	8	8	0	1	1	0	3	2
Q91YH5	Atlastin-3	Atl3	7	-6.1859	NaN	-7.10268	0.00163799	1	0.00263035	27.7938	27.4399	21.6085	21.2534	NaN	NaN	18.4647	20.7301		+		+	422550000	7	7	22	60.574	16	7	8	1	0	0	0	0	0
Q9CQV8	14-3-3 protein beta/alpha;14-3-3 protein beta/alpha, N-terminally processed	Ywhab	6	-2.98686	0.30048	-1.34319	8.56342e-05	0.14483	0.108999	26.9777	26.958	24.0068	23.9552	24.8446	24.637	25.1175	24.965		+			421030000	10	5	47.2	28.086	23	5	3	1	1	2	4	3	4
P51912	Neutral amino acid transporter B(0)	Slc1a5	5	-7.79474	0.205971	-3.79438	0.00568413	0.0192492	0.119183	26.9257	28.091	19.8077	19.6195	20.3797	20.3672	20.5511	20.6077		+	+		420970000	5	5	11	58.482	11	5	6	0	0	0	0	0	0
Q3UDW8	Heparan-alpha-glucosaminide N-acetyltransferase	Hgsnat	3	-5.07371	0	-5.07371	0.000307432	NaN	0.000307432	27.5428	27.6643	22.4648	22.5949	NaN	NaN	NaN	NaN		+		+	420360000	3	3	4.3	72.503	7	2	2	1	2	0	0	0	0
Q9CWS0	N(G),N(G)-dimethylarginine dimethylaminohydrolase 1	Ddah1	8	-0.481238	0.220397	-0.130421	0.0771043	0.0968212	0.849575	25.0237	24.7527	24.4493	24.3646	26.03	26.1779	26.3291	26.3196					419380000	8	7	31.6	31.381	21	1	1	1	1	5	5	3	4
Q9WUB6	Chloride channel protein ClC-Kb	Clcnkb	6	-5.78991	0.50947	-2.64022	0.00414323	0.637608	0.322166	27.2052	27.9152	21.8874	21.6532	18.701	20.1149	19.3185	20.5163		+			418740000	6	4	11.2	75.008	12	2	8	1	1	0	0	0	0
Q9DCS3	Trans-2-enoyl-CoA reductase, mitochondrial	Mecr	5	-2.84005	0.149636	-1.34521	0.000323207	0.517794	0.0856692	26.4599	26.4745	23.6777	23.5766	25.6976	25.3377	25.7348	25.5998		+			414990000	5	5	28.2	40.342	30	3	3	2	3	5	5	4	5
P83882	60S ribosomal protein L36a	Rpl36a	3	NaN	0	NaN	1	NaN	1	27.6908	27.5574	NaN	NaN	NaN	NaN	NaN	NaN					414160000	3	3	16	12.441	5	2	3	0	0	0	0	0	0
P61161	Actin-related protein 2	Actr2	7	-4.34746	2.23158	-2.15445	0.000192172	1	0.373179	27.4209	27.538	23.1176	23.1464	21.0291	NaN	NaN	23.2607		+			413350000	7	7	22.3	44.76	13	7	5	1	0	0	0	0	0
Q9D6M3;Q9DB41	Mitochondrial glutamate carrier 1;Mitochondrial glutamate carrier 2	Slc25a22;Slc25a18	4	-5.20182	0	-5.20182	1	NaN	1	28.3954	25.7324	NaN	21.8621	NaN	NaN	NaN	NaN					412630000	4	4	19.2	34.67	9	5	4	0	0	0	0	0	0
P15920	V-type proton ATPase 116 kDa subunit a isoform 2	Atp6v0a2	7	NaN	0	NaN	1	NaN	1	27.6435	27.5886	NaN	NaN	NaN	NaN	NaN	NaN					411510000	7	7	9.7	98.144	16	7	9	0	0	0	0	0	0
Q8K1A5	Transmembrane protein 41B	Tmem41b	2	NaN	0	NaN	1	NaN	1	27.5515	27.6779	NaN	NaN	NaN	NaN	NaN	NaN					411430000	2	2	7.2	32.429	4	2	2	0	0	0	0	0	0
Q8BFZ9	Erlin-2	Erlin2	6	-5.68668	3.44268	-1.122	0.0017771	0.00770521	0.640186	27.6375	27.3717	22.0178	21.618	19.8861	19.6016	23.4551	22.9179		+	+		411110000	6	4	26.8	37.872	14	5	5	0	0	0	2	1	1
P11983	T-complex protein 1 subunit alpha	Tcp1	7	-3.8832	0.594852	-1.64417	0.00423896	0.0609388	0.162806	27.365	27.0755	23.5453	23.1288	23.9908	23.6828	24.4329	24.4303		+			411090000	7	7	19.4	60.448	38	7	8	4	1	5	5	5	3
P09925	Surfeit locus protein 1	Surf1	4	-4.93262	1.37613	-1.8215	0.000140418	1	0.418679	27.4776	27.5549	22.6275	22.5397	21.4886	21.4454	22.8431	NaN		+			409960000	4	4	17.3	34.798	12	4	5	1	1	0	0	1	0
Q9CR21	Acyl carrier protein, mitochondrial	Ndufab1	2	-1.2104	0.0248709	-0.592765	0.0108608	0.856864	0.595173	24.5688	24.3339	23.1922	23.2897	26.2198	26.463	26.3642	26.3684		+			409540000	2	2	11.5	17.37	10	0	0	0	0	2	3	3	2
Q00PI9	Heterogeneous nuclear ribonucleoprotein U-like protein 2	Hnrnpul2	9	-3.72772	0.365228	-1.68125	0.00316665	0.223486	0.0947118	27.1632	26.7434	23.2127	23.2385	24.5028	24.9137	25.1146	25.0324		+			408270000	9	9	11.8	84.939	34	6	6	2	1	4	4	5	6
P54116	Erythrocyte band 7 integral membrane protein	Stom	6	-6.59659	NaN	-6.7867	0.00257092	1	0.000300066	27.612	27.555	21.3208	20.653	NaN	NaN	NaN	20.4166		+		+	407990000	6	6	31.7	31.375	20	10	8	1	0	0	0	1	0
Q9Z1J3	Cysteine desulfurase, mitochondrial	Nfs1	8	-2.57008	0.0146236	-1.27773	0.00539551	0.815789	0.0578752	26.3816	26.5856	23.7538	24.0733	25.5252	25.4245	25.5121	25.4668		+			407480000	8	8	21.6	50.569	29	4	4	1	1	5	5	5	4
Q9CR51	V-type proton ATPase subunit G 1	Atp6v1g1	3	-0.899521	-0.173075	-0.536298	0.0375301	0.0552207	0.741072	23.1248	23.2083	22.0926	22.4415	26.5841	26.5698	26.362	26.4457		+			406870000	3	3	24.6	13.724	14	0	0	0	0	4	4	3	3
O88552	Claudin-2	Cldn2	2	-5.11985	0.31324	-2.4033	0.000437558	0.351014	0.215963	27.4768	27.5415	22.4914	22.2871	21.3238	21.7305	21.6789	22.0019		+			406800000	2	2	11.7	24.483	7	3	3	0	0	0	1	0	0
P47857	ATP-dependent 6-phosphofructokinase, muscle type	Pfkm	11	-4.49763	0	-4.49763	1	NaN	1	27.4839	27.3375	22.913	NaN	NaN	NaN	NaN	NaN					406480000	11	10	21.3	85.268	18	10	7	0	0	0	1	0	0
P14869	60S acidic ribosomal protein P0	Rplp0	4	-3.20564	0.545283	-1.33018	0.00128303	0.000684363	0.143179	26.9256	26.9233	23.8337	23.6039	24.5998	24.5749	25.1257	25.1396		+	+		406430000	4	4	20.5	34.216	18	2	2	3	1	3	2	2	3
P07356	Annexin A2	Anxa2	10	0.220195	1.16472	0.692456	0.747587	0.0261123	0.0834819	26.0729	24.8895	25.6229	25.78	24.5902	24.9673	25.9796	25.9073			+		404610000	10	10	37.5	38.676	30	1	2	7	8	3	2	4	3
Q91VT4	Carbonyl reductase family member 4	Cbr4	4	-3.4176	-0.404706	-1.91116	0.000653922	0.10266	0.0596279	27.2425	27.0753	23.7158	23.7669	24.316	24.3187	23.7719	24.0534		+			401800000	4	4	24.6	25.414	11	4	4	0	0	0	0	1	2
P58137	Acyl-coenzyme A thioesterase 8	Acot8	7	-6.20921	1.17067	-2.51927	0.00213352	0.191048	0.299774	27.7531	27.2841	21.4753	21.1435	19.8405	19.9393	21.6601	20.461		+			401570000	7	7	29.4	35.827	14	8	6	0	0	0	0	0	0
P97314	Cysteine and glycine-rich protein 2	Csrp2	4	-2.99379	0.832378	-1.0807	0.0144287	0.00321003	0.227081	26.7149	26.8469	23.4296	24.1446	24.5592	24.6233	25.3889	25.4584		+	+		401290000	4	4	28	20.926	15	3	4	2	1	1	1	2	1
Q9ESW4	Acylglycerol kinase, mitochondrial	Agk	5	-3.20454	0.0680723	-1.56823	0.0143988	0.569835	0.247972	27.544	26.9778	23.7899	24.3228	23.0624	23.217	23.1427	23.2728		+			401250000	5	5	19.2	46.975	14	3	4	1	2	1	2	0	1
P62267	40S ribosomal protein S23	Rps23	3	-6.11851	1.2035	-3.45937	1	1	0.19667	27.3519	27.6834	21.3991	NaN	20.851	NaN	22.1442	21.9649					400220000	3	3	21	15.807	5	2	3	0	0	0	0	0	0
Q61292	Laminin subunit beta-2	Lamb2	11	-5.26016	0.252009	-2.50408	0.0007946	0.67998	0.0720297	26.9786	27.2089	21.9271	21.74	24.9258	24.0168	24.4554	24.9912		+			400070000	11	11	8.8	196.58	31	8	7	1	0	5	2	3	5
Q9R0Q6	Actin-related protein 2/3 complex subunit 1A	Arpc1a	4	-6.98598	0.467088	-3.25945	0.00650795	0.0949811	0.151176	26.9025	27.9746	20.6354	20.2698	20.7045	20.6077	21.2707	20.9757		+			399990000	4	4	15.4	41.626	10	4	6	0	0	0	0	0	0
Q8BTX9	Inactive hydroxysteroid dehydrogenase-like protein 1	Hsdl1	7	NaN	NaN	NaN	1	1	1	27.8127	27.2416	NaN	NaN	NaN	22.2871	NaN	NaN					399570000	7	7	24.2	36.867	14	7	7	0	0	0	0	0	0
P84084	ADP-ribosylation factor 5	Arf5	2	NaN	0.686457	-2.48909	1	1	1	27.5385	27.5132	NaN	NaN	21.1074	21.2422	21.8612	NaN					395060000	4	2	27.2	20.529	5	3	2	0	0	0	0	0	0
P98078	Disabled homolog 2	Dab2	6	-4.79482	0.1193	-2.33776	0.00533089	0.383485	0.0606921	26.9953	27.1138	22.6062	21.9132	24.5232	24.6588	24.6266	24.7941		+			394940000	6	6	11.1	82.311	21	4	6	0	0	3	3	2	3
Q9Z0U0	Xenotropic and polytropic retrovirus receptor 1	Xpr1	6	-5.56552	0.0499067	-2.75781	0.00677317	0.63687	0.115846	27.83	26.9205	21.8816	21.7379	22.2497	22.23	22.3798	22.1997		+			393150000	6	6	11.8	81.75	11	7	4	0	0	0	0	0	0
Q8BKZ9	Pyruvate dehydrogenase protein X component, mitochondrial	Pdhx	10	-1.04284	0.618207	-0.212317	0.166929	0.0289535	0.824306	24.5271	24.8315	23.171	24.1018	25.8913	25.8497	26.5942	26.3832			+		393020000	10	10	28.5	53.998	42	0	1	2	0	10	10	10	9
P31649	Sodium- and chloride-dependent GABA transporter 2	Slc6a13	2	-2.45674	NaN	-1.82765	0.104235	1	0.175778	27.1574	27.0742	25.5201	23.798	NaN	25.2285	NaN	NaN					393010000	2	2	4.3	68.284	5	2	2	0	1	0	0	0	0
Q9JIF7	Coatomer subunit beta	Copb1	6	-4.42004	0.287567	-2.06624	0.0152449	0.373572	0.205339	27.5031	27.2385	23.4868	22.4148	22.263	22.5597	22.4939	22.9039		+			390890000	6	6	10	107.06	15	7	6	2	0	0	0	0	0
Q9D7J4	Cytochrome c oxidase protein 20 homolog	Cox20	2	-3.79699	0.672026	-1.56248	8.36479e-05	0.0123662	0.212002	27.1896	27.2288	23.3835	23.4409	23.4659	23.3151	24.0605	24.0645		+	+		389750000	2	2	19.7	13.163	9	1	2	1	1	1	1	1	1
Q9CQI6	Coactosin-like protein	Cotl1	3	-5.02275	0.466657	-2.27804	0.000138894	0.330612	0.133695	27.3704	27.3103	22.3686	22.2666	22.5959	23.3152	23.3531	23.4913		+			389680000	3	3	16.2	15.944	6	2	3	0	0	0	1	0	0
Q8BRH0	Transmembrane and TPR repeat-containing protein 3	Tmtc3	9	-9.06503	0	-9.06503	1	NaN	1	27.5168	27.5543	18.4705	NaN	NaN	NaN	NaN	NaN					389490000	9	9	12.5	104.2	11	5	6	0	0	0	0	0	0
Q91VC4	Plasmalemma vesicle-associated protein	Plvap	6	-6.80983	0.612008	-2.61493	1	0.249787	0.195921	27.3165	27.432	NaN	20.5644	22.7918	22.9207	23.8442	23.0924					388970000	6	6	14.4	49.933	14	5	4	0	0	1	1	1	2
Q9WV85	Nucleoside diphosphate kinase 3	Nme3	4	-4.97374	0.281611	-2.34606	0.000312604	0.100218	0.0880394	27.3099	27.2107	22.2139	22.3592	23.6134	23.6006	23.9849	23.7922		+			388630000	4	4	28.4	19.099	16	4	3	1	1	1	1	2	3
P80315	T-complex protein 1 subunit delta	Cct4	7	-2.82669	0.462257	-1.18222	0.0112629	0.0216252	0.136356	26.8295	26.5122	24.1018	23.5866	24.8005	24.8715	25.2389	25.3575		+	+		388080000	7	7	18	58.066	35	6	4	2	2	5	7	5	4
P63321	Ras-related protein Ral-A	Rala	7	-3.66331	0.492479	-1.58541	0.00030087	0.123937	0.153405	27.051	27.166	23.4723	23.418	23.8423	23.9465	24.5713	24.2024		+			387910000	7	3	38.3	23.553	19	5	5	2	1	2	1	2	1
Q8BJ71	Nuclear pore complex protein Nup93	Nup93	11	-5.21755	0.258546	-2.4795	0.00336046	0.179271	0.144229	27.6525	27.0938	22.0378	22.2734	22.1682	22.4177	22.5765	22.5265		+			386200000	11	11	19.3	93.28	24	9	8	0	1	1	1	2	2
P97461	40S ribosomal protein S5;40S ribosomal protein S5, N-terminally processed	Rps5	4	-2.50229	0.0694542	-1.21642	0.0132621	0.11129	0.0645854	26.7706	26.2133	24.0737	23.9056	25.185	25.2352	25.2761	25.2829		+			384760000	4	4	27.5	22.889	23	5	3	2	2	2	3	3	3
Q60668	Heterogeneous nuclear ribonucleoprotein D0	Hnrnpd	4	-2.99258	0.365973	-1.3133	0.000139779	0.0894655	0.104946	26.5858	26.6182	23.6409	23.578	25.0664	24.941	25.4691	25.2703		+			383590000	4	4	14.6	38.354	15	2	2	1	2	2	3	1	2
O08547	Vesicle-trafficking protein SEC22b	Sec22b	4	-4.61854	0.9679	-1.82532	0.0103108	0.00111062	0.305182	27.6753	26.9998	23.0496	22.3883	21.7081	21.7646	22.6887	22.7199		+	+		383360000	4	4	24.2	24.74	11	6	2	1	1	0	0	1	0
Q924L1	LETM1 domain-containing protein 1	Letmd1	6	-6.99919	NaN	-7.79642	1	1	0.0103413	27.5571	27.4494	20.5041	NaN	NaN	NaN	18.9096	NaN				+	382730000	6	6	21.4	41.7	18	8	10	0	0	0	0	0	0
Q64105	Sepiapterin reductase	Spr	6	-3.87054	0.438782	-1.71588	0.00151379	0.000778097	0.10567	26.8722	27.05	22.9688	23.2123	24.3354	24.3598	24.7853	24.7875		+	+		381710000	6	6	29.5	27.883	23	7	4	0	0	3	3	3	3
P60843	Eukaryotic initiation factor 4A-I	Eif4a1	8	-2.8377	0.56456	-1.13657	0.00550466	0.0443954	0.166951	26.5169	26.9355	23.9184	23.8586	24.6877	24.5098	25.2484	25.0783		+	+		381640000	8	4	29.8	46.153	37	6	6	2	2	4	4	7	6
Q8VDT1	Sodium/glucose cotransporter 4	Slc5a9	3	-6.55577	0	-6.55577	0.000317118	NaN	0.000317118	27.571	27.3915	20.8508	21.0002	NaN	NaN	NaN	NaN		+		+	379430000	4	3	9.9	75.064	9	5	4	0	0	0	0	0	0
Q9WVT6	Carbonic anhydrase 14	Ca14	3	-3.38897	-0.430603	-1.90979	0.000355836	0.448892	0.0419856	26.9273	27.0419	23.624	23.5672	24.5537	24.5673	24.5909	23.6689		+		+	379230000	3	3	11.6	37.505	13	2	2	1	1	2	1	3	1
Q91ZN5	Adenosine 3-phospho 5-phosphosulfate transporter 1	Slc35b2	5	-6.62745	0	-6.62745	0.0167277	NaN	0.0167277	26.3815	28.0893	20.4516	20.7643	NaN	NaN	NaN	NaN		+		+	376220000	5	5	8.1	47.369	11	4	6	1	0	0	0	0	0
P62082	40S ribosomal protein S7	Rps7	4	-5.70018	0.331733	-2.68422	0.000152035	0.462636	0.0823594	27.1799	27.3155	21.566	21.5291	23.535	23.2264	23.3782	24.0467		+			375400000	4	4	25.8	22.127	8	2	3	0	0	1	0	1	1
Q9CQH0	PDZK1-interacting protein 1	Pdzk1ip1	3	-2.92288	-0.256235	-1.58956	0.0129665	0.116635	0.161643	26.7448	27.381	24.2486	24.0315	23.7553	23.6775	23.548	23.3723		+			375040000	3	3	28.1	12.298	11	2	3	2	1	1	1	1	0
A2A8L5	Receptor-type tyrosine-protein phosphatase F	Ptprf	10	-6.69372	0	-6.69372	0.00431508	NaN	0.00431508	27.5207	27.4113	20.3345	21.21	NaN	NaN	NaN	NaN		+		+	374790000	10	8	9.1	211.49	21	10	11	0	0	0	0	0	0
Q9CPR4	60S ribosomal protein L17	Rpl17	3	-2.82737	0.320626	-1.25337	0.00346314	0.00701252	0.108849	26.6887	26.7138	24.0403	23.7076	24.7185	24.7485	25.0766	25.0317		+	+		374660000	3	3	21.7	21.423	18	3	4	1	2	2	1	2	3
Q91X85	Feline leukemia virus subgroup C receptor-related protein 2	Flvcr2	4	-6.43655	0	-6.43655	0.00477423	NaN	0.00477423	27.5593	27.3573	21.4565	20.587	NaN	NaN	NaN	NaN		+		+	374170000	4	4	8.2	60.106	10	4	4	1	1	0	0	0	0
Q922R8	Protein disulfide-isomerase A6	Pdia6	9	-2.44612	0.0798464	-1.18314	0.0527024	0.694713	0.0879373	26.8577	25.6962	23.7608	23.9009	25.4012	25.1082	25.4322	25.2368					371150000	9	9	30.2	48.1	30	7	4	1	1	5	3	5	4
Q91ZV4	2-acylglycerol O-acyltransferase 1	Mogat1	5	NaN	0	NaN	1	NaN	1	27.6202	27.2897	NaN	NaN	NaN	NaN	NaN	NaN					370380000	5	5	28.7	38.791	11	6	5	0	0	0	0	0	0
P62315	Small nuclear ribonucleoprotein Sm D1	Snrpd1	2	-6.15115	1.52779	-3.48541	0.00361839	1	0.139559	27.6492	27.1107	21.484	20.9735	NaN	20.3376	22.0235	21.7072		+			369410000	2	2	27.7	13.281	15	4	3	2	1	0	1	2	2
Q9D0M5	Dynein light chain 2, cytoplasmic	Dynll2	4	-3.39754	1.51103	-0.943256	0.146221	0.179569	0.479102	24.92	27.8485	23.0346	22.9388	23.2431	23.0002	25.3673	23.8981					367290000	4	3	50.6	10.35	5	2	2	0	0	0	0	1	0
Q8C547	HEAT repeat-containing protein 5B	Heatr5b	8	NaN	0.221899	-1.66074	1	1	1	25.793	27.6173	NaN	NaN	NaN	23.8812	NaN	24.1031					366420000	8	8	7.9	224.32	18	9	9	0	0	0	0	0	0
Q8C2Q3	RNA-binding protein 14	Rbm14	9	-7.10753	0.0239639	-2.91884	0.000419435	1	0.484088	27.4232	27.4494	20.4738	20.1837	16.0667	17.0676	NaN	16.5911		+			366190000	9	9	11.2	69.448	16	7	6	1	2	0	0	0	0
A2ADY9	Protein DDI1 homolog 2	Ddi2	3	-3.53234	0.00464916	-1.17435	1	0.831334	0.232844	27.3099	NaN	23.7776	NaN	25.4241	25.3929	25.402	25.4243					366150000	3	3	14.5	44.59	8	2	2	0	0	1	1	1	1
Q8VDZ4	Palmitoyltransferase ZDHHC5	Zdhhc5	9	NaN	0	NaN	1	NaN	1	27.4237	27.4633	NaN	NaN	NaN	NaN	NaN	NaN					365070000	9	9	16.5	77.5	13	6	7	0	0	0	0	0	0
P97384	Annexin A11	Anxa11	7	-5.94003	0.457671	-2.74118	0.0172741	0.336617	0.246761	27.4961	27.2767	22.2297	20.663	20.2875	19.9908	20.2633	20.9303		+			364050000	7	7	14.9	54.079	13	6	5	2	0	0	0	0	0
Q99M28	RNA-binding protein with serine-rich domain 1	Rnps1	4	-0.352555	0.402722	0.0250835	0.291041	0.103466	0.988598	22.2996	22.5373	22.2835	21.8482	26.2787	25.9977	26.5486	26.5334					363830000	4	4	20.3	34.208	24	0	0	2	0	6	5	5	6
Q9Z2X1	Heterogeneous nuclear ribonucleoprotein F;Heterogeneous nuclear ribonucleoprotein F, N-terminally processed	Hnrnpf	5	-3.03662	-0.233865	-1.63524	0.0079991	0.198372	0.0319907	26.724	26.4976	23.3255	23.8229	25.0454	25.0766	24.9494	24.7048		+		+	360700000	7	5	27.7	45.729	29	7	7	0	1	3	3	5	3
Q8VCB1	Nucleoporin NDC1	Ndc1	6	-5.73582	0	-5.73582	0.093364	NaN	0.093364	24.5403	28.3056	20.821	20.5532	NaN	NaN	NaN	NaN					359560000	6	6	12.8	75.409	15	6	9	0	0	0	0	0	0
Q9R069	Basal cell adhesion molecule	Bcam	5	-3.71877	0.385863	-1.66645	7.76451e-05	0.0614721	0.113779	26.9502	26.9284	23.2514	23.1896	24.1581	24.0097	24.4022	24.5373		+			359070000	5	5	13.5	67.669	18	6	5	1	1	1	2	1	1
Q8CI85	Carbonic anhydrase 12	Ca12	4	-5.53287	-0.282434	-2.90765	0.00343293	0.330824	0.0723849	27.4267	27.12	22.0271	21.4539	22.9153	22.5552	22.3234	22.5822		+			359020000	4	4	13.3	39.695	11	4	3	1	0	1	1	0	1
Q9JKF1	Ras GTPase-activating-like protein IQGAP1	Iqgap1	18	-4.02346	0.186481	-1.91849	0.0157894	0.539105	0.11417	26.9836	27.1667	23.5551	22.5483	23.8265	23.4969	23.655	24.0413		+			359000000	18	16	18	188.74	40	13	11	0	0	6	5	2	3
O08553	Dihydropyrimidinase-related protein 2	Dpysl2	8	-3.17879	0.156098	-1.51135	0.000220657	0.516571	0.136648	27.0026	26.9182	23.7604	23.8028	24.0977	23.7885	23.9725	24.2258		+			358650000	8	7	23.3	62.277	21	7	5	1	1	2	2	2	1
Q9CXR1	Dehydrogenase/reductase SDR family member 7	Dhrs7	5	-7.46269	0	-7.46269	0.00369769	NaN	0.00369769	27.7026	27.0276	19.5972	20.2076	NaN	NaN	NaN	NaN		+		+	357240000	5	5	16	38.167	9	4	5	0	0	0	0	0	0
Q99KB8	Hydroxyacylglutathione hydrolase, mitochondrial	Hagh	5	-2.73452	0.43709	-1.14871	0.00115112	0.000323373	0.139688	26.228	26.2839	23.61	23.4329	25.126	25.1313	25.5583	25.5731		+	+		357130000	5	5	29.8	34.084	31	5	4	1	2	5	5	4	5
Q9JK42	[Pyruvate dehydrogenase (acetyl-transferring)] kinase isozyme 2, mitochondrial	Pdk2	4	-3.86313	0.466348	-1.69839	0.0060963	0.246903	0.129466	27.0112	26.6842	23.2397	22.7294	23.9674	23.6702	24.532	24.0383		+			356510000	4	4	11.8	46.04	9	3	2	0	0	1	1	1	1
Q99LH2	Phosphatidylserine synthase 1	Ptdss1	2	-5.3932	0	-5.3932	1	NaN	1	27.4105	27.3711	21.9976	NaN	NaN	NaN	NaN	NaN					356170000	2	2	5.1	55.603	4	3	1	0	0	0	0	0	0
O35083	1-acyl-sn-glycerol-3-phosphate acyltransferase alpha	Agpat1	2	-4.36596	0	-4.36596	1	NaN	1	27.4243	27.314	NaN	23.0032	NaN	NaN	NaN	NaN					355360000	2	2	15.4	31.709	12	6	6	0	0	0	0	0	0
P56399	Ubiquitin carboxyl-terminal hydrolase 5	Usp5	6	-4.26768	0.172237	-2.04772	0.000635335	0.220178	0.106572	27.2042	27.0006	22.8696	22.7997	23.4099	23.4984	23.7136	23.5392		+			352790000	6	6	12.2	95.832	15	6	5	0	0	1	1	1	1
Q3V0K9	Plastin-1	Pls1	7	-3.57174	0.233117	-1.66931	0.000681862	0.164833	0.0986037	26.8583	26.9448	23.2471	23.4125	24.0769	24.1981	24.4607	24.2806		+			352370000	10	7	23.2	70.407	31	6	7	1	1	4	5	3	4
Q9D0J8	Parathymosin	Ptms	4	NaN	-0.0506258	-0.894916	1	0.376752	0.288541	NaN	NaN	24.5004	24.4451	26.1829	26.2411	26.1271	26.1956					352210000	4	4	25.7	11.43	11	0	0	0	0	4	2	3	2
Q60766	Immunity-related GTPase family M protein 1	Irgm1	7	-3.81095	0.498954	-1.656	0.00678758	0.0637453	0.207711	27.3549	26.8109	23.432	23.1119	23.0055	23.1117	23.6788	23.4363		+			352030000	7	7	28.6	46.551	21	5	5	2	2	3	2	0	2
P02468	Laminin subunit gamma-1	Lamc1	14	-1.50823	-0.00439358	-0.75631	0.0233033	0.987837	0.468819	24.7621	24.3203	22.9547	23.1113	25.9115	26.1646	25.8118	26.2555		+			351670000	14	14	10.1	177.3	35	2	1	1	1	6	7	9	8
Q91X21	Uncharacterized protein KIAA2013	Kiaa2013	5	-3.87696	0	-3.87696	0.0560038	NaN	0.0560038	26.975	27.5216	22.4529	24.2898	NaN	NaN	NaN	NaN					350840000	5	5	7.1	69.424	6	4	2	0	0	0	0	0	0
Q99N87	28S ribosomal protein S5, mitochondrial	Mrps5	6	-5.0658	0.196357	-2.35887	0.00179776	1	0.283017	27.0847	27.4828	22.2994	22.1365	21.3833	21.7496	21.7628	NaN		+			350670000	6	6	14.8	48.206	13	5	6	1	1	0	0	0	0
O35609	Secretory carrier-associated membrane protein 3	Scamp3	4	-7.03234	NaN	-6.46762	0.00369007	1	0.00389611	27.5509	27.1314	20.6823	19.9353	NaN	NaN	NaN	22.003		+		+	350540000	4	4	15.2	38.458	12	6	5	0	1	0	0	0	0
A2AHG0	Leucine zipper putative tumor suppressor 3	Lzts3	6	-7.64811	0	-7.64811	0.00401225	NaN	0.00401225	27.6151	27.0776	20.103	19.2934	NaN	NaN	NaN	NaN		+		+	348970000	6	6	13.7	74.985	11	6	5	0	0	0	0	0	0
Q8R0F8	Acylpyruvase FAHD1, mitochondrial	Fahd1	2	-0.540173	0.0806284	-0.229772	0.0984034	0.570607	0.68314	24.7946	24.9569	24.4999	24.1713	25.8649	25.7795	25.7908	26.0149					348850000	2	2	16.7	25.172	19	2	1	2	2	3	3	3	3
Q80VQ1	Leucine-rich repeat-containing protein 1	Lrrc1	9	-7.93807	NaN	-3.9884	0.00184106	1	0.30965	27.4629	27.2243	19.086	19.7251	19.7111	19.1775	NaN	NaN		+			348370000	9	7	31.7	59.411	15	7	8	0	0	0	0	0	0
Q9QYB5	Gamma-adducin	Add3	6	-3.73559	0.00804996	-1.86377	0.000161714	0.988813	0.0943564	26.9347	27.0245	23.2285	23.2595	23.763	23.9834	23.3846	24.378		+			348230000	6	6	14	78.776	28	5	6	3	1	3	3	4	3
Q09324	Beta-1,3-galactosyl-O-glycosyl-glycoprotein beta-1,6-N-acetylglucosaminyltransferase	Gcnt1	5	-4.61611	0	-4.61611	0.00199522	NaN	0.00199522	27.1549	27.4475	22.8308	22.5394	NaN	NaN	NaN	NaN		+		+	346010000	5	5	13.3	49.838	9	3	5	1	0	0	0	0	0
Q9Z1N5	Spliceosome RNA helicase Ddx39b	Ddx39b	9	-8.62013	NaN	-5.68283	0.000303298	1	0.231071	27.4574	27.2083	18.7966	18.6288	NaN	18.521	NaN	NaN		+			345540000	9	9	24.1	49.035	21	10	9	0	0	0	0	1	1
Q8CHK3	Lysophospholipid acyltransferase 7	Mboat7	3	-5.98452	0	-5.98452	1	NaN	1	27.4291	27.268	21.364	NaN	NaN	NaN	NaN	NaN					345030000	3	3	12.1	53.435	8	4	4	0	0	0	0	0	0
Q80YD1	ATP-dependent RNA helicase SUPV3L1, mitochondrial	Supv3l1	6	-5.72903	NaN	-3.82779	1	1	1	27.3126	27.3265	NaN	21.5905	NaN	21.6158	NaN	NaN					342540000	6	6	13	87.004	9	4	5	0	0	0	0	0	0
Q8BGR2	Volume-regulated anion channel subunit LRRC8D	Lrrc8d	9	NaN	NaN	NaN	1	1	1	27.3496	27.3173	NaN	NaN	19.8778	NaN	NaN	NaN					342480000	9	9	16.3	98.112	21	10	11	0	0	0	0	0	0
P18760	Cofilin-1	Cfl1	5	-0.954505	0.567022	-0.193741	0.00462921	0.0752631	0.8158	24.631	24.632	23.7421	23.6118	25.6518	25.6623	26.0591	26.389		+			342450000	5	4	30.7	18.559	20	0	2	1	2	2	4	3	6
P35282	Ras-related protein Rab-21	Rab21	2	-5.47319	0	-5.47319	0.000603557	NaN	0.000603557	27.2489	27.3786	21.7227	21.9584	NaN	NaN	NaN	NaN		+		+	341510000	2	2	12.2	24.106	9	3	4	2	0	0	0	0	0
P63323	40S ribosomal protein S12	Rps12	2	-3.2297	0.180044	-1.52483	0.00152017	0.0539045	0.136175	25.6611	25.8885	22.4907	22.5995	25.4417	25.3738	25.5604	25.6152		+			341340000	2	2	24.2	14.525	50	8	5	0	3	10	7	9	8
Q91VE0	Long-chain fatty acid transport protein 4	Slc27a4	7	-7.48517	NaN	-4.70178	0.0156544	1	0.289355	27.4608	27.196	18.9049	20.7816	18.9782	NaN	NaN	NaN		+			341290000	7	7	14.2	72.318	13	7	6	0	0	0	0	0	0
Q9CY58	Plasminogen activator inhibitor 1 RNA-binding protein	Serbp1	4	-1.95168	0.772339	-0.358497	1	0.130291	0.586573	26.2411	26.1571	NaN	24.2474	24.6301	25.0942	25.8399	25.429					341080000	4	4	13	44.714	6	0	0	0	0	0	0	3	3
Q8K0U4	Heat shock 70 kDa protein 12A	Hspa12a	9	-6.9149	-0.666574	-3.60961	1	0.31933	0.10207	27.2265	27.3185	NaN	20.3576	21.8134	22.4084	21.0334	21.8552					340940000	9	8	16.3	74.87	16	7	7	0	0	1	0	1	0
Q9DCP2	Sodium-coupled neutral amino acid transporter 3	Slc38a3	3	-5.67228	0	-5.67228	1	NaN	1	26.9769	27.6	21.6162	NaN	NaN	NaN	NaN	NaN					338750000	3	3	7.7	55.591	6	2	4	0	0	0	0	0	0
Q61420	CMP-sialic acid transporter	Slc35a1	3	NaN	0	NaN	1	NaN	1	27.4815	27.1511	NaN	NaN	NaN	NaN	NaN	NaN					336440000	3	3	10.1	36.453	7	4	2	0	1	0	0	0	0
Q99JR5	Tubulointerstitial nephritis antigen-like	Tinagl1	4	-1.09497	0.207012	-0.443978	0.307234	0.365618	0.348868	26.4292	24.8547	24.3741	24.7198	25.3672	25.0181	25.4363	25.363					335890000	4	4	12.4	52.664	18	4	3	1	2	2	2	2	2
Q9DC07	LIM zinc-binding domain-containing Nebulette	Nebl	7	4.56393	6.67711	5.29293	0.000941328	1	0.00027054	21.7426	21.4877	26.1209	26.2373	19.6496	NaN	25.9568	26.6967		+		+	333250000	7	7	30	31.113	25	0	0	6	6	0	0	6	7
Q5FWK3	Rho GTPase-activating protein 1	Arhgap1	6	-4.54964	0.362039	-2.0938	0.00151071	0.496336	0.12301	27.1986	26.867	22.5452	22.4211	23.5882	22.7947	23.3653	23.7416		+			332890000	6	6	16.2	50.41	12	4	5	0	0	1	0	1	1
Q9QXY6	EH domain-containing protein 3	Ehd3	13	-3.78294	0.509998	-1.63647	0.000100695	0.0270759	0.144244	26.8968	26.8804	23.1427	23.0686	23.6149	23.7844	24.1969	24.2224		+	+		332640000	13	8	31.8	60.82	29	6	8	2	1	2	3	4	3
Q8VH51	RNA-binding protein 39	Rbm39	6	-4.25187	1.79698	-1.22745	0.000139698	0.325388	0.516083	27.1696	27.0702	22.8755	22.8605	19.8961	22.6685	23.1872	22.9714		+			332590000	6	6	13.4	59.406	19	6	6	1	1	0	1	2	2
P54869	Hydroxymethylglutaryl-CoA synthase, mitochondrial	Hmgcs2	6	-4.73382	0	-4.73382	0.0804264	NaN	0.0804264	25.2284	28.0862	21.9852	21.8618	NaN	NaN	NaN	NaN					332240000	6	6	17.3	56.822	13	6	7	0	0	0	0	0	0
P70398	Probable ubiquitin carboxyl-terminal hydrolase FAF-X	Usp9x	14	-7.79384	NaN	-4.98153	1	1	1	27.5051	27.0468	NaN	19.4821	18.839	NaN	NaN	NaN					331990000	14	14	7.1	290.71	22	12	10	0	0	0	0	0	0
P12658	Calbindin	Calb1	8	-1.90982	-0.333912	-1.12187	0.00302249	0.0161321	0.0440805	25.8174	25.63	23.8618	23.766	25.6971	25.6396	25.3664	25.3025		+	+	+	331880000	8	8	35.6	29.994	22	1	0	2	1	7	5	4	2
Q8CFI7	DNA-directed RNA polymerase II subunit RPB2	Polr2b	11	NaN	0	NaN	1	NaN	1	27.4043	27.1995	NaN	NaN	NaN	NaN	NaN	NaN					331740000	11	11	12.4	133.91	18	10	8	0	0	0	0	0	0
P35293	Ras-related protein Rab-18	Rab18	4	-5.76293	-0.620973	-3.19195	1	1	0.246375	24.1041	28.1779	20.378	NaN	21.9008	21.2503	NaN	20.9545					331500000	4	4	26.7	23.035	10	4	6	0	0	0	0	0	0
Q91V04	Translocating chain-associated membrane protein 1	Tram1	4	-4.24112	0	-4.24112	1	NaN	1	27.8961	26.1424	NaN	22.7782	NaN	NaN	NaN	NaN					331060000	4	4	8.6	43.039	9	5	4	0	0	0	0	0	0
Q99J94	Solute carrier organic anion transporter family member 1A6	Slco1a6	8	-6.3477	-0.585778	-3.46674	1	1	0.145911	27.2344	27.1598	NaN	20.8494	23.0886	22.679	NaN	22.298					330930000	8	8	14.9	74.144	16	5	9	0	0	1	1	0	0
Q8VCH0	3-ketoacyl-CoA thiolase B, peroxisomal	Acaa1b	2	-3.04751	0.826247	-1.11063	0.0178182	0.0211674	0.288014	27.1224	26.3786	23.881	23.5249	23.546	23.6227	24.2946	24.5266		+	+		330770000	11	2	38	43.995	12	2	1	1	2	1	1	3	1
P35979	60S ribosomal protein L12	Rpl12	3	-1.57824	1.252	-0.163119	0.00267462	0.0429772	0.792066	26.0267	25.9365	24.4716	24.3351	24.6697	24.1812	25.5665	25.7884		+	+		330360000	3	3	24.2	17.804	11	1	1	0	0	2	2	3	2
P21958	Antigen peptide transporter 1	Tap1	5	NaN	0	NaN	1	NaN	1	27.3052	27.2842	NaN	NaN	NaN	NaN	NaN	NaN					329270000	5	5	13.8	78.863	15	7	8	0	0	0	0	0	0
Q61165	Sodium/hydrogen exchanger 1	Slc9a1	5	-6.81706	0	-6.81706	0.000112354	NaN	0.000112354	27.2055	27.346	20.4419	20.4755	NaN	NaN	NaN	NaN		+		+	328240000	5	5	8	91.467	12	5	5	1	1	0	0	0	0
Q14DH7	Acyl-CoA synthetase short-chain family member 3, mitochondrial	Acss3	6	-4.9021	0	-4.9021	3.24283e-05	NaN	3.24283e-05	27.2385	27.2394	22.3089	22.3648	NaN	NaN	NaN	NaN		+		+	327380000	6	6	12.2	74.517	10	5	5	0	0	0	0	0	0
B2RXS4	Plexin-B2	Plxnb2	11	-8.34754	-2.31382	-5.33068	0.000526278	0.409553	0.027533	27.2686	27.1958	19.0727	18.6966	22.1943	21.2519	17.2231	21.5955		+		+	327000000	11	11	9.6	206.23	21	9	9	0	0	1	1	0	1
Q7TMY8	E3 ubiquitin-protein ligase HUWE1	Huwe1	12	NaN	NaN	-9.17795	1	1	1	27.5246	26.9824	NaN	NaN	NaN	NaN	18.0756	NaN					325950000	12	12	7.6	482.63	21	10	11	0	0	0	0	0	0
Q99JW5	Epithelial cell adhesion molecule	Epcam	4	-4.40942	-0.350084	-2.37975	0.000536138	0.22435	0.147259	27.167	27.0929	22.8157	22.6253	22.3267	22.179	21.7154	22.0902		+			325600000	4	4	26	35.019	13	4	5	1	1	1	1	0	0
O09044	Synaptosomal-associated protein 23	Snap23	6	-4.78311	NaN	-2.11633	0.000120384	1	0.411674	27.2084	27.1613	22.3549	22.4486	21.7084	21.9941	NaN	NaN		+			323870000	6	6	37.1	23.261	8	4	4	0	0	0	0	0	0
Q9JKZ2	Sodium/myo-inositol cotransporter	Slc5a3	3	-5.66475	0	-5.66475	1	NaN	1	27.2079	27.303	NaN	21.5907	NaN	NaN	NaN	NaN					323760000	3	3	4.6	79.582	6	2	4	0	0	0	0	0	0
P99024	Tubulin beta-5 chain	Tubb5	3	-3.72658	0.0748062	-1.82589	0.000960139	0.840985	0.0927316	26.9418	26.7723	23.0519	23.209	23.5058	24.1451	23.9755	23.825		+			323740000	13	2	34	49.67	19	4	3	3	2	2	1	1	3
Q9QY96	Extracellular calcium-sensing receptor	Casr	7	NaN	0	NaN	1	NaN	1	27.4291	27.0788	NaN	NaN	NaN	NaN	NaN	NaN					322460000	7	7	8.8	120.9	9	3	6	0	0	0	0	0	0
Q921S7	39S ribosomal protein L37, mitochondrial	Mrpl37	9	-5.33712	0.929509	-2.2038	0.00197552	0.128146	0.22968	27.1188	27.1749	21.5739	22.0457	21.6235	21.3872	22.085	22.7846		+			322360000	9	9	24.8	48.34	23	9	6	1	1	1	1	2	2
P80318	T-complex protein 1 subunit gamma	Cct3	9	-2.46768	0.260398	-1.10364	0.00294027	0.064899	0.098109	26.4247	26.1566	23.8267	23.8193	24.785	24.753	25.0973	24.9615		+			320310000	9	9	19.8	60.629	26	4	4	2	3	3	4	4	2
P41593	Parathyroid hormone/parathyroid hormone-related peptide receptor	Pth1r	3	-5.96701	0.261891	-4.0984	0.0225334	1	0.117954	27.1883	27.2286	20.3305	22.1524	19.7334	NaN	19.9304	20.0601		+			319130000	3	3	8.8	66.371	7	3	3	0	1	0	0	0	0
P47754	F-actin-capping protein subunit alpha-2	Capza2	7	-3.1057	0.787349	-1.15917	0.000129891	0.0509777	0.242996	26.6721	26.7068	23.5529	23.6146	23.6391	23.8619	24.6854	24.3903		+			318890000	7	6	41.3	32.967	26	5	6	2	1	2	2	4	4
Q9WV32	Actin-related protein 2/3 complex subunit 1B	Arpc1b	2	-4.37402	-0.0434275	-2.20872	8.07545e-05	0.907485	0.121709	26.9971	27.0679	22.6415	22.6756	22.486	23.1398	22.818	22.7208		+			317310000	2	2	8.3	41.063	7	2	3	0	0	1	1	0	0
P60229	Eukaryotic translation initiation factor 3 subunit E	Eif3e	6	-4.26759	1.02606	-1.62076	0.00141688	0.0916155	0.320331	26.9676	27.1361	22.6473	22.9213	21.636	22.1579	22.7146	23.1314		+			317260000	6	6	14.6	52.22	9	2	5	1	1	0	0	0	0
Q8BGC4	Zinc-binding alcohol dehydrogenase domain-containing protein 2	Zadh2	3	-4.9869	0.382182	-2.30236	0.0128572	0.357601	0.125992	27.1902	26.8551	22.5816	21.4899	22.5534	22.9977	22.9241	23.3914		+			317230000	3	3	9.5	40.528	10	3	3	1	0	0	1	1	1
Q9D0L4	Uncharacterized aarF domain-containing protein kinase 1	Adck1	6	NaN	0	NaN	1	NaN	1	27.3442	27.1287	NaN	NaN	NaN	NaN	NaN	NaN					317120000	6	6	17.7	59.735	11	5	5	0	1	0	0	0	0
P22892	AP-1 complex subunit gamma-1	Ap1g1	6	-5.10369	3.33687	-2.23007	4.38924e-05	1	0.368486	27.1362	27.1504	22.0066	22.0727	NaN	19.0634	22.345	22.4555		+			316730000	6	6	9.5	91.349	13	5	7	0	0	0	0	1	0
P48758	Carbonyl reductase [NADPH] 1	Cbr1	8	-1.77004	0.155267	-0.807385	0.0176394	0.409675	0.391771	26.7689	26.3565	24.912	24.6733	23.8313	23.5801	23.9432	23.7788		+			316580000	8	8	40.8	30.641	29	5	7	4	5	3	2	1	2
Q99KF1	Transmembrane emp24 domain-containing protein 9	Tmed9	3	NaN	0	NaN	1	NaN	1	27.2296	27.2422	NaN	NaN	NaN	NaN	NaN	NaN					316120000	3	3	14	27.127	7	4	3	0	0	0	0	0	0
Q5XG71	Small subunit processome component 20 homolog	Utp20	18	NaN	0	NaN	1	NaN	1	27.26	27.2057	NaN	NaN	NaN	NaN	NaN	NaN					315510000	18	18	9.6	317.74	30	15	15	0	0	0	0	0	0
Q8VDJ3	Vigilin	Hdlbp	6	-3.0926	0.48563	-1.30349	0.00203018	0.138748	0.127693	26.4777	26.2003	23.2308	23.262	24.815	24.418	25.1429	25.0614		+			314450000	6	6	5.7	141.74	17	1	2	1	1	3	3	3	3
P08905	Lysozyme C-2	Lyz2	3	-1.13528	-0.0421085	-0.588696	0.113177	0.56645	0.185432	25.37	25.3569	24.6464	23.8099	25.4609	25.5179	25.5022	25.3923					313090000	3	3	18.9	16.689	17	2	2	1	1	3	3	3	2
Q8C2E7	WASH complex subunit strumpellin	Kiaa0196	7	NaN	0	NaN	1	NaN	1	27.2937	27.1384	NaN	NaN	NaN	NaN	NaN	NaN					312240000	7	7	7.8	134.11	12	7	5	0	0	0	0	0	0
Q9DBK0	Acyl-coenzyme A thioesterase 12	Acot12	6	-4.59756	0.587955	-2.0048	0.144791	0.287658	0.243862	27.9993	24.2551	22.1435	20.9157	21.5249	21.7108	21.8069	22.6047					311430000	6	6	14.7	61.761	13	6	6	0	0	1	0	0	0
Q3TZZ7	Extended synaptotagmin-2	Esyt2	10	-6.71179	0	-6.71179	1	NaN	1	27.2305	27.1726	NaN	20.4897	NaN	NaN	NaN	NaN					310210000	10	10	15.9	94.138	17	7	10	0	0	0	0	0	0
P30275	Creatine kinase U-type, mitochondrial	Ckmt1	6	-1.21717	0.0132084	-0.60198	0.0232706	0.893099	0.449944	24.8396	24.5455	23.3566	23.5941	25.8152	25.7506	25.7155	25.8767		+			310120000	6	6	21.3	47.003	26	1	1	2	1	7	5	5	4
Q99JY9	Actin-related protein 3	Actr3	8	-2.33751	0.0570726	-1.14022	0.000302157	0.757522	0.08307	26.354	26.3803	23.9912	24.0681	24.4558	24.706	24.74	24.5359		+			310110000	8	8	24.2	47.357	22	4	3	2	3	2	1	3	4
CON__ENSEMBL:ENSBTAP00000024466;CON__ENSEMBL:ENSBTAP00000024462			2	NaN	-3.31072	-2.24717	1	0.000134074	0.085162	24.0701	25.229	NaN	NaN	26.7473	26.806	23.4906	23.4413	+		+		310090000	2	2	7	43.9	9	0	0	0	0	3	4	1	1
Q9D1L0	Coiled-coil-helix-coiled-coil-helix domain-containing protein 2	Chchd2	3	-1.96782	0.563501	-0.702157	0.0167092	0.158047	0.306423	25.3303	25.845	23.6089	23.6308	24.8631	25.3737	25.6816	25.6823		+			309890000	3	3	20.3	15.661	13	1	2	0	1	1	2	3	3
Q99J47	Dehydrogenase/reductase SDR family member 7B	Dhrs7b	9	-6.8152	0	-6.8152	1	NaN	1	27.3315	27.039	20.3701	NaN	NaN	NaN	NaN	NaN					308140000	9	9	31	34.986	16	8	8	0	0	0	0	0	0
Q9D404	3-oxoacyl-[acyl-carrier-protein] synthase, mitochondrial	Oxsm	4	-4.35259	NaN	-4.12123	0.00255392	1	0.000113977	26.8881	27.1735	22.8462	22.5103	NaN	NaN	23.3523	22.9295		+		+	307780000	4	4	19.2	48.627	13	3	5	2	1	0	0	1	1
Q924D0	Reticulon-4-interacting protein 1, mitochondrial	Rtn4ip1	8	-3.83168	1.29854	-1.26657	0.000866067	0.0391747	0.3088	26.8018	26.7102	23.0274	22.8212	23.3944	22.8662	24.4486	24.4091		+	+		306590000	8	8	26	43.371	18	6	5	0	0	1	0	4	2
Q8BR70	Protein YIPF6	Yipf6	3	-6.72191	NaN	-5.28932	0.0151382	1	0.0731619	27.6734	26.0144	20.2308	20.0132	NaN	NaN	24.4198	NaN		+			306560000	3	3	24.2	26.087	5	1	4	0	0	0	0	0	0
O55234	Proteasome subunit beta type-5	Psmb5	5	-1.66498	1.47261	-0.0961843	0.0991874	0.00763316	0.895918	26.3176	25.6502	23.8599	24.7779	23.9485	24.0313	25.3399	25.5851			+		306430000	5	5	21.2	28.532	9	2	2	0	1	0	0	2	2
O55131	Septin-7	2021-09-07	7	-2.51979	1.10025	-0.709772	0.00338842	0.153751	0.606882	26.2895	26.5646	23.8553	23.9593	21.5777	22.47	22.922	23.3262		+			305810000	7	7	22	50.549	14	3	7	1	0	0	0	1	2
Q99J56	Derlin-1	Derl1	3	-6.95406	NaN	-4.3703	1	1	1	27.027	27.3164	20.2176	NaN	19.4204	NaN	NaN	NaN					305790000	3	3	10.8	28.834	7	3	4	0	0	0	0	0	0
Q8BP67	60S ribosomal protein L24	Rpl24	2	-3.71427	0.219199	-1.74753	0.00173625	0.596519	0.131815	26.8682	26.7723	22.9586	23.2533	23.1789	23.6925	23.895	23.4149		+			305110000	2	2	13.4	17.779	9	1	2	1	1	1	1	1	1
Q5U5V2	Hydroxylysine kinase	Hykk	3	-5.04632	0.0763063	-2.485	0.000610569	0.821119	0.0604218	26.8257	26.841	21.9115	21.6625	23.983	23.4826	23.9687	23.6495		+			304290000	3	3	14.1	42.356	17	4	4	0	0	3	2	2	2
Q99J39	Malonyl-CoA decarboxylase, mitochondrial	Mlycd	3	-3.66235	-0.0600433	-1.8612	0.00771458	0.784281	0.0982969	26.9144	26.6577	23.4207	22.8267	23.6724	23.4345	23.3425	23.6444		+			304120000	3	3	11.6	54.735	15	3	2	2	1	1	2	2	2
P56382	ATP synthase subunit epsilon, mitochondrial	Atp5e	2	NaN	0.513168	0.199747	1	0.00508419	0.506294	25.864	25.7683	NaN	NaN	25.1761	25.2025	25.6682	25.7368			+		303980000	2	2	30.8	5.8378	8	1	1	0	0	1	1	2	2
P59999	Actin-related protein 2/3 complex subunit 4	Arpc4	2	-4.46314	1.62211	-1.42052	0.00120435	0.00659571	0.356575	26.7919	27.0325	22.5468	22.3513	22.3154	22.0511	23.7969	23.8138		+	+		303840000	2	2	13.7	19.667	7	2	3	0	0	0	0	1	1
Q9DBS1	Transmembrane protein 43	Tmem43	6	-8.67734	0.324134	-4.1766	1	1	0.303434	26.2368	27.7255	18.3039	NaN	19.1835	18.6368	19.2343	NaN					302960000	6	6	26.2	44.783	12	5	7	0	0	0	0	0	0
Q8BXK9	Chloride intracellular channel protein 5	Clic5	5	-3.29511	-0.0788965	-1.687	0.00119352	0.292331	0.0590991	26.5671	26.6382	23.1993	23.4158	24.2813	24.213	24.1242	24.2122		+			302260000	5	5	25.9	28.287	11	4	4	0	1	1	0	1	0
P12382	ATP-dependent 6-phosphofructokinase, liver type	Pfkl	7	-5.27476	0	-5.27476	0.00142743	NaN	0.00142743	27.315	26.9224	21.8795	21.8084	NaN	NaN	NaN	NaN		+		+	301680000	8	6	14.6	85.359	9	4	5	0	0	0	0	0	0
Q9QXZ0	Microtubule-actin cross-linking factor 1	Macf1	18	-4.57944	-0.615151	-2.59729	0.00278741	0.5234	0.030054	26.7523	26.7477	21.9282	22.4128	24.1237	24.0986	24.2982	22.6937		+		+	301190000	19	18	4	831.87	25	8	9	0	0	4	2	1	1
Q9WVK4	EH domain-containing protein 1	Ehd1	8	-4.02538	-0.11953	-2.07245	0.000797871	0.0298666	0.0449313	26.6628	26.6422	22.5138	22.7404	24.2391	24.2391	24.1407	24.0984		+	+	+	301170000	11	8	29.4	60.602	25	5	7	1	1	3	3	3	2
Q9Z2H5	Band 4.1-like protein 1	Epb41l1	8	-5.26428	1.79193	-1.73617	0.0257763	0.0226596	0.321248	27.5859	25.9	21.6586	21.2988	21.9995	21.4549	23.5531	23.4852		+	+		301080000	10	8	19.5	98.314	20	6	9	0	0	1	0	2	2
Q5I012	Putative sodium-coupled neutral amino acid transporter 10	Slc38a10	11	-5.75529	0	-5.75529	0.00400768	NaN	0.00400768	27.0253	27.2407	21.0285	21.7269	NaN	NaN	NaN	NaN		+		+	300800000	11	11	16.3	117.19	15	7	8	0	0	0	0	0	0
Q9QXP0	Ammonium transporter Rh type C	Rhcg	2	-5.14776	NaN	-1.94731	1	1	1	27.1632	27.0796	NaN	21.9736	20.5538	20.8871	NaN	NaN					299720000	2	2	10	54.971	3	1	2	0	0	0	0	0	0
Q8VDI9	Alpha-1,2-mannosyltransferase ALG9	Alg9	6	NaN	0	NaN	1	NaN	1	27.0237	27.233	NaN	NaN	NaN	NaN	NaN	NaN					298710000	6	6	15.9	69.56	8	3	5	0	0	0	0	0	0
Q9CPP6	NADH dehydrogenase [ubiquinone] 1 alpha subcomplex subunit 5	Ndufa5	5	-2.28362	-0.116388	-1.2	0.03484	0.495094	0.059	26.2562	25.3932	23.4674	23.6148	25.2998	25.1031	25.1857	24.9845		+			297370000	5	5	46.6	13.36	19	2	3	1	1	4	2	3	3
P34884	Macrophage migration inhibitory factor	Mif	2	-2.06197	0.084115	-0.98893	0.0507623	0.536544	0.104252	26.2266	25.2696	23.7531	23.6192	25.2397	25.0168	25.1899	25.2349					297320000	2	2	27.8	12.504	23	3	3	3	3	3	3	2	3
P07759	Serine protease inhibitor A3K	Serpina3k	3	-3.53475	0.543666	-1.49554	0.00369801	0.0364763	0.142683	26.2709	25.9015	22.6626	22.4403	24.7189	24.7924	25.3996	25.1991		+	+		296500000	3	3	13.4	46.879	28	4	5	1	1	4	3	5	5
Q9CXD6	Mitochondrial calcium uniporter regulator 1	Mcur1	6	-5.29159	1.48421	-1.90369	0.0110506	0.128229	0.257058	26.4215	27.2792	21.1972	21.9203	22.5394	21.759	24.0757	23.1912		+			296030000	6	6	19.1	37.849	13	5	5	0	0	0	0	2	1
P24369	Peptidyl-prolyl cis-trans isomerase B	Ppib	7	-3.14209	1.01286	-1.06461	0.00403618	0.00549985	0.263237	26.5102	26.2541	23.394	23.0862	23.9129	24.0579	24.9774	25.019		+	+		295840000	7	7	25.9	23.713	18	3	2	0	0	3	2	5	3
Q8BWM0	Prostaglandin E synthase 2;Prostaglandin E synthase 2 truncated form	Ptges2	7	-3.78645	0.318609	-1.73392	0.00617238	0.411186	0.0995878	26.4925	25.895	22.4146	22.4	24.9755	24.515	24.8574	25.2703		+			295770000	7	7	28.4	43.323	36	4	5	1	1	7	6	5	7
Q8C5H8	NAD kinase 2, mitochondrial	Nadk2	6	-3.10609	0.684096	-1.211	0.00957234	0.115845	0.180076	26.5999	26.1176	23.4411	23.0641	24.4427	23.9423	24.9287	24.8244		+			295250000	6	6	20.1	50.858	23	2	3	2	2	4	4	4	2
Q8R1B4	Eukaryotic translation initiation factor 3 subunit C	Eif3c	7	-3.83325	0.791947	-1.52065	0.002343	0.0462088	0.236049	26.8362	26.7392	23.1339	22.775	22.6908	23.04	23.632	23.6827		+	+		293090000	7	7	11.1	105.53	21	8	5	2	1	0	1	2	2
Q8VE37	Regulator of chromosome condensation	Rcc1	6	-4.3191	0.633005	-1.84305	0.0017863	0.141304	0.15357	26.8145	26.7771	22.2948	22.6585	23.1854	23.0822	23.5047	24.0289		+			292230000	6	6	21.9	44.93	17	7	3	1	1	1	1	2	1
Q922B2	Aspartate--tRNA ligase, cytoplasmic	Dars	7	-6.77476	0.229472	-3.27264	0.000839115	0.425785	0.0776189	27.111	26.891	20.0636	20.3889	21.9242	22.3472	22.2714	22.4589		+			292010000	7	7	16.2	57.147	14	5	5	0	0	0	1	2	1
Q6ZQ38	Cullin-associated NEDD8-dissociated protein 1	Cand1	10	-6.64084	-0.8461	-4.8294	0.00390936	1	0.0472581	26.9877	27.1834	20.0399	20.8495	NaN	20.57	19.6305	19.8172		+		+	291750000	10	10	12.9	136.33	15	7	8	0	0	0	0	0	0
F8VPU2	FERM, RhoGEF and pleckstrin domain-containing protein 1	Farp1	7	-6.49037	1.71732	-3.53791	0.00289728	1	0.134865	27.3353	26.7111	20.6915	20.3741	NaN	20.1149	21.973	21.6914		+			290880000	7	7	8.9	118.87	13	6	4	1	0	0	0	1	1
Q9DBA6	Peroxisomal leader peptide-processing protease;Peroxisomal leader peptide-processing protease, 10 kDa form;Peroxisomal leader peptide-processing protease, 49 kDa form	Tysnd1	5	NaN	0	NaN	1	NaN	1	27.0442	27.1808	NaN	NaN	NaN	NaN	NaN	NaN					290540000	5	5	14.8	59.065	9	4	5	0	0	0	0	0	0
A2AQ25	Sickle tail protein	Skt	11	-7.32852	0	-7.32852	1	NaN	1	27.0944	27.1008	19.7691	NaN	NaN	NaN	NaN	NaN					288110000	11	11	7.2	213.03	16	6	10	0	0	0	0	0	0
P61750	ADP-ribosylation factor 4	Arf4	2	-5.00991	0.765727	-2.12209	6.62312e-05	0.26716	0.208211	26.99	26.9085	21.9378	21.9409	21.4857	22.1665	22.2219	22.9618		+			288000000	3	2	21.1	20.396	7	2	2	0	0	0	1	1	1
Q91ZH7	Phospholipase ABHD3	Abhd3	7	-6.64955	NaN	-3.05228	0.00223347	1	0.383763	27.3376	26.7582	20.2753	20.5215	19.6746	20.0321	NaN	NaN		+			287800000	7	7	26.3	46.232	10	5	5	0	0	0	0	0	0
P23249	Putative helicase MOV-10	Mov10	9	NaN	0	NaN	1	NaN	1	27.1762	27.0098	NaN	NaN	NaN	NaN	NaN	NaN					286770000	9	9	12.9	113.58	17	8	9	0	0	0	0	0	0
O35082	Klotho;Klotho peptide	Kl	6	NaN	0	NaN	1	NaN	1	27.1278	27.0548	NaN	NaN	NaN	NaN	NaN	NaN					286060000	6	6	6.7	116.4	8	4	4	0	0	0	0	0	0
Q9DCV4	Regulator of microtubule dynamics protein 1	Rmdn1	5	-6.51427	0.420362	-3.04695	0.00116975	0.0906194	0.135238	27.1284	26.916	20.704	20.3119	20.8455	21.1169	21.3932	21.41		+			286040000	5	5	20	35	8	5	3	0	0	0	0	0	0
P57776	Elongation factor 1-delta	Eef1d	6	-0.773737	-0.0647821	-0.41926	0.297089	0.885485	0.722375	24.097	23.0251	22.6486	22.926	26.0199	25.6899	26.1516	25.4286					282900000	6	6	28.1	31.293	23	1	0	1	1	5	6	5	4
P47791	Glutathione reductase, mitochondrial	Gsr	6	-2.23485	0.484215	-0.875316	0.00860577	0.0553156	0.315766	25.0871	25.2881	23.1356	22.7699	25.1028	25.3335	25.6736	25.7311		+			280510000	6	6	20.6	53.662	19	1	1	0	0	4	4	4	5
Q91YD6	Villin-like protein	Vill	8	-5.49024	0.514767	-2.48773	0.038409	0.215972	0.114466	26.9892	26.5592	22.3711	20.1969	22.9687	23.0596	23.8135	23.2444		+			280360000	8	8	12.5	96.508	25	7	6	1	1	2	2	4	2
O88952	Protein lin-7 homolog C	Lin7c	6	-3.93761	-0.32526	-2.13143	0.0865983	0.550022	0.0596775	26.4093	26.4815	21.2675	23.7481	24.1485	24.615	24.4488	23.6642					279910000	6	6	32.5	21.834	10	4	2	1	0	1	1	0	1
Q6P4S8	Integrator complex subunit 1	Ints1	10	-10.7591	NaN	-10.4938	1	1	0.00213283	27.4092	26.5962	NaN	16.2435	NaN	NaN	NaN	16.7742				+	279870000	10	10	8.7	245.16	18	9	9	0	0	0	0	0	0
P14115	60S ribosomal protein L27a	Rpl27a	2	-4.70359	NaN	-4.41766	0.000629406	1	0.0013615	26.9609	26.9508	22.1343	22.3702	NaN	NaN	23.1101	NaN		+		+	279420000	2	2	14.2	16.605	4	2	2	0	0	0	0	0	0
P52875	Transmembrane protein 165	Tmem165	4	NaN	0	NaN	1	NaN	1	27.2089	26.8883	NaN	NaN	NaN	NaN	NaN	NaN					279340000	4	4	19.2	34.79	10	6	4	0	0	0	0	0	0
P36371	Antigen peptide transporter 2	Tap2	5	-5.04947	0.71235	-2.16856	0.000624898	0.128082	0.354897	26.8535	27.1053	21.94	21.9199	19.8655	19.4565	20.1779	20.5688		+			278050000	5	5	11.3	77.444	11	6	5	0	0	0	0	0	0
Q80XR2	Calcium-transporting ATPase type 2C member 1	Atp2c1	8	NaN	0	NaN	1	NaN	1	27.25	26.8192	NaN	NaN	NaN	NaN	NaN	NaN					278020000	8	8	15.5	100.3	17	8	9	0	0	0	0	0	0
Q3THW5;P0C0S6	Histone H2A.V;Histone H2A.Z	H2afv;H2afz	2	-1.5545	0.797994	-0.378254	0.0263114	0.0250515	0.560247	25.4466	24.9397	23.6828	23.5945	24.7884	25.0262	25.7546	25.6559		+	+		276670000	4	2	31.2	13.509	8	1	0	0	0	1	2	2	2
Q99JY8	Lipid phosphate phosphohydrolase 3	Ppap2b	4	-5.02834	NaN	-1.73419	0.00146165	1	0.577782	26.8569	27.0887	22.0981	21.7908	19.9776	20.7914	NaN	NaN		+			275240000	4	4	15.1	35.216	9	2	4	1	2	0	0	0	0
Q9WU78	Programmed cell death 6-interacting protein	Pdcd6ip	6	-7.17176	-0.986408	-4.07908	0.0219883	0.0320326	0.0297936	26.4933	27.2579	20.7154	18.6923	22.674	22.3136	21.4913	21.5235		+	+	+	274970000	6	6	10.1	96.023	12	4	6	0	0	1	1	0	0
P26369	Splicing factor U2AF 65 kDa subunit	U2af2	6	-3.54473	1.02751	-1.25861	0.00524404	0.0195859	0.242722	26.5695	26.2988	23.1087	22.6701	23.6932	23.4227	24.5306	24.6403		+	+		273050000	6	6	29.1	53.516	33	8	7	1	3	2	3	4	5
O89017	Legumain	Lgmn	4	-5.51269	0.361212	-2.57574	0.000364057	0.0269634	0.109479	26.8105	26.8991	21.2467	21.4376	22.3492	22.232	22.6366	22.6671		+	+		271630000	4	4	13.6	49.372	20	3	5	2	2	3	1	2	2
Q923D2	Flavin reductase (NADPH)	Blvrb	4	-2.65817	-0.0180578	-1.33811	0.00283558	0.944648	0.0518734	26.0964	25.8759	23.2387	23.4173	24.8635	24.744	24.5633	25.0081		+			271580000	4	4	31.1	22.197	15	1	2	1	1	3	2	3	2
Q8BU14	Translocation protein SEC62	Sec62	3	NaN	NaN	NaN	1	1	1	27.2869	26.1999	NaN	NaN	24.8538	NaN	NaN	NaN					271150000	3	3	7.5	45.58	4	2	2	0	0	0	0	0	0
Q9CPV4	Glyoxalase domain-containing protein 4	Glod4	6	-1.37867	-0.177732	-0.778199	0.133456	0.320312	0.379423	23.9678	24.9452	23.3543	22.8013	25.8201	25.5489	25.5071	25.5065					270420000	6	6	20.8	33.316	17	0	1	0	0	5	5	2	4
Q9JJ28	Protein flightless-1 homolog	Flii	9	-6.18891	0	-6.18891	0.000118984	NaN	0.000118984	27.0491	26.9185	20.7776	20.8122	NaN	NaN	NaN	NaN		+		+	269350000	9	9	10.3	144.8	14	8	6	0	0	0	0	0	0
Q7M6Y3	Phosphatidylinositol-binding clathrin assembly protein	Picalm	7	-3.96272	0.0408421	-1.96094	0.0178051	0.620821	0.0636762	26.55	26.3767	23.0295	21.9717	24.0044	24.0738	24.1413	24.0186		+			268040000	7	6	13.9	71.543	16	5	3	1	0	2	2	1	2
P50172	Corticosteroid 11-beta-dehydrogenase isozyme 1	Hsd11b1	2	-3.52719	NaN	-3.4806	1	1	0.0947365	25.33	27.6382	22.9569	NaN	NaN	NaN	23.0501	NaN					267900000	2	2	7.2	32.364	3	1	2	0	0	0	0	0	0
Q9QXY9	Peroxisomal biogenesis factor 3	Pex3	6	-5.50759	NaN	-3.68067	0.0233483	1	0.229066	27.5594	25.8475	21.2306	21.1612	21.2227	NaN	NaN	NaN		+			265430000	6	6	28.8	42.223	9	5	4	0	0	0	0	0	0
Q9QXY1	Tight junction protein ZO-3	Tjp3	7	-5.23976	NaN	-5.59516	0.00590728	1	0.00201351	27.093	26.7539	22.051	21.3164	NaN	NaN	20.6175	NaN		+		+	264890000	8	7	11.9	99.323	16	7	6	2	1	0	0	0	0
Q91ZJ5	UTP--glucose-1-phosphate uridylyltransferase	Ugp2	8	-5.69904	1.10887	-2.165	1	0.533127	0.368667	27.0057	26.7303	NaN	21.1689	20.0066	21.6745	23.1784	20.7205					264070000	8	8	26.6	56.979	19	8	7	0	0	0	0	3	1
P42208	Septin-2	2021-09-02	4	-4.07204	0.762709	-1.65467	0.00135458	0.0622965	0.248665	26.7714	26.6771	22.7946	22.5098	22.4386	22.0952	23.1318	22.9274		+			262430000	4	4	14.7	41.525	10	5	2	1	0	0	0	1	1
P97816	Protein S100-G	S100g	3	-0.157426	-0.440569	-0.446982	1	0.033749	0.22741	NaN	24.7013	24.5394	24.5485	25.5062	25.6723	25.1458	25.1516			+		261770000	3	3	31.6	8.97	8	0	0	0	1	1	3	1	2
P56402	Aquaporin-2	Aqp2	3	-3.3629	0	-3.3629	1	NaN	1	27.4673	25.929	NaN	23.3352	NaN	NaN	NaN	NaN					260030000	3	3	8.9	28.964	3	2	1	0	0	0	0	0	0
P19157;P46425	Glutathione S-transferase P 1;Glutathione S-transferase P 2	Gstp1;Gstp2	3	-1.91164	0.176707	-0.867469	0.00243408	0.353373	0.138672	25.5073	25.3188	23.5085	23.4944	25.1619	24.8848	25.1498	25.2503		+			258950000	3	3	18.6	23.609	19	1	1	2	2	4	3	2	4
Q80X19	Collagen alpha-1(XIV) chain	Col14a1	10	NaN	1.21883	0.36237	1	0.110798	0.679921	26.2403	25.5722	NaN	NaN	23.766	24.6206	25.2937	25.5306					258820000	10	10	8.8	193.01	23	4	3	0	0	1	5	6	4
Q8CAY6	Acetyl-CoA acetyltransferase, cytosolic	Acat2	7	-3.15894	0.107216	-1.52586	0.0124468	0.61989	0.0937868	26.435	26.3018	22.86	23.5589	23.8561	23.9389	24.1845	23.8249		+			258610000	7	7	30.5	41.297	22	3	2	2	1	4	3	4	3
Q8BGC3	Monocarboxylate transporter 12	Slc16a12	3	-6.45223	0	-6.45223	0.000936124	NaN	0.000936124	26.9416	26.91	20.6705	20.2766	NaN	NaN	NaN	NaN		+		+	257930000	3	3	7.2	53.151	8	4	4	0	0	0	0	0	0
Q3TEA8	Heterochromatin protein 1-binding protein 3	Hp1bp3	7	-2.33137	0.0323229	-1.14952	0.00645535	0.812309	0.0583186	25.8397	25.8309	23.6921	23.3158	24.6281	24.8673	24.7771	24.783		+			257880000	7	7	13.7	60.866	31	4	4	2	2	6	5	2	6
O88533	Aromatic-L-amino-acid decarboxylase	Ddc	5	-7.24074	0.392867	-3.30867	0.0176669	1	0.30404	27.382	26.252	18.7811	20.3714	18.3486	18.6349	18.8846	NaN		+			257850000	5	5	14.8	53.873	11	7	4	0	0	0	0	0	0
Q8VDM6	Heterogeneous nuclear ribonucleoprotein U-like protein 1	Hnrnpul1	2	-2.27779	0.0749912	-1.1014	0.156778	0.943752	0.282656	24.784	26.8367	23.5018	23.5633	23.9862	22.5227	22.7374	23.9214					257760000	2	2	3.7	96.001	4	1	3	0	0	0	0	0	0
Q8K1N2	Pleckstrin homology-like domain family B member 2	Phldb2	12	NaN	0	NaN	1	NaN	1	26.9889	26.8466	NaN	NaN	NaN	NaN	NaN	NaN					256930000	12	12	13.8	141.48	12	5	7	0	0	0	0	0	0
O54990	Prominin-1	Prom1	6	-1.85703	NaN	-1.86761	0.0737258	1	0.00505261	26.3338	26.2357	23.8958	24.9597	NaN	NaN	24.2928	24.5204				+	256460000	6	6	9.2	97.112	9	4	4	1	0	0	0	0	0
Q925I1	ATPase family AAA domain-containing protein 3	Atad3	9	-3.1253	0.463894	-1.3307	0.00193145	0.114159	0.133003	26.0048	25.7299	22.7478	22.7363	24.5697	24.578	24.866	25.2095		+			256340000	9	9	20.6	66.741	29	3	4	1	0	4	4	6	7
Q9ESX5	H/ACA ribonucleoprotein complex subunit 4	Dkc1	5	-3.02204	1.00636	-0.93269	1	0.261017	0.498933	26.8542	26.1184	NaN	23.4643	23.0933	22.7244	24.5372	23.2932					256240000	5	5	14.7	57.401	10	3	2	0	0	1	1	1	2
Q9WVE8	Protein kinase C and casein kinase substrate in neurons protein 2	Pacsin2	7	-2.18732	0.388985	-0.899166	0.0154284	0.067494	0.183758	25.3201	25.6778	23.1029	23.5204	24.8459	24.8465	25.1287	25.3417		+			256140000	7	7	15	55.832	23	2	1	1	2	3	6	6	2
A2A8U2	Transmembrane protein 201	Tmem201	6	NaN	0	NaN	1	NaN	1	26.9008	26.9547	NaN	NaN	NaN	NaN	NaN	NaN					255360000	6	6	20	72.499	13	6	7	0	0	0	0	0	0
Q9JIW9	Ras-related protein Ral-B	Ralb	3	-5.33726	NaN	-2.5408	1	1	1	27.5784	25.4487	NaN	21.1763	20.8324	21.0089	NaN	NaN					255360000	7	3	38.8	23.349	5	3	2	0	0	0	0	0	0
O55126	Protein NipSnap homolog 2	Gbas	4	-2.88146	0.918583	-0.981441	0.000147634	0.125257	0.296102	26.2467	26.2738	23.3465	23.4111	23.7405	23.3391	24.1597	24.757		+			254300000	4	4	14.6	32.932	14	2	4	1	1	2	1	1	2
P21278	Guanine nucleotide-binding protein subunit alpha-11	Gna11	9	-2.14281	0.562853	-0.789979	0.322127	0.179799	0.425312	27.2164	23.933	23.3597	23.5041	23.2816	23.7294	24.2325	23.9043					254130000	9	7	27.6	42.024	16	5	7	0	0	1	1	1	1
Q9DBX6	Cytochrome P450 2S1	Cyp2s1	4	NaN	0	NaN	1	NaN	1	26.8514	26.9729	NaN	NaN	NaN	NaN	NaN	NaN					253150000	4	4	11.6	55.631	10	6	4	0	0	0	0	0	0
CON__P13647			8	-0.039525	0.988739	0.474607	0.960319	0.00350515	0.329049	25.1806	23.7772	24.3853	24.4934	24.6819	24.5666	25.6239	25.6021	+		+		252340000	14	2	18.5	62.378	25	0	0	5	4	2	4	5	5
P26150;P26149;O35469	3 beta-hydroxysteroid dehydrogenase/Delta 5-->4-isomerase type 3;3-beta-hydroxy-Delta(5)-steroid dehydrogenase;Steroid Delta-isomerase;3 beta-hydroxysteroid dehydrogenase/Delta 5-->4-isomerase type 2;3-beta-hydroxy-Delta(5)-steroid dehydrogenase;Steroid Delta-isomerase;3 beta-hydroxysteroid dehydrogenase/Delta 5-->4-isomerase type 6;3-beta-hydroxy-Delta(5)-steroid dehydrogenase;Steroid Delta-isom…	Hsd3b3;Hsd3b2;Hsd3b6	5	NaN	0.636866	-3.19927	1	1	0.288055	26.9188	26.7857	NaN	NaN	NaN	21.098	21.9832	21.4866					251900000	7	5	22	42.031	6	3	3	0	0	0	0	0	0
P70372	ELAV-like protein 1	Elavl1	6	-2.37785	1.03101	-0.673419	0.000774573	0.00827	0.374283	25.7908	25.6727	23.3239	23.3839	24.1578	24.277	25.1752	25.3215		+	+		251850000	6	6	21.8	36.169	10	1	1	0	0	1	1	3	3
P62331	ADP-ribosylation factor 6	Arf6	4	NaN	NaN	NaN	1	1	1	25.5828	27.5266	NaN	NaN	NaN	22.9294	NaN	NaN					251600000	4	4	33.1	20.082	4	1	3	0	0	0	0	0	0
Q9DB73	NADH-cytochrome b5 reductase 1	Cyb5r1	7	-6.7433	0.412271	-4.4628	0.00806846	1	0.0984331	26.1691	27.3511	19.8682	20.1653	NaN	18.9764	19.3486	19.4287		+			250670000	7	7	26.9	34.134	10	4	6	0	0	0	0	0	0
Q9JM76	Actin-related protein 2/3 complex subunit 3	Arpc3	6	-3.67281	1.16835	-1.25223	0.000644503	0.0192125	0.283734	26.4856	26.3496	22.8086	22.681	23.2149	22.8865	24.2256	24.2125		+	+		250090000	6	6	42.1	20.524	11	3	4	0	0	0	1	1	2
Q8BMF3	NADP-dependent malic enzyme, mitochondrial	Me3	5	-5.48522	0.714387	-3.3789	0.00146002	1	0.0988812	26.9805	26.6338	21.4401	21.2038	NaN	20.8463	21.3903	21.731		+			249920000	5	4	12.6	67.098	11	5	5	1	0	0	0	0	0
Q9EQH2	Endoplasmic reticulum aminopeptidase 1	Erap1	9	-8.33721	0.14876	-5.48371	1	1	0.225555	26.3479	27.2799	18.4767	NaN	NaN	18.477	NaN	18.6257					249500000	9	9	11.8	106.6	14	6	8	0	0	0	0	0	0
B9EJ86	Oxysterol-binding protein	Osbpl8	5	NaN	0.216063	-3.41112	1	1	1	26.2901	27.263	NaN	NaN	21.3358	NaN	21.5518	NaN					248830000	5	5	8	101.27	10	4	4	0	1	0	0	1	0
Q9DBE8	Alpha-1,3/1,6-mannosyltransferase ALG2	Alg2	6	-7.79064	0	-7.79064	0.00111	NaN	0.00111	26.8799	26.8861	19.3521	18.8326	NaN	NaN	NaN	NaN		+		+	248670000	6	6	22.9	47.404	15	7	8	0	0	0	0	0	0
P80313	T-complex protein 1 subunit eta	Cct7	7	-3.16958	0.303879	-1.43285	0.00232981	0.124833	0.0941847	26.273	26.0092	23.0496	22.8934	24.24	24.0469	24.5165	24.3782		+			248050000	7	7	16.5	59.652	22	4	6	0	1	3	2	4	2
Q8CEE7	Retinol dehydrogenase 13	Rdh13	6	-5.28678	2.50569	-1.39055	0.00438244	0.117052	0.495979	26.3613	27.0157	21.5291	21.2744	20.9135	19.8106	22.1039	23.6316		+			247860000	6	6	22.8	36.464	13	4	5	1	0	1	0	1	1
P56389	Cytidine deaminase	Cda	4	-1.26883	-0.192228	-0.730528	0.0343735	0.0232312	0.234817	24.96	24.502	23.5388	23.3855	25.3995	25.4251	25.247	25.1931		+	+		247750000	4	4	27.4	16.131	24	1	1	2	2	4	5	4	5
Q9D773	39S ribosomal protein L2, mitochondrial	Mrpl2	3	NaN	NaN	NaN	1	1	1	25.7719	27.2618	NaN	NaN	NaN	24.7028	NaN	NaN					245520000	3	3	17.6	33.34	4	2	2	0	0	0	0	0	0
Q9Z0W3	Nuclear pore complex protein Nup160	Nup160	10	NaN	0	NaN	1	NaN	1	26.9502	26.7827	NaN	NaN	NaN	NaN	NaN	NaN					245100000	10	10	10	158.23	17	9	8	0	0	0	0	0	0
Q60936	Atypical kinase ADCK3, mitochondrial	Adck3	8	-2.52872	0.916435	-0.80614	0.0361071	0.0224261	0.325838	26.4308	25.4434	23.425	23.3918	23.8123	23.7776	24.8499	24.5728		+	+		245000000	8	8	17.2	71.742	35	3	2	2	1	6	6	6	9
Q99P88	Nuclear pore complex protein Nup155	Nup155	11	NaN	NaN	-4.08399	1	1	1	27.5419	25.3903	NaN	NaN	NaN	NaN	NaN	22.3821					244840000	11	11	13.2	155.12	16	9	7	0	0	0	0	0	0
Q3TL44	NLR family member X1	Nlrx1	4	NaN	0	NaN	1	NaN	1	26.9136	26.6663	NaN	NaN	NaN	NaN	NaN	NaN					243460000	4	4	4.9	107.83	7	3	4	0	0	0	0	0	0
Q61133	Glutathione S-transferase theta-2	Gstt2	4	-5.29494	2.23785	-1.52855	0.0041577	0.00163661	0.408094	26.8303	26.4806	21.066	21.655	21.022	21.0596	23.3673	23.19		+	+		243160000	4	4	23	27.634	10	4	4	0	0	0	0	1	1
Q9D0D3	Poly(A) RNA polymerase, mitochondrial	Mtpap	4	NaN	NaN	-3.75564	1	1	1	26.8445	26.7588	NaN	NaN	NaN	NaN	23.046	NaN					242710000	4	4	11.6	65.229	8	4	4	0	0	0	0	0	0
O70589	Peripheral plasma membrane protein CASK	Cask	9	-6.79581	-0.0428448	-3.36089	0.00680169	1	0.230029	26.7985	26.8463	19.4637	20.5894	20.2984	19.1391	19.6759	NaN		+			242380000	9	9	15.7	105.11	20	10	10	0	0	0	0	0	0
Q9QXN5	Inositol oxygenase	Miox	4	-2.76559	0.778539	-0.993526	0.00181489	0.0627391	0.277385	26.1969	26.2318	23.5655	23.3321	23.5595	23.3703	24.0618	24.425		+			241950000	4	4	15.8	33.163	14	2	2	2	2	1	2	2	1
Q99PL8	Thiamine transporter 2	Slc19a3	4	-4.10527	0	-4.10527	0.104094	NaN	0.104094	24.7366	27.6084	22.1674	21.9671	NaN	NaN	NaN	NaN					241390000	4	4	8.2	55.072	8	4	4	0	0	0	0	0	0
Q9CQ85	Mitochondrial import inner membrane translocase subunit Tim22	Timm22	3	-6.9109	NaN	-6.24464	1	1	0.012087	26.9971	26.6169	19.8961	NaN	NaN	NaN	21.2286	NaN				+	240310000	3	3	23.2	20.114	8	5	3	0	0	0	0	0	0
Q8BGY7	Protein FAM210A	Fam210a	5	-3.28836	1.22198	-1.62113	0.17383	1	0.274414	27.3977	24.2524	22.7399	22.3335	NaN	22.2974	24.098	22.9408					240250000	5	5	20.1	31.599	8	3	4	0	0	0	0	1	0
O55137	Acyl-coenzyme A thioesterase 1	Acot1	2	-5.98557	0.382492	-2.80154	0.00226234	0.242672	0.211002	27.0366	26.4883	20.8553	20.6985	19.6514	20.0898	20.1734	20.3328		+			239840000	8	1	18.9	46.135	7	4	3	0	0	0	0	0	0
Q9CQS4	Solute carrier family 25 member 46	Slc25a46	2	NaN	0	NaN	1	NaN	1	26.9183	26.7494	NaN	NaN	NaN	NaN	NaN	NaN					239650000	2	2	15.8	46.224	8	4	4	0	0	0	0	0	0
O08585	Clathrin light chain A	Clta	5	-0.480472	0.165511	-0.15748	0.0144819	0.249503	0.819667	24.1162	24.0082	23.5594	23.6041	25.3123	25.3314	25.59	25.3847		+			238370000	5	5	17.4	25.604	11	0	0	1	1	2	3	2	2
Q99LY9	NADH dehydrogenase [ubiquinone] iron-sulfur protein 5;NADH dehydrogenase [ubiquinone] iron-sulfur protein 5, N-terminally processed	Ndufs5	2	-1.90691	0.426047	-0.748236	1	0.0657911	0.400619	NaN	24.9564	23.0513	23.0477	25.1106	24.8958	25.4705	25.388					236710000	2	2	20.8	12.648	4	0	0	0	0	1	1	1	1
O09167	60S ribosomal protein L21	Rpl21	4	-6.3429	-0.00257969	-3.17274	0.00297291	0.974873	0.0994322	26.6734	26.8064	20.7372	20.0568	21.1286	21.2139	21.2274	21.11		+			236680000	4	4	23.1	18.562	6	3	3	0	0	0	0	0	0
P80317	T-complex protein 1 subunit zeta	Cct6a	8	-2.48198	0.277582	-1.1022	0.0069719	0.229856	0.103042	25.8624	25.702	23.108	23.4925	24.5275	24.3187	24.8253	24.5761		+			236280000	8	8	24.5	58.004	27	2	3	3	2	3	3	5	6
P11438	Lysosome-associated membrane glycoprotein 1	Lamp1	2	-2.97343	-0.0324631	-1.50294	0.0103975	0.90082	0.0573539	26.2942	25.8248	23.2818	22.8904	24.2994	24.0956	23.9585	24.3715		+			236270000	2	2	5.7	43.865	9	2	3	1	0	1	2	0	0
Q8R2Y0	Monoacylglycerol lipase ABHD6	Abhd6	3	NaN	0	NaN	1	NaN	1	26.7004	26.8895	NaN	NaN	NaN	NaN	NaN	NaN					233370000	3	3	12.8	38.204	9	5	4	0	0	0	0	0	0
Q91VA6	Polymerase delta-interacting protein 2	Poldip2	3	-4.73277	0.803738	-1.72055	1	0.0577635	0.289829	26.4464	26.6475	21.8142	NaN	22.6729	22.2756	23.2411	23.3148					232360000	3	3	16.8	41.87	9	3	3	0	0	1	0	1	1
Q921F2	TAR DNA-binding protein 43	Tardbp	4	-3.82001	0.490232	-1.66489	0.00882241	0.0646386	0.204432	26.732	26.228	22.4012	22.9187	22.389	22.565	23.0644	22.8701		+			231660000	4	4	10.4	44.547	8	3	3	0	1	0	0	1	0
P39061	Collagen alpha-1(XVIII) chain;Endostatin	Col18a1	6	-2.37986	0.793368	-0.793243	0.256793	0.326093	0.446176	25.9529	24.501	24.1768	21.5174	23.8077	24.8765	24.831	25.44					231510000	6	6	7.4	182.17	21	2	0	0	0	3	5	4	7
Q8BH86	UPF0317 protein C14orf159 homolog, mitochondrial		6	-2.41425	0.634391	-0.889927	0.00737674	0.0187004	0.213823	25.7855	25.3743	23.2002	23.1311	24.379	24.3106	25.0603	24.8981		+	+		231330000	6	6	13	66.365	28	3	1	3	3	5	4	5	4
O35382	Exocyst complex component 4	Exoc4	9	-7.20395	NaN	-7.21737	0.00165252	1	6.16047e-05	27.0308	26.4444	19.5373	19.5299	NaN	NaN	19.4934	NaN		+		+	230680000	9	9	14.4	110.54	13	8	5	0	0	0	0	0	0
P61021	Ras-related protein Rab-5B	Rab5b	5	-4.96728	0.298902	-3.27016	0.0402973	1	0.104632	25.3477	27.3929	21.2929	21.5132	20.7545	NaN	21.3061	20.8007		+			230680000	7	5	45.1	23.707	11	5	4	1	0	0	0	0	1
Q9JHW4	Selenocysteine-specific elongation factor	Eefsec	6	NaN	NaN	-3.41124	1	1	0.055855	25.5957	27.2788	NaN	NaN	NaN	NaN	23.0491	23.0029					230620000	6	6	16.8	63.538	8	4	4	0	0	0	0	0	0
P97813	Phospholipase D2	Pld2	2	-1.83058	0	-1.83058	1	NaN	1	26.2685	26.8597	24.7335	NaN	NaN	NaN	NaN	NaN					230510000	2	2	8.5	106.17	3	1	2	0	0	0	0	0	0
Q9CYN2	Signal peptidase complex subunit 2	Spcs2	4	-1.06619	NaN	-0.380627	1	1	1	26.2793	26.3875	NaN	25.2672	24.2768	NaN	NaN	NaN					229940000	4	4	20.8	24.977	6	2	3	0	0	1	0	0	0
Q99LR1	Monoacylglycerol lipase ABHD12	Abhd12	6	NaN	0	NaN	1	NaN	1	26.7703	26.7809	NaN	NaN	NaN	NaN	NaN	NaN					229770000	6	6	19.6	45.269	13	7	6	0	0	0	0	0	0
Q9EQJ0	Two pore calcium channel protein 1	Tpcn1	4	-5.64952	0	-5.64952	0.000873128	NaN	0.000873128	26.6225	26.8574	20.9717	21.2093	NaN	NaN	NaN	NaN		+		+	229390000	4	4	6.4	94.495	5	2	3	0	0	0	0	0	0
CON__P02662			5	-1.88554	-0.741154	-1.31335	0.115082	0.399187	0.0500788	26.3965	25.0004	23.7411	23.8847	24.556	24.394	24.4264	23.0413	+				229300000	5	5	28.6	22.975	12	3	2	1	1	2	3	0	0
Q99LP6	GrpE protein homolog 1, mitochondrial	Grpel1	6	NaN	0.0142899	0.343373	1	0.789429	0.479455	NaN	24.606	NaN	NaN	25.5467	25.6398	25.6016	25.6135					229090000	6	6	30.4	24.307	16	0	0	0	0	5	4	4	3
P63005	Platelet-activating factor acetylhydrolase IB subunit alpha	Pafah1b1	4	-6.49467	0.279404	-4.10359	1	1	0.236291	24.7931	27.5064	19.6551	NaN	NaN	20.174	NaN	20.4534					228000000	4	4	12	46.67	8	3	5	0	0	0	0	0	0
Q9EPC1	Alpha-parvin	Parva	4	-3.54	0.632396	-1.4538	0.00554733	0.231724	0.292606	26.4022	26.5526	23.1913	22.6835	22.4659	21.8575	22.5789	23.0092		+			227730000	4	4	21.8	42.329	14	4	4	1	1	0	1	2	1
P68254	14-3-3 protein theta	Ywhaq	4	-3.08427	0.44093	-1.32167	0.00448551	0.0978772	0.123252	25.9374	26.063	23.1135	22.7184	23.8424	24.0309	24.4931	24.262		+			226250000	8	4	40	27.778	15	3	3	1	0	1	2	2	3
Q9CQS8	Protein transport protein Sec61 subunit beta	Sec61b	3	-3.1198	0.262164	-1.42882	0.000154443	0.22923	0.113079	26.1379	26.1957	23.0211	23.0729	23.5978	23.7081	24.058	23.7721		+			226230000	3	3	37.5	9.9583	19	4	4	1	2	2	2	2	2
P10518	Delta-aminolevulinic acid dehydratase	Alad	5	-4.96714	1.21289	-1.87713	0.00288822	0.0153713	0.207065	26.6959	26.1664	21.5025	21.4256	22.2299	22.524	23.6289	23.5507		+	+		226020000	5	5	30.3	36.023	19	5	4	0	2	0	1	3	4
Q8K449	ATP-binding cassette sub-family A member 9	Abca9	7	NaN	0	NaN	1	NaN	1	26.8491	26.6396	NaN	NaN	NaN	NaN	NaN	NaN					225440000	7	7	6.9	183.11	14	8	6	0	0	0	0	0	0
Q8BWG9	Calcium release-activated calcium channel protein 1	Orai1	3	-4.25675	NaN	-2.51053	0.129932	1	0.403563	24.1556	27.5661	21.5923	21.6159	20.6222	NaN	NaN	NaN					225390000	3	3	15.8	33.061	7	2	5	0	0	0	0	0	0
Q9WUM4	Coronin-1C	Coro1c	4	-4.96015	0.438293	-2.26093	0.00218079	0.0983438	0.160723	26.479	26.6927	21.8317	21.4198	21.6647	21.81	22.046	22.3053		+			225060000	4	4	14.1	53.12	11	3	4	1	0	0	1	1	1
Q61838	Alpha-2-macroglobulin;Alpha-2-macroglobulin 165 kDa subunit;Alpha-2-macroglobulin 35 kDa subunit	A2m	6	-1.39481	0.437019	-0.478895	0.0168848	0.216047	0.460087	25.5964	25.9408	24.4375	24.3102	23.8096	23.6354	24.3882	23.9308		+			224350000	6	6	4.9	165.85	11	2	3	0	0	2	1	2	1
Q9DBY1	E3 ubiquitin-protein ligase synoviolin	Syvn1	3	-3.41463	0	-3.41463	1	NaN	1	27.325	25.5046	NaN	23.0002	NaN	NaN	NaN	NaN					224120000	3	3	4.4	67.296	3	2	1	0	0	0	0	0	0
Q8R0G9	Nuclear pore complex protein Nup133	Nup133	8	-5.18821	0	-5.18821	1	NaN	1	27.5142	24.8479	NaN	20.9929	NaN	NaN	NaN	NaN					223980000	8	8	12.7	128.62	13	7	6	0	0	0	0	0	0
Q9CX86	Heterogeneous nuclear ribonucleoprotein A0	Hnrnpa0	4	-5.18862	1.19808	-1.99527	0.0127251	0.222952	0.307872	26.873	26.3278	20.8875	21.9361	20.5649	20.5126	22.4226	21.0511		+			223930000	4	4	18.7	30.53	7	3	2	1	0	0	0	1	0
Q9Z306	Solute carrier family 22 member 4	Slc22a4	2	-6.44656	0.366595	-3.03998	0.0315032	0.257201	0.286865	27.0327	26.2903	19.1032	21.3267	18.2378	17.7715	18.356	18.3865		+			223760000	2	2	6.3	62.289	9	5	3	0	1	0	0	0	0
Q76M72		Slc22a27	3	NaN	0	NaN	1	NaN	1	26.1479	26.3427	NaN	NaN	NaN	NaN	NaN	NaN					223490000	4	3	5.6	62.045	3	1	2	0	0	0	0	0	0
P99028	Cytochrome b-c1 complex subunit 6, mitochondrial	Uqcrh	2	-0.591108	1.61381	0.511351	0.036062	0.0187851	0.539562	23.9757	23.7718	23.3367	23.2286	24.5543	24.1063	25.9571	25.9311		+	+		223060000	2	2	27	10.435	7	0	0	0	0	2	0	2	3
Q571H0	Nucleolar pre-ribosomal-associated protein 1	Urb1	8	NaN	0	NaN	1	NaN	1	26.638	26.8132	NaN	NaN	NaN	NaN	NaN	NaN					222350000	8	8	6.2	254.61	14	7	7	0	0	0	0	0	0
O70228	Probable phospholipid-transporting ATPase IIA	Atp9a	8	NaN	0	NaN	1	NaN	1	26.722	26.7231	NaN	NaN	NaN	NaN	NaN	NaN					221470000	8	8	10.6	118.61	18	10	8	0	0	0	0	0	0
Q9WV55	Vesicle-associated membrane protein-associated protein A	Vapa	5	-4.70028	0.408404	-2.14594	0.00120701	0.33836	0.13591	26.5745	26.4187	21.9401	21.6527	22.6311	21.9897	22.7842	22.6535		+			221450000	5	5	28.1	27.855	9	3	4	0	0	0	2	0	0
P62075	Mitochondrial import inner membrane translocase subunit Tim13	Timm13	4	NaN	0.540663	-0.771582	1	0.0977816	0.538951	NaN	NaN	23.4242	22.985	25.469	25.1079	25.8006	25.8576					221410000	4	4	53.7	10.458	16	0	0	1	1	3	3	4	4
B1AR13	CDGSH iron-sulfur domain-containing protein 3, mitochondrial	Cisd3	2	NaN	-0.0765839	-0.640167	1	0.81963	0.286225	25.6968	25.7343	NaN	NaN	24.5378	24.6389	24.8027	24.2208					221040000	2	2	10.2	15.676	1	0	0	0	0	0	0	0	1
O70585	Dystrobrevin beta	Dtnb	5	-4.96848	NaN	-3.21487	0.025948	1	0.263826	25.633	27.2569	21.5604	21.3925	NaN	21.1841	NaN	NaN		+			220640000	5	4	14.4	74.398	7	3	4	0	0	0	0	0	0
Q99020	Heterogeneous nuclear ribonucleoprotein A/B	Hnrnpab	3	-2.18193	0.266532	-0.957698	0.0225125	0.0756802	0.165778	24.8617	25.5014	22.9069	23.0924	24.7257	24.733	24.9182	25.0736		+			219540000	3	3	16.1	30.831	21	4	1	1	3	3	3	3	3
Q8BGF6	ELMO domain-containing protein 2	Elmod2	4	NaN	NaN	-3.73764	1	1	1	25.3503	27.3421	NaN	NaN	NaN	NaN	22.6085	NaN					219300000	4	4	12.6	34.747	6	3	3	0	0	0	0	0	0
Q8BHE8	Uncharacterized protein C2orf47 homolog, mitochondrial		2	-2.75948	0.201901	-1.27879	0.0772358	0.196258	0.113832	25.7699	25.7242	22.173	23.8021	24.357	24.1644	24.4191	24.5061					218550000	2	2	7.9	32.985	1	0	0	1	0	0	0	0	0
Q3UGP8	Putative Dol-P-Glc:Glc(2)Man(9)GlcNAc(2)-PP-Dol alpha-1,2-glucosyltransferase	Alg10b	3	NaN	0	NaN	1	NaN	1	26.6905	26.7052	NaN	NaN	NaN	NaN	NaN	NaN					217710000	3	3	5.9	55.464	5	3	2	0	0	0	0	0	0
Q9JMH9	Unconventional myosin-XVIIIa	Myo18a	11	-5.27753	-0.728172	-2.64749	1	0.491296	0.0719826	25.3481	26.9071	NaN	20.8501	23.8023	23.6185	22.1157	23.8488					217620000	11	11	8	232.75	13	6	6	0	0	0	0	1	0
A2ASZ8	Calcium-binding mitochondrial carrier protein SCaMC-2	Slc25a25	4	NaN	NaN	-5.73933	1	1	1	26.8883	26.3769	NaN	NaN	NaN	NaN	NaN	20.8933					217030000	4	4	15.8	52.62	6	3	3	0	0	0	0	0	0
Q6PDQ2;A2A8L1	Chromodomain-helicase-DNA-binding protein 4;Chromodomain-helicase-DNA-binding protein 5	Chd4;Chd5	8	NaN	0	NaN	1	NaN	1	26.8069	26.5657	NaN	NaN	NaN	NaN	NaN	NaN					216730000	8	8	5.7	217.75	12	7	5	0	0	0	0	0	0
Q9EPT5	Solute carrier organic anion transporter family member 2A1	Slco2a1	2	NaN	0	NaN	1	NaN	1	26.6859	26.6937	NaN	NaN	NaN	NaN	NaN	NaN					216500000	2	2	2.6	70.146	3	2	1	0	0	0	0	0	0
Q9JLZ8	Single Ig IL-1-related receptor	Sigirr	4	-5.16821	0.327147	-2.42053	0.00136604	0.179603	0.153205	26.5626	26.5499	21.5792	21.1969	21.411	21.4983	21.6266	21.937		+			215900000	4	4	12.7	46.158	8	4	4	0	0	0	0	0	0
Q91X52	L-xylulose reductase	Dcxr	6	-2.24659	1.01526	-0.615665	0.00457554	0.00556291	0.404568	25.7794	25.6293	23.5905	23.325	23.6229	23.7718	24.728	24.6973		+	+		214860000	6	6	23.4	25.746	20	3	4	1	2	1	3	3	3
O88696	ATP-dependent Clp protease proteolytic subunit, mitochondrial	Clpp	5	-1.34147	0.450336	-0.445566	0.0246023	0.259705	0.413156	25.0104	24.6414	23.3753	23.5935	24.9473	24.4735	24.9949	25.3266		+			214670000	5	5	27.2	29.8	10	1	1	0	0	1	1	3	3
Q7TNC4	Putative RNA-binding protein Luc7-like 2	Luc7l2	6	-3.00404	0.695915	-1.4597	0.0359148	1	0.152243	25.5113	26.2132	23.3265	22.3899	24.0284	NaN	24.6965	24.7522		+			214200000	6	6	17.9	46.582	23	4	2	1	1	4	3	4	4
Q811U4	Mitofusin-1	Mfn1	8	-5.58596	-0.0732288	-3.74838	0.12959	1	0.182595	23.131	27.586	19.9451	19.6	NaN	19.5534	19.4802	NaN					213970000	8	8	13.5	83.725	13	6	7	0	0	0	0	0	0
Q99KU0	Vacuole membrane protein 1	Vmp1	2	-4.24498	0	-4.24498	0.11112	NaN	0.11112	27.464	24.3707	21.7091	21.6356	NaN	NaN	NaN	NaN					213510000	2	2	11.3	45.96	8	5	3	0	0	0	0	0	0
Q9QWR8	Alpha-N-acetylgalactosaminidase	Naga	3	-5.35153	-1.03607	-4.08567	0.00136952	1	0.058514	26.6759	26.5024	21.0593	21.4159	21.2379	NaN	21.5716	18.832		+			213320000	3	3	8.7	47.234	12	4	4	0	1	1	0	1	1
B5TVM2	Immunoglobulin-like domain-containing receptor 2	Ildr2	9	1.06669	NaN	1.42189	0.0356394	1	0.0133125	23.8959	24.0099	25.2185	24.8207	NaN	NaN	25.6566	25.8034		+		+	212630000	9	9	17.9	73.235	24	0	0	6	5	0	0	6	7
Q9DB15	39S ribosomal protein L12, mitochondrial	Mrpl12	5	0.1493	0.593732	-0.117379	1	0.0412186	0.937167	NaN	22.2816	22.5246	22.3371	25.3371	25.0927	25.7852	25.8321			+		212160000	5	5	41.8	21.708	13	0	0	0	0	2	2	5	4
Q8BIK4	Dedicator of cytokinesis protein 9	Dock9	8	NaN	0	NaN	1	NaN	1	26.7428	26.5689	NaN	NaN	NaN	NaN	NaN	NaN					211850000	8	8	7.4	235.31	17	10	7	0	0	0	0	0	0
P62830	60S ribosomal protein L23	Rpl23	3	NaN	NaN	-3.14324	1	1	0.0115124	26.6859	26.29	NaN	NaN	NaN	NaN	23.0681	23.6214				+	211720000	3	3	20	14.865	5	3	2	0	0	0	0	0	0
Q9DCN1	Peroxisomal NADH pyrophosphatase NUDT12	Nudt12	5	-6.55008	NaN	-6.72332	1	1	0.000153193	26.9372	26.2583	NaN	20.0477	NaN	NaN	19.7698	19.8058				+	211670000	5	5	18.4	51.51	11	7	4	0	0	0	0	0	0
Q9EQP2	EH domain-containing protein 4	Ehd4	6	-3.20015	0.318155	-1.441	0.000461494	0.269827	0.122668	26.0799	26.1012	22.9584	22.8225	23.2943	23.6717	23.7079	23.8945		+			211430000	8	6	22	61.48	23	2	4	1	3	3	4	2	4
Q9CZR3	Mitochondrial import receptor subunit TOM40B	Tomm40l	4	-4.39003	0	-4.39003	1	NaN	1	26.6651	26.5546	22.2198	NaN	NaN	NaN	NaN	NaN					211270000	4	4	11.7	34.004	6	3	3	0	0	0	0	0	0
Q01730	Ras suppressor protein 1	Rsu1	4	-5.40108	0.931106	-2.23499	0.00620966	0.11199	0.154979	26.7739	25.9188	20.9375	20.953	22.2637	22.0903	22.7784	23.4378		+			210290000	4	4	20.6	31.55	16	5	3	0	0	2	0	1	5
Q9D2R6	Cytochrome c oxidase assembly factor 3 homolog, mitochondrial	Coa3	3	NaN	0.271332	-1.7511	1	1	0.292837	26.862	25.6953	NaN	NaN	23.245	NaN	23.5295	23.5031					210230000	3	3	26.9	11.987	6	3	2	0	0	0	0	1	0
Q9DC16	Endoplasmic reticulum-Golgi intermediate compartment protein 1	Ergic1	5	-4.23389	0.624641	-1.80462	0.00917557	0.0648253	0.182959	25.9297	26.7203	22.1938	21.9884	22.3733	22.2385	22.7775	23.0836		+			209900000	5	5	22.8	32.562	10	4	4	0	0	0	0	1	1
Q9DBH5	Vesicular integral-membrane protein VIP36	Lman2	4	-6.18928	0.353465	-2.96942	0.00362666	1	0.223713	26.9207	26.1755	20.3296	20.3881	20.3824	20.2464	NaN	20.6679		+			209800000	4	4	22.1	40.429	7	4	3	0	0	0	0	0	0
O70439	Syntaxin-7	Stx7	5	-3.11011	-0.0699816	-1.59005	0.0202723	0.616077	0.0541602	25.6528	26.1641	22.4284	23.1683	24.0907	23.9574	24.0527	23.8555		+			209750000	5	5	25.7	29.82	21	1	3	1	1	4	4	4	3
P80316	T-complex protein 1 subunit epsilon	Cct5	5	-2.84185	0.0230446	-1.4094	0.0293445	0.745978	0.0654456	26.262	25.2664	22.9147	22.93	24.0697	24.1431	24.1795	24.0794		+			209590000	5	5	15.2	59.623	19	4	5	1	0	2	3	2	2
Q8C1B7;Q9R1T4	Septin-11;Septin-6	Sept11;Sept6	6	-3.91789	-0.196299	-2.0349	1	0.247415	0.158808	26.5242	26.2476	NaN	22.468	22.6947	22.9002	22.6659	22.5364					209340000	6	6	16.2	49.694	18	6	7	0	1	1	1	1	1
Q8BMG7	Rab3 GTPase-activating protein non-catalytic subunit	Rab3gap2	9	-3.94866	0	-3.94866	1	NaN	1	25.31	27.2654	NaN	22.3391	NaN	NaN	NaN	NaN					208240000	9	9	9.1	152.53	14	8	6	0	0	0	0	0	0
Q6DFW4	Nucleolar protein 58	Nop58	7	NaN	-0.102184	-2.67267	1	0.744962	0.297991	26.7473	26.3348	NaN	NaN	21.6739	21.1262	21.2907	21.3051					208070000	7	7	21.3	60.342	15	9	6	0	0	0	0	0	0
Q8K411	Presequence protease, mitochondrial	Pitrm1	9	-3.20905	0.675642	-1.26671	0.00373413	0.0647105	0.266422	26.0125	26.4055	22.9926	23.0072	22.5306	22.7966	23.2168	23.4616		+			208000000	9	9	10.2	117.37	20	3	6	3	1	2	1	2	2
Q8BWB6	Metalloreductase STEAP2	Steap2	3	-5.40282	0	-5.40282	1	NaN	1	26.3539	26.8353	21.1918	NaN	NaN	NaN	NaN	NaN					207900000	3	3	11.9	55.76	6	1	4	1	0	0	0	0	0
Q9WTK3	Glycosylphosphatidylinositol anchor attachment 1 protein	Gpaa1	5	NaN	0	NaN	1	NaN	1	26.4238	26.8094	NaN	NaN	NaN	NaN	NaN	NaN					207630000	5	5	11.1	67.948	9	6	3	0	0	0	0	0	0
P52479	Ubiquitin carboxyl-terminal hydrolase 10	Usp10	4	NaN	0	NaN	1	NaN	1	26.691	26.5644	NaN	NaN	NaN	NaN	NaN	NaN					207580000	4	4	8.3	87.021	4	2	2	0	0	0	0	0	0
Q3U2P1	Protein transport protein Sec24A	Sec24a	9	-7.70357	NaN	-4.0085	1	1	1	26.2203	26.9249	18.869	NaN	18.6109	19.7541	NaN	NaN					207360000	9	9	12.5	118.78	15	5	10	0	0	0	0	0	0
O35286	Pre-mRNA-splicing factor ATP-dependent RNA helicase DHX15	Dhx15	5	-4.33708	NaN	-2.93121	0.00205182	1	0.205823	26.437	26.5869	21.993	22.3568	22.2944	NaN	NaN	NaN		+			206340000	5	5	6.9	91.006	5	2	3	0	0	0	0	0	0
Q31125	Zinc transporter SLC39A7	Slc39a7	2	-4.89414	0.101978	-3.22876	0.00282691	1	0.126089	26.7666	26.2451	21.6098	21.6136	21.5025	NaN	NaN	21.6044		+			206270000	2	2	4	50.656	4	3	1	0	0	0	0	0	0
Q99L47	Hsc70-interacting protein	St13	6	-1.92685	-0.169342	-1.04809	0.0217122	0.489902	0.0377458	25.1819	25.4623	23.6476	23.1429	24.4372	24.841	24.4716	24.4679		+		+	205930000	6	6	15.4	41.655	14	1	1	0	0	3	5	2	2
P67984	60S ribosomal protein L22	Rpl22	3	-2.14883	0.275508	-0.93666	0.00599215	0.243369	0.24602	24.8205	24.7301	22.4656	22.7874	24.7178	24.9854	25.2293	25.025		+			204770000	3	3	28.1	14.759	5	0	0	0	0	2	1	1	1
Q9DB29	Isoamyl acetate-hydrolyzing esterase 1 homolog	Iah1	4	-1.60878	0.490837	-0.558971	0.0110177	0.050435	0.255902	25.3556	25.0168	23.5946	23.5603	24.4563	24.2393	24.8016	24.8756		+			204770000	4	4	19.3	27.974	19	2	2	2	2	2	2	4	3
P62301	40S ribosomal protein S13	Rps13	5	-2.4472	0.993997	-0.726604	0.00940516	0.000961834	0.345164	25.7563	25.2896	23.0239	23.1276	23.7702	23.8134	24.8078	24.7638		+	+		204240000	5	5	25.8	17.222	11	1	1	0	0	1	1	4	3
Q921L8	Polypeptide N-acetylgalactosaminyltransferase 11	Galnt11	4	NaN	NaN	NaN	1	1	1	26.8202	26.2922	NaN	NaN	20.2199	20.4613	NaN	NaN					203330000	4	4	10.9	69.201	8	5	3	0	0	0	0	0	0
P70168	Importin subunit beta-1	Kpnb1	6	-3.76716	0.401386	-1.68289	0.00292461	0.0730298	0.111709	26.2029	25.9976	22.1566	22.5096	23.4247	23.1999	23.7373	23.6901		+			203300000	6	6	8.4	97.183	14	4	3	0	1	2	1	2	1
P48725	Pericentrin	Pcnt	3	-6.36131	0	-6.36131	0.000562236	NaN	0.000562236	26.6542	26.4572	20.08	20.3087	NaN	NaN	NaN	NaN		+		+	202330000	3	3	1.2	329.46	4	1	3	0	0	0	0	0	0
O89023	Tripeptidyl-peptidase 1	Tpp1	3	-1.34699	0.486705	-0.430141	0.00387662	0.280607	0.409322	24.8649	24.7422	23.5141	23.399	24.3569	24.7634	25.3097	24.784		+			202100000	3	3	7.5	61.341	6	0	0	0	0	1	1	2	2
O88876	Short-chain dehydrogenase/reductase 3	Dhrs3	5	-6.98503	0	-6.98503	1	NaN	1	26.8741	26.2166	NaN	19.5603	NaN	NaN	NaN	NaN					201750000	5	5	16.2	33.652	10	6	4	0	0	0	0	0	0
Q9JHL1	Na(+)/H(+) exchange regulatory cofactor NHE-RF2	Slc9a3r2	3	-1.58617	0.254858	-0.578607	1	0.0635251	0.312469	NaN	25.3381	23.3362	24.1676	24.7764	24.8552	25.1254	25.0158					201460000	3	3	13.4	37.402	9	0	0	1	0	2	4	1	1
Q8BHD7	Polypyrimidine tract-binding protein 3	Ptbp3	5	-5.5082	0	-5.5082	1	NaN	1	26.8142	26.2718	21.0348	NaN	NaN	NaN	NaN	NaN					201170000	7	5	20.1	56.7	13	6	7	0	0	0	0	0	0
Q00519	Xanthine dehydrogenase/oxidase;Xanthine dehydrogenase;Xanthine oxidase	Xdh	6	NaN	NaN	NaN	1	1	1	25.5636	27.1123	NaN	NaN	22.6225	NaN	NaN	NaN					201130000	6	6	8.2	146.56	15	6	9	0	0	0	0	0	0
B2RSH2	Guanine nucleotide-binding protein G(i) subunit alpha-1	Gnai1	2	-4.49852	0.314441	-2.09204	0.000917529	0.0911273	0.212364	26.5443	26.3214	22.0128	21.8558	21.3585	21.1564	21.586	21.5579		+			201010000	5	2	17.8	40.361	8	2	2	1	1	1	0	1	0
O70325	Phospholipid hydroperoxide glutathione peroxidase, mitochondrial	Gpx4	3	-2.56943	0.71185	-0.928789	0.00302185	0.0033115	0.219336	25.5057	25.7887	23.0739	23.0816	23.8356	23.7838	24.5534	24.4897		+	+		200910000	3	3	18.3	22.228	19	3	2	1	0	3	3	3	4
Q8R2Y8	Peptidyl-tRNA hydrolase 2, mitochondrial	Ptrh2	4	NaN	0	NaN	1	NaN	1	26.6725	25.7519	NaN	NaN	NaN	NaN	NaN	NaN					200780000	4	4	38.7	19.526	8	4	4	0	0	0	0	0	0
P70227	Inositol 1,4,5-trisphosphate receptor type 3	Itpr3	7	NaN	0	NaN	1	NaN	1	26.5724	26.5776	NaN	NaN	NaN	NaN	NaN	NaN					199940000	10	7	5.1	304.27	10	4	6	0	0	0	0	0	0
Q8VDP6	CDP-diacylglycerol--inositol 3-phosphatidyltransferase	Cdipt	2	-5.67634	0	-5.67634	1	NaN	1	26.8229	26.2395	20.8548	NaN	NaN	NaN	NaN	NaN					199830000	2	2	9.9	23.599	4	1	2	1	0	0	0	0	0
O09126	Semaphorin-4D	Sema4d	4	NaN	0.15662	-3.80238	1	1	1	26.5027	26.5939	NaN	NaN	20.6098	NaN	20.7664	NaN					199760000	4	4	5.1	95.639	8	4	4	0	0	0	0	0	0
Q8K4G5	Actin-binding LIM protein 1	Ablim1	6	-4.44781	0.857311	-2.69302	1	1	0.332953	26.849	26.0228	NaN	21.9881	21.0493	NaN	NaN	21.9066					199320000	6	6	12	96.804	10	5	5	0	0	0	0	0	0
Q8BGA9	Mitochondrial inner membrane protein OXA1L	Oxa1l	2	-5.3027	0	-5.3027	0.000853666	NaN	0.000853666	26.4065	26.6491	21.3217	21.1286	NaN	NaN	NaN	NaN		+		+	199100000	2	2	3.7	48.219	3	1	2	0	0	0	0	0	0
Q8CGC7	Bifunctional glutamate/proline--tRNA ligase;Glutamate--tRNA ligase;Proline--tRNA ligase	Eprs	7	-5.32229	0.726899	-2.2977	0.00820773	0.361735	0.187784	26.8316	25.8835	20.9319	21.1386	21.8136	20.5751	21.8924	21.95		+			198840000	7	7	6.9	170.08	17	8	6	0	0	1	0	1	1
P59041	DnaJ homolog subfamily C member 30	Dnajc30	2	NaN	0	NaN	1	NaN	1	26.6043	26.5193	NaN	NaN	NaN	NaN	NaN	NaN					198200000	2	2	16.4	24.762	6	3	3	0	0	0	0	0	0
Q9QXA6	b(0,+)-type amino acid transporter 1	Slc7a9	3	NaN	NaN	-6.32181	1	1	0.000677352	26.4195	26.6576	NaN	NaN	NaN	NaN	20.3305	20.103				+	198070000	3	3	6.4	53.746	4	3	1	0	0	0	0	0	0
Q62093	Serine/arginine-rich splicing factor 2	Srsf2	4	-1.57717	0.635257	-0.470959	0.026126	0.130182	0.513212	24.3032	24.776	22.854	23.0708	24.8704	24.3636	25.2787	25.2258		+			198020000	4	4	21.7	25.476	18	1	1	2	2	4	2	4	2
Q9WV68	Peroxisomal 2,4-dienoyl-CoA reductase	Decr2	4	-2.58149	0.449243	-1.06612	0.0420725	0.103515	0.25997	26.4519	25.3751	23.4283	23.2358	23.165	22.9568	23.3926	23.6277		+			198000000	4	4	16.1	31.3	11	3	3	1	2	0	0	1	1
Q6P5F9	Exportin-1	Xpo1	8	-4.89512	0.164699	-2.37528	0.145487	1	0.285629	27.4292	23.2258	20.5317	20.333	20.2682	20.388	NaN	20.4928					197480000	8	8	12	123.09	15	8	7	0	0	0	0	0	0
O54774	AP-3 complex subunit delta-1	Ap3d1	5	-7.01706	0.760047	-3.12851	0.00486874	0.221897	0.19776	26.4398	26.5995	19.9875	19.0177	19.5348	18.6689	19.8895	19.8343		+			197350000	5	5	6.8	135.08	17	7	7	1	0	1	0	1	0
O35409	Glutamate carboxypeptidase 2	Folh1	6	-5.68722	-0.443452	-2.95319	0.0254201	1	0.215246	25.4507	27.1021	21.0049	20.1734	20.1024	20.6171	NaN	19.9163		+			196920000	6	6	9.7	84.573	9	4	5	0	0	0	0	0	0
Q9JLJ5	Elongation of very long chain fatty acids protein 1	Elovl1	2	NaN	NaN	-4.52208	1	1	1	26.6371	25.6981	NaN	NaN	NaN	NaN	NaN	21.6455					196870000	2	2	9	32.677	7	4	3	0	0	0	0	0	0
Q61263	Sterol O-acyltransferase 1	Soat1	3	NaN	0	NaN	1	NaN	1	26.5618	26.5373	NaN	NaN	NaN	NaN	NaN	NaN					196450000	3	3	6.3	63.798	4	2	2	0	0	0	0	0	0
Q8BJW6	Eukaryotic translation initiation factor 2A;Eukaryotic translation initiation factor 2A, N-terminally processed	Eif2a	5	-4.56646	NaN	-3.06232	1	1	1	26.4374	26.3692	21.8369	NaN	NaN	21.8909	NaN	NaN					195980000	5	5	12.9	64.403	10	5	4	0	0	0	1	0	0
B1AZI6	THO complex subunit 2	Thoc2	6	-8.69506	0.1238	-4.28563	0.00470507	0.254669	0.160512	27.0141	25.8214	17.672	17.7733	17.1859	17.1996	17.3946	17.2386		+			195890000	6	6	5.8	182.77	8	5	3	0	0	0	0	0	0
Q9D662	Protein transport protein Sec23B	Sec23b	7	-6.70871	NaN	-6.28397	0.00132962	1	0.0016645	26.7321	26.2479	19.7445	19.8181	NaN	NaN	21.0555	NaN		+		+	195150000	9	7	15.3	86.436	12	5	5	1	0	0	0	1	0
Q3U1J4	DNA damage-binding protein 1	Ddb1	6	-4.09597	0.244449	-1.81734	1	0.414492	0.218182	26.6039	25.8703	22.1411	NaN	22.3577	22.7366	22.9379	22.6453					194910000	6	6	7	126.85	6	3	3	0	0	0	0	0	0
Q8C1E7	Transmembrane protein 120A	Tmem120a	3	-5.65231	0	-5.65231	1	NaN	1	26.5839	26.4298	20.8545	NaN	NaN	NaN	NaN	NaN					192880000	3	3	7.9	40.751	6	3	3	0	0	0	0	0	0
Q9Z2W0	Aspartyl aminopeptidase	Dnpep	6	NaN	0	NaN	1	NaN	1	26.638	26.3915	NaN	NaN	NaN	NaN	NaN	NaN					192460000	6	6	22.8	52.206	11	4	7	0	0	0	0	0	0
Q9CVB6	Actin-related protein 2/3 complex subunit 2	Arpc2	6	-6.76126	1.26356	-2.74885	0.0158929	0.288083	0.22139	26.5829	26.305	20.5341	18.8313	18.9612	20.7125	21.2006	21.0002		+			192150000	6	6	27.3	34.357	14	8	6	0	0	0	0	0	0
P57746	V-type proton ATPase subunit D	Atp6v1d	6	-0.880149	0.631844	-0.124153	0.291781	0.0156587	0.880151	24.4255	23.2374	22.7723	23.1303	24.7935	24.6884	25.3124	25.4331			+		191850000	6	6	38.5	28.369	20	1	1	1	1	4	4	3	5
Q8BK30	NADH dehydrogenase [ubiquinone] flavoprotein 3, mitochondrial	Ndufv3	2	NaN	0.159851	-1.03669	1	0.268797	0.37498	NaN	NaN	22.9833	23.1361	25.1885	25.3974	25.4381	25.4675					191800000	2	2	26	11.813	15	0	0	3	3	2	2	3	2
Q9Z0V7	Mitochondrial import inner membrane translocase subunit Tim17-B	Timm17b	3	-4.17383	0.949042	-1.61239	0.00217401	0.0406512	0.239851	26.2534	26.1965	22.244	21.8583	22.2677	21.8794	22.9869	23.0583		+	+		191620000	3	3	30.2	18.352	11	2	2	1	0	1	1	2	2
Q64487	Receptor-type tyrosine-protein phosphatase delta	Ptprd	8	NaN	NaN	NaN	1	1	1	26.668	26.3325	NaN	NaN	NaN	18.5072	NaN	NaN					191510000	10	6	10.1	214.41	12	6	6	0	0	0	0	0	0
Q9Z0K8	Pantetheinase	Vnn1	5	-5.24687	0.0684385	-2.58921	0.0233166	0.870884	0.118589	26.6387	26.028	21.8426	20.3302	21.9384	21.2779	21.5061	21.8471		+			191290000	5	5	15.6	57.091	16	4	4	2	1	1	2	1	1
Q6PIX5	Inactive rhomboid protein 1	Rhbdf1	6	NaN	0	NaN	1	NaN	1	26.684	26.3119	NaN	NaN	NaN	NaN	NaN	NaN					191130000	6	6	13.1	97.291	12	6	6	0	0	0	0	0	0
P97370	Sodium/potassium-transporting ATPase subunit beta-3	Atp1b3	5	NaN	0	NaN	1	NaN	1	26.4399	26.3309	NaN	NaN	NaN	NaN	NaN	NaN					191120000	5	5	28.8	31.775	9	4	5	0	0	0	0	0	0
Q9EQQ2	Protein YIPF5	Yipf5	2	NaN	0	NaN	1	NaN	1	26.6676	26.33	NaN	NaN	NaN	NaN	NaN	NaN					190950000	2	2	17.5	27.873	4	2	2	0	0	0	0	0	0
Q3UJU9	Regulator of microtubule dynamics protein 3	Rmdn3	7	-2.8859	-0.0270653	-1.45648	0.0225095	0.904207	0.0573111	25.513	25.8123	23.191	22.3625	24.0751	24.0207	24.2179	23.8239		+			190830000	7	7	21.1	52.028	24	3	3	2	1	5	4	3	3
Q6ZWX6	Eukaryotic translation initiation factor 2 subunit 1	Eif2s1	4	-3.5891	0.619126	-1.48499	0.00219755	0.210801	0.145061	25.7111	26.0412	22.3212	22.2529	23.0837	23.6931	24.1599	23.8551		+			190590000	4	4	17.8	36.108	10	2	3	1	1	0	1	1	1
P26043	Radixin	Rdx	4	-1.92819	0.22623	-0.850978	0.0105829	0.461543	0.552386	23.3376	22.9531	21.2722	21.1621	25.4328	24.936	25.442	25.3792		+			190220000	15	4	24.5	68.542	27	2	2	0	1	5	6	6	5
O08810	116 kDa U5 small nuclear ribonucleoprotein component	Eftud2	7	NaN	0.337095	-2.03567	1	0.682441	0.387423	26.4128	26.3105	NaN	NaN	21.2877	21.9446	22.5847	21.3218					189900000	8	7	13.5	109.36	16	8	5	0	0	0	0	3	0
Q8VI75	Importin-4	Ipo4	2	-1.46544	0.665194	-0.800618	0.0302834	1	0.303679	25.6895	25.6632	24.4716	23.9503	23.2734	NaN	23.6898	24.1874		+			189500000	2	2	3	119.27	3	2	0	0	0	0	0	1	0
Q9ERG0	LIM domain and actin-binding protein 1	Lima1	5	-2.53439	0.701934	-0.91623	0.0113884	0.174392	0.251003	25.5191	25.8207	22.9082	23.3628	23.3399	23.6441	24.4971	23.8907		+			188960000	5	5	9.7	84.059	20	3	5	1	1	2	2	4	2
Q7TMB8	Cytoplasmic FMR1-interacting protein 1	Cyfip1	5	NaN	0	NaN	1	NaN	1	26.7169	26.2133	NaN	NaN	NaN	NaN	NaN	NaN					188100000	12	5	11.8	145.24	9	4	5	0	0	0	0	0	0
P32883	GTPase KRas;GTPase KRas, N-terminally processed	Kras	3	-4.88382	0.261779	-2.31102	0.00578861	0.218266	0.168611	26.3433	26.3509	21.0901	21.8365	21.3468	21.1808	21.6477	21.4034		+			187810000	3	3	16.9	21.656	10	3	4	1	1	1	0	0	0
Q9JLN9	Serine/threonine-protein kinase mTOR	Mtor	9	NaN	0	NaN	1	NaN	1	26.5515	26.4114	NaN	NaN	NaN	NaN	NaN	NaN					187610000	9	9	5.1	288.79	16	9	7	0	0	0	0	0	0
Q99N23	Carbonic anhydrase 15	Ca15	3	-4.54664	0.0642185	-2.24121	0.00156388	0.81223	0.0827177	26.1303	26.2635	21.8175	21.483	22.8458	22.4381	22.5842	22.8281		+			187590000	3	3	10.2	35.482	8	2	1	0	0	2	1	1	1
O70251	Elongation factor 1-beta	Eef1b	3	NaN	-0.102447	0.16109	1	0.278473	0.671632	24.5379	NaN	NaN	NaN	25.3044	25.3526	25.2913	25.1608					187210000	3	3	15.6	24.693	9	0	0	0	0	2	4	1	2
CON__Q86YZ3			5	NaN	0.383099	0.25831	1	0.0420276	0.13431	NaN	NaN	24.7302	24.958	24.7652	24.6559	25.1536	25.0337	+		+		187050000	5	5	6.2	282.39	20	0	0	3	3	3	6	3	2
Q9WV38	Solute carrier family 2, facilitated glucose transporter member 5	Slc2a5	2	NaN	0	NaN	1	NaN	1	26.4032	26.4455	NaN	NaN	NaN	NaN	NaN	NaN					185880000	2	2	6.4	55.409	2	1	1	0	0	0	0	0	0
P15508	Spectrin beta chain, erythrocytic	Sptb	11	-3.17008	-0.134007	-1.39869	1	0.776155	0.102847	25.8124	25.5215	NaN	22.4968	24.4626	23.8392	23.7466	24.2872					185680000	11	11	9.2	245.25	28	8	5	0	0	4	6	2	3
P62270	40S ribosomal protein S18	Rps18	4	-1.69246	0.590137	-0.551161	0.00945315	0.0282168	0.333052	24.7554	25.0232	23.2945	23.0992	24.2132	24.3869	24.838	24.9423		+	+		185310000	4	4	21.7	17.718	15	1	1	0	1	2	3	4	3
P50543	Protein S100-A11	S100a11	3	-8.15456	0.587719	-3.13708	1	0.0592209	0.175443	26.5931	26.0398	NaN	18.1619	21.5279	21.3764	22.1691	21.9107					184920000	3	3	26.5	11.083	13	5	6	0	0	0	0	1	1
P39054	Dynamin-2	Dnm2	7	-6.13339	0.147728	-2.99283	0.00810012	0.872429	0.156072	26.7669	25.9112	19.8515	20.5597	20.5804	19.6155	20.899	19.5924		+			184900000	7	4	12.6	98.144	13	7	6	0	0	0	0	0	0
P51855	Glutathione synthetase	Gss	6	NaN	0.470943	-0.961101	1	0.420953	0.492328	26.0801	26.009	NaN	NaN	22.727	23.634	23.7704	23.5324					184870000	6	6	16.2	52.246	21	3	4	0	0	1	4	4	5
E9PVA8		Gcn1l1	13	NaN	NaN	NaN	1	1	1	24.731	27.1981	NaN	NaN	21.048	NaN	NaN	NaN					183990000	13	13	7	293.02	20	10	10	0	0	0	0	0	0
P63242	Eukaryotic translation initiation factor 5A-1	Eif5a	3	-3.64112	0.0891523	-1.50427	1	0.824353	0.148963	26.1585	25.4621	22.1692	NaN	23.6453	23.7753	24.1467	23.4521					183370000	3	3	31.2	16.832	8	1	1	0	0	1	1	2	2
Q9DBG1	Sterol 26-hydroxylase, mitochondrial	Cyp27a1	6	-4.57677	NaN	-4.23605	0.0281764	1	0.00188095	26.8905	25.3369	21.4244	21.6495	NaN	NaN	22.446	21.9907		+		+	182770000	6	6	17.8	60.719	7	4	3	0	0	0	0	0	0
Q3U186	Probable arginine--tRNA ligase, mitochondrial	Rars2	5	-5.27194	0.671341	-3.25293	1	1	0.278078	26.3139	26.4331	NaN	21.1016	20.6577	NaN	21.329	NaN					182470000	5	5	9.3	65.335	6	2	3	0	1	0	0	0	0
P54823	Probable ATP-dependent RNA helicase DDX6	Ddx6	5	-5.49756	1.76082	-2.12719	0.00743661	1	0.33898	25.9193	26.667	21.0914	20.4997	20.3474	20.8278	NaN	22.3484		+			182260000	5	5	12.6	54.191	11	4	5	0	0	0	0	1	1
P62960	Nuclease-sensitive element-binding protein 1	Ybx1	4	-2.91608	0.441866	-1.2371	0.000629132	0.431377	0.172173	25.0888	25.1147	22.2577	22.1137	24.7242	23.9043	24.5657	24.9465		+			182150000	4	4	36	35.73	11	2	3	0	0	3	1	1	1
P63276	40S ribosomal protein S17	Rps17	3	-2.11264	0.400955	-0.855842	0.00334085	0.12844	0.247625	24.8284	24.6739	22.7335	22.5435	24.4109	24.637	24.8125	25.0374		+			181940000	3	3	35.6	15.524	27	1	4	2	2	5	3	4	6
Q922J9	Fatty acyl-CoA reductase 1	Far1	3	-7.13978	-0.013525	-4.68002	0.00203174	1	0.0535208	26.5127	26.2847	18.9574	19.5604	NaN	19.7785	19.71	19.8199		+			181460000	3	3	7.8	59.434	6	3	3	0	0	0	0	0	0
P49935	Pro-cathepsin H;Cathepsin H mini chain;Cathepsin H;Cathepsin H heavy chain;Cathepsin H light chain	Ctsh	2	-1.60005	0.312216	-0.643919	0.0450224	0.252747	0.318408	24.7161	24.3781	22.6388	23.2552	24.7774	24.4302	24.8243	25.0077		+			180710000	2	2	6.3	37.17	12	1	1	1	1	1	1	3	3
Q80V03	Uncharacterized aarF domain-containing protein kinase 5	Adck5	5	NaN	NaN	-6.99575	1	1	1	25.7524	26.8779	NaN	NaN	NaN	NaN	NaN	19.3194					180510000	5	5	10.1	66.654	9	4	5	0	0	0	0	0	0
Q9CQB5	CDGSH iron-sulfur domain-containing protein 2	Cisd2	3	-1.9407	0.9414	-0.499652	0.00105935	0.00218274	0.58514	25.6509	25.7579	23.7974	23.73	22.7506	22.6636	23.6552	23.6417		+	+		180020000	3	3	26.7	15.242	12	3	2	0	2	0	1	2	2
P11862	Growth arrest-specific protein 2	Gas2	3	-2.82448	0.747564	-1.03846	0.00194405	0.0980088	0.217988	25.586	25.658	22.6781	22.917	23.2277	23.6745	24.0799	24.3174		+			179800000	3	3	10.2	34.9	12	0	2	0	1	1	1	4	3
Q9EQX4	Allograft inflammatory factor 1-like	Aif1l	3	NaN	2.30839	1.7798	1	0.00109607	0.0237423	NaN	NaN	24.2792	24.9261	23.4218	23.2811	25.6298	25.6898			+	+	179720000	3	3	19.3	17.024	8	0	0	1	1	0	0	3	3
Q6URW6	Myosin-14	Myh14	10	NaN	0.991331	-1.16444	1	1	0.470125	26.2134	25.9286	NaN	NaN	22.8373	NaN	24.1201	23.5372					179570000	13	10	7.2	228.58	19	5	7	0	0	1	1	2	3
D3Z7Q2		Smim20	2	-4.84693	0	-4.84693	1	NaN	1	26.4341	26.3533	21.5468	NaN	NaN	NaN	NaN	NaN					179470000	2	2	31.9	7.818	5	3	2	0	0	0	0	0	0
Q3TRM4	Neuropathy target esterase	Pnpla6	8	NaN	0	NaN	1	NaN	1	26.4979	26.3134	NaN	NaN	NaN	NaN	NaN	NaN					178160000	8	8	10.9	149.54	11	6	5	0	0	0	0	0	0
Q60864	Stress-induced-phosphoprotein 1	Stip1	5	-1.58677	-0.0305767	-1.03952	1	0.865219	0.382799	NaN	23.8174	22.5006	21.9607	25.0457	25.3593	25.146	25.1978					178090000	5	5	12	62.581	11	0	0	0	0	3	4	2	2
P40124	Adenylyl cyclase-associated protein 1	Cap1	6	-3.33826	0.352473	-1.4929	0.0217297	0.0820525	0.124868	26.118	25.5048	22.0778	22.8684	23.3286	23.1346	23.5372	23.6309		+			177590000	6	6	29.7	51.564	25	5	4	2	1	1	4	4	4
P61255	60S ribosomal protein L26	Rpl26	2	-4.10384	0.340504	-1.88167	0.00192635	0.0787246	0.122511	26.0852	26.0515	22.1441	21.7849	22.6531	22.5094	22.9937	22.8499		+			177470000	2	2	6.2	17.258	12	3	3	1	1	1	1	1	1
Q9DAM5	Mitochondrial thiamine pyrophosphate carrier	Slc25a19	6	-6.58555	0	-6.58555	0.000148189	NaN	0.000148189	26.3488	26.4236	19.8716	19.7298	NaN	NaN	NaN	NaN		+		+	177310000	6	6	20.8	35.618	10	4	6	0	0	0	0	0	0
P62900	60S ribosomal protein L31	Rpl31	2	-1.65428	0.252669	-0.700804	0.00518888	0.0476223	0.382186	24.2989	24.0613	22.5396	22.5121	24.7547	24.7895	24.9703	25.0793		+	+		175850000	2	2	15.2	14.463	8	1	1	0	0	1	2	2	1
Q8K183	Pyridoxal kinase	Pdxk	4	-2.61824	0.721312	-0.948462	0.00584982	0.0268075	0.233949	25.3776	25.7593	23.0137	22.8866	23.3781	23.4404	24.0141	24.247		+	+		175750000	4	4	17.3	35.015	13	3	2	2	1	0	2	2	1
Q9DCL9	Multifunctional protein ADE2;Phosphoribosylaminoimidazole-succinocarboxamide synthase;Phosphoribosylaminoimidazole carboxylase	Paics	7	-5.57761	1.06906	-2.25428	0.00467342	0.517634	0.20448	26.2703	26.0784	20.9672	20.2264	22.8014	20.0908	22.7336	22.2967		+			175630000	7	7	20	47.006	12	4	4	0	0	0	1	2	1
P17426	AP-2 complex subunit alpha-1	Ap2a1	7	-5.18417	-0.224949	-3.5311	0.17055	1	0.23756	27.319	22.3911	19.5182	19.8236	NaN	18.6537	18.4287	NaN					175380000	11	7	15.9	107.66	10	5	5	0	0	0	0	0	0
Q9DCX8	Iodotyrosine dehalogenase 1	Iyd	5	NaN	NaN	NaN	1	1	1	26.7486	25.5047	NaN	NaN	NaN	23.7507	NaN	NaN					174470000	5	5	21.4	32.814	7	4	3	0	0	0	0	0	0
Q91YX5	Acyl-CoA:lysophosphatidylglycerol acyltransferase 1	Lpgat1	7	-6.17751	0	-6.17751	1	NaN	1	26.5082	26.2082	NaN	20.1807	NaN	NaN	NaN	NaN					174170000	7	7	16.8	43.088	10	6	4	0	0	0	0	0	0
Q8C754	Vacuolar protein sorting-associated protein 52 homolog	Vps52	3	-5.27375	0	-5.27375	1	NaN	1	26.2031	26.4928	21.0742	NaN	NaN	NaN	NaN	NaN					173890000	3	3	7.6	82.043	8	3	3	0	0	0	0	1	1
P06728	Apolipoprotein A-IV	Apoa4	6	NaN	0.448805	-0.878406	1	1	1	25.431	26.3647	NaN	NaN	23.907	NaN	24.3558	NaN					173220000	6	6	20	45.029	6	2	3	0	0	0	0	0	1
Q8CAK1	Putative transferase CAF17 homolog, mitochondrial	Iba57	5	NaN	2.40617	-1.10495	1	1	0.663886	26.5283	25.6831	NaN	NaN	20.839	NaN	23.5667	22.9236					172910000	5	5	25.4	38.399	14	5	5	0	0	1	0	0	3
Q8VDM4	26S proteasome non-ATPase regulatory subunit 2	Psmd2	4	NaN	-0.684144	-2.83527	1	0.229288	0.205822	26.2248	26.2733	NaN	NaN	22.1318	21.7618	21.6172	20.9081					172870000	4	4	6.1	100.2	8	2	4	0	0	1	1	0	0
Q8CJG0	Protein argonaute-2	Ago2	7	-4.79765	0	-4.79765	0.0116792	NaN	0.0116792	26.3177	26.3011	22.0348	20.9888	NaN	NaN	NaN	NaN		+		+	172710000	7	5	12.9	97.303	12	7	5	0	0	0	0	0	0
P46935	E3 ubiquitin-protein ligase NEDD4	Nedd4	5	NaN	-0.800331	-5.79367	1	1	1	26.4971	26.2002	NaN	NaN	NaN	18.8587	NaN	18.0583					172570000	5	5	8.1	102.71	13	6	7	0	0	0	0	0	0
Q8BX70	Vacuolar protein sorting-associated protein 13C	Vps13c	11	NaN	NaN	-6.86942	1	1	1	26.5156	26.1771	NaN	NaN	NaN	NaN	NaN	19.4769					172540000	11	11	5.1	420.08	16	8	7	0	0	0	1	0	0
Q60817;P70670	Nascent polypeptide-associated complex subunit alpha;Nascent polypeptide-associated complex subunit alpha, muscle-specific form	Naca	3	-3.64209	0.411046	-1.61552	0.000188708	0.0819029	0.115556	25.8033	25.8785	22.1658	22.2318	23.1987	23.0078	23.4329	23.5957		+			171940000	3	3	20.5	23.384	16	4	3	2	1	1	2	1	2
Q8BYL4	Tyrosine--tRNA ligase, mitochondrial	Yars2	4	-5.12947	0.44788	-2.34079	0.0503303	0.517016	0.114434	26.6651	24.831	19.8502	21.387	22.9838	22.2702	23.5247	22.625					171830000	4	4	12.1	52.597	9	4	2	0	0	1	0	1	1
O88738	Baculoviral IAP repeat-containing protein 6	Birc6	5	NaN	0	NaN	1	NaN	1	26.5224	26.1647	NaN	NaN	NaN	NaN	NaN	NaN					171620000	5	5	2.6	532.16	7	3	4	0	0	0	0	0	0
P09470	Angiotensin-converting enzyme;Angiotensin-converting enzyme, soluble form	Ace	5	-2.27318	0.0678492	-1.10267	0.0129737	0.691635	0.0977453	25.3873	25.6382	23.0101	23.469	23.7954	23.5634	23.6553	23.8391		+			171340000	5	5	4.6	150.92	11	3	1	0	0	2	3	1	1
P05201	Aspartate aminotransferase, cytoplasmic	Got1	8	-0.717997	1.2233	0.252654	0.298273	0.158442	0.818797	23.457	22.5049	22.4606	22.0653	24.0423	24.5255	25.0073	26.0071					170220000	8	8	26.6	46.247	19	0	0	0	0	4	4	4	7
Q921L3	Transmembrane and coiled-coil domain-containing protein 1	Tmco1	2	-7.09359	0.0414276	-3.52608	0.000663455	0.925955	0.133627	26.1164	26.4526	19.2628	19.1191	19.6539	18.8819	19.3909	19.2278		+			168400000	2	2	9	21.175	3	1	2	0	0	0	0	0	0
Q8BU30	Isoleucine--tRNA ligase, cytoplasmic	Iars	5	-6.45611	NaN	-4.31626	1	1	1	26.3625	26.2567	19.8535	NaN	NaN	19.8901	NaN	NaN					168380000	5	5	5.9	144.27	9	5	4	0	0	0	0	0	0
CON__P05784;P05784	Keratin, type I cytoskeletal 18	Krt18	7	-2.07764	0.201071	-0.938287	0.00796304	0.18545	0.267433	24.4267	24.246	22.0955	22.4219	24.6693	24.6861	24.7779	24.9797	+	+			168070000	9	7	24.8	47.538	20	2	1	0	0	5	3	5	4
Q501J6	Probable ATP-dependent RNA helicase DDX17	Ddx17	5	-3.11977	0.529966	-1.2949	0.00586428	0.0847102	0.225359	26.0038	25.712	22.9286	22.5476	22.4681	22.7027	23.2313	22.9994		+			167220000	9	5	15.7	72.399	16	5	5	0	1	2	1	1	1
Q8R1V4	Transmembrane emp24 domain-containing protein 4	Tmed4	4	NaN	0.16814	-2.17139	1	1	1	23.6491	27.1472	NaN	NaN	20.7489	20.6894	NaN	20.8873					167180000	4	4	18.5	26.022	6	2	4	0	0	0	0	0	0
Q61462	Cytochrome b-245 light chain	Cyba	3	-5.98161	NaN	-6.05044	0.000226319	1	1.37246e-05	26.1977	26.3645	20.2656	20.3334	NaN	NaN	20.093	NaN		+		+	167060000	3	3	26	20.748	5	2	3	0	0	0	0	0	0
Q3TWW8	Serine/arginine-rich splicing factor 6	Srsf6	3	-1.14133	0.629984	-0.255673	0.0055504	0.181853	0.608584	24.385	24.4791	23.362	23.2195	24.3666	24.0751	24.5737	25.1279		+			166780000	3	1	8.8	39.025	11	0	0	0	0	3	2	3	3
O70423	Membrane primary amine oxidase	Aoc3	4	-3.53921	0	-3.53921	1	NaN	1	26.9647	24.8539	22.3701	NaN	NaN	NaN	NaN	NaN					166720000	4	4	9.7	84.533	7	4	3	0	0	0	0	0	0
Q3KNM2	E3 ubiquitin-protein ligase MARCH5	2021-03-05	2	-6.29789	0.126802	-4.15633	2.3712e-05	1	0.126332	26.2499	26.3032	19.9938	19.9635	NaN	19.8044	19.9312	NaN		+			166590000	2	2	9.7	31.231	3	2	1	0	0	0	0	0	0
P84089	Enhancer of rudimentary homolog	Erh	2	-1.46509	0.568897	-0.448097	0.00790929	0.0640188	0.524811	24.169	24.2421	22.8663	22.6146	24.3641	24.5188	25.1404	24.8803		+			166270000	2	2	15.4	12.259	8	0	1	0	1	2	1	1	2
O08912	Polypeptide N-acetylgalactosaminyltransferase 1;Polypeptide N-acetylgalactosaminyltransferase 1 soluble form	Galnt1	3	NaN	0	NaN	1	NaN	1	26.3228	26.2816	NaN	NaN	NaN	NaN	NaN	NaN					165510000	3	3	8.8	64.254	6	3	3	0	0	0	0	0	0
P26350	Prothymosin alpha;Prothymosin alpha, N-terminally processed;Thymosin alpha	Ptma	4	NaN	-0.112561	-1.02671	1	0.399271	0.265794	NaN	NaN	23.2425	23.2188	25.2619	25.0811	25.0038	25.1141					165370000	4	4	27.9	12.254	11	0	0	1	1	4	3	1	1
Q04750	DNA topoisomerase 1	Top1	3	-2.98719	-0.0798769	-1.53353	0.00470951	0.847616	0.0535269	25.3498	25.7431	22.4989	22.6197	23.3199	24.0494	23.571	23.6385		+			164650000	3	3	5	90.875	7	2	2	0	0	0	2	1	0
P45878	Peptidyl-prolyl cis-trans isomerase FKBP2	Fkbp2	2	-2.1353	0.902518	-0.616393	0.00504436	0.0109663	0.3647	25.3517	25.0475	23.0698	23.0589	23.4401	23.5645	24.3327	24.477		+	+		163300000	2	2	28.6	15.344	15	2	2	1	2	1	2	2	3
Q9D7P6	Iron-sulfur cluster assembly enzyme ISCU, mitochondrial	Iscu	3	NaN	0.0900326	0.365096	1	0.718403	0.418452	NaN	24.1018	NaN	NaN	24.727	25.127	25.101	24.9331					163280000	3	3	15.5	18.098	8	0	0	0	0	2	2	3	1
P46735	Unconventional myosin-Ib	Myo1b	6	NaN	0	NaN	1	NaN	1	26.5377	25.9561	NaN	NaN	NaN	NaN	NaN	NaN					162520000	6	5	7.6	128.56	7	3	4	0	0	0	0	0	0
Q14C51	Pentatricopeptide repeat domain-containing protein 3, mitochondrial	Ptcd3	4	-4.03553	0.925373	-1.27131	1	0.0683837	0.34919	25.4171	26.2132	NaN	21.7796	22.8062	22.3075	23.4276	23.5368					162180000	4	4	9.9	77.795	14	4	4	0	0	1	0	2	3
Q64012	RNA-binding protein Raly	Raly	3	NaN	-0.287961	-1.25102	1	0.728225	0.26013	25.4197	25.8858	NaN	NaN	23.3456	24.1077	22.8265	24.0508					160440000	3	3	16.7	33.188	6	1	1	0	0	2	0	1	1
Q8CIM8	Integrator complex subunit 4	Ints4	3	-1.985	0	-1.985	0.146842	NaN	0.146842	25.8159	25.9429	23.0385	24.7503	NaN	NaN	NaN	NaN					160410000	3	3	4.1	108.19	5	2	2	1	0	0	0	0	0
Q99PU8	Putative ATP-dependent RNA helicase DHX30	Dhx30	9	-3.48109	0	-3.48109	1	NaN	1	24.944	26.8681	22.4249	NaN	NaN	NaN	NaN	NaN					160390000	9	9	10.3	136.67	11	4	7	0	0	0	0	0	0
Q61768	Kinesin-1 heavy chain	Kif5b	4	NaN	0.619336	-0.174626	1	0.135817	0.818319	25.5214	25.1988	NaN	NaN	24.0195	23.5249	24.3292	24.4538					159810000	4	2	5.1	109.55	9	1	0	0	0	2	2	1	3
Q9Z210	Peroxisomal membrane protein 11B	Pex11b	2	NaN	0	NaN	1	NaN	1	26.3302	26.1677	NaN	NaN	NaN	NaN	NaN	NaN					159750000	2	2	7.7	28.709	4	2	2	0	0	0	0	0	0
Q64444	Carbonic anhydrase 4	Ca4	4	NaN	0	NaN	1	NaN	1	26.2253	26.2714	NaN	NaN	NaN	NaN	NaN	NaN					159450000	4	4	19.3	34.351	6	2	4	0	0	0	0	0	0
P70295	Ancient ubiquitous protein 1	Aup1	5	NaN	0	NaN	1	NaN	1	26.3046	26.1866	NaN	NaN	NaN	NaN	NaN	NaN					159260000	5	5	20	46.121	9	5	4	0	0	0	0	0	0
P60867	40S ribosomal protein S20	Rps20	2	-2.47245	0.0162725	-0.980854	1	0.94403	0.13476	25.3038	25.0451	NaN	22.702	23.985	24.3532	24.0946	24.2762					159130000	2	2	19.3	13.373	8	1	1	1	1	1	1	1	1
P82347	Delta-sarcoglycan	Sgcd	4	-0.845565	0.0491982	-0.398183	0.0359332	0.20138	0.0908296	24.431	24.7444	23.6912	23.7931	24.1987	24.2478	24.2817	24.2632		+			158510000	4	4	14.2	32.133	7	4	3	0	0	0	0	0	0
Q8BHC4	Dephospho-CoA kinase domain-containing protein	Dcakd	3	-3.45903	NaN	-3.6163	1	1	0.0023495	26.1801	26.0239	22.6429	NaN	NaN	NaN	NaN	22.3284				+	156070000	3	3	18.6	26.476	4	2	2	0	0	0	0	0	0
Q80WG5	Volume-regulated anion channel subunit LRRC8A	Lrrc8a	6	NaN	NaN	NaN	1	1	1	27.0219	24.0919	NaN	NaN	20.4432	NaN	NaN	NaN					155580000	6	6	8.9	94.118	10	5	5	0	0	0	0	0	0
Q8VDG7	Platelet-activating factor acetylhydrolase 2, cytoplasmic	Pafah2	4	-4.64049	0	-4.64049	1	NaN	1	26.1634	26.2003	21.5414	NaN	NaN	NaN	NaN	NaN					155310000	4	4	13.6	43.561	7	4	3	0	0	0	0	0	0
Q924T2	28S ribosomal protein S2, mitochondrial	Mrps2	2	NaN	-0.139439	-2.61752	1	1	0.20219	26.109	26.0062	NaN	NaN	22.3405	NaN	21.9778	22.4243					154850000	2	2	11.7	32.313	6	2	2	0	0	1	0	0	1
P49282	Natural resistance-associated macrophage protein 2	Slc11a2	2	-6.65163	0	-6.65163	0.00409196	NaN	0.00409196	26.5485	25.7036	19.5353	19.4135	NaN	NaN	NaN	NaN		+		+	154250000	2	2	9	62.367	7	4	3	0	0	0	0	0	0
Q91ZW3	SWI/SNF-related matrix-associated actin-dependent regulator of chromatin subfamily A member 5	Smarca5	8	NaN	0	NaN	1	NaN	1	26.1068	26.274	NaN	NaN	NaN	NaN	NaN	NaN					153410000	8	8	9.2	121.63	12	7	5	0	0	0	0	0	0
O70310	Glycylpeptide N-tetradecanoyltransferase 1	Nmt1	4	-5.02492	-0.396948	-3.20886	0.0176163	1	0.0292196	25.3988	26.3363	21.3296	20.3556	NaN	22.88	22.6887	22.2774		+		+	152500000	4	4	10.3	56.888	6	1	3	0	0	0	1	1	0
Q8BL97	Serine/arginine-rich splicing factor 7	Srsf7	4	NaN	0.0187159	-1.06711	1	0.967011	0.335665	NaN	NaN	22.9876	22.6953	25.1132	24.8756	24.6302	25.3961					152310000	5	4	18.4	30.817	12	0	0	0	0	3	3	2	4
P13634	Carbonic anhydrase 1	Ca1	5	-2.58503	1.08633	-0.425297	1	0.00161351	0.618595	25.2165	25.1059	22.5761	NaN	23.4778	23.3905	24.5187	24.5222			+		152160000	5	5	31.4	28.33	16	1	1	0	0	2	2	5	5
P62852	40S ribosomal protein S25	Rps25	4	-1.59367	0.618645	-0.487514	0.0178019	0.013813	0.548549	24.0746	23.8355	22.5407	22.1821	24.4033	24.2981	25.0206	24.918		+	+		152050000	4	4	28	13.742	14	0	1	1	1	2	3	3	3
P28230	Gap junction beta-1 protein	Gjb1	3	NaN	0	NaN	1	NaN	1	26.2199	26.1361	NaN	NaN	NaN	NaN	NaN	NaN					151910000	3	3	14.5	32.003	4	2	2	0	0	0	0	0	0
Q91V12	Cytosolic acyl coenzyme A thioester hydrolase	Acot7	4	-5.42039	0	-5.42039	0.000828376	NaN	0.000828376	26.2846	25.9897	20.7681	20.6654	NaN	NaN	NaN	NaN		+		+	151820000	4	4	13.1	42.536	8	4	4	0	0	0	0	0	0
Q6NS46	Protein RRP5 homolog	Pdcd11	7	NaN	0	NaN	1	NaN	1	26.2698	26.0712	NaN	NaN	NaN	NaN	NaN	NaN					151410000	7	7	7.2	207.78	14	9	5	0	0	0	0	0	0
A2A690	Protein TANC2	Tanc2	8	NaN	0	NaN	1	NaN	1	26.218	26.1213	NaN	NaN	NaN	NaN	NaN	NaN					151050000	8	8	4.8	220.26	12	4	8	0	0	0	0	0	0
Q8K358	Phosphatidylinositol glycan anchor biosynthesis class U protein	Pigu	2	NaN	0	NaN	1	NaN	1	26.6623	25.416	NaN	NaN	NaN	NaN	NaN	NaN					150980000	2	2	6.5	49.804	7	4	3	0	0	0	0	0	0
Q91YM4	Protein TBRG4	Tbrg4	6	-4.92345	-1.06339	-2.99342	1	1	0.371067	26.0072	26.1884	21.1743	NaN	21.2807	18.3071	NaN	18.7305					149590000	6	6	13	71.513	12	6	6	0	0	0	0	0	0
Q99KR7	Peptidyl-prolyl cis-trans isomerase F, mitochondrial	Ppif	2	NaN	-0.527106	-1.02787	1	0.0210206	0.211445	NaN	NaN	NaN	23.2647	25.2165	25.3717	24.7642	24.7698			+		149580000	2	2	15.5	21.737	5	0	0	0	0	1	1	2	1
P61211	ADP-ribosylation factor-like protein 1	Arl1	2	-6.01488	0	-6.01488	1	NaN	1	26.5153	25.6281	20.0568	NaN	NaN	NaN	NaN	NaN					148870000	2	2	19.9	20.411	5	3	2	0	0	0	0	0	0
P02469	Laminin subunit beta-1	Lamb1	5	-2.83168	0.316395	-1.25764	0.0913634	0.00150369	0.164563	24.7938	24.9951	22.9774	21.1481	24.0032	23.9995	24.3056	24.3299			+		148510000	5	5	4.1	197.09	21	1	2	1	1	4	3	5	4
Q8CI59	Metalloreductase STEAP3	Steap3	3	NaN	0	NaN	1	NaN	1	26.0654	26.2099	NaN	NaN	NaN	NaN	NaN	NaN					147840000	3	3	9	54.748	4	3	1	0	0	0	0	0	0
P14824	Annexin A6	Anxa6	4	-3.87789	0.296877	-1.79051	0.00585861	0.3086	0.139913	25.9091	25.687	21.6435	22.1969	22.0429	22.4414	22.6308	22.4473		+			147350000	4	4	9.1	75.884	15	2	5	0	1	1	2	2	2
Q922G0	Solute carrier family 25 member 36	Slc25a36	3	NaN	0	NaN	1	NaN	1	26.1768	26.0913	NaN	NaN	NaN	NaN	NaN	NaN					147350000	3	3	10.6	34.169	3	1	2	0	0	0	0	0	0
Q9Z2D6	Methyl-CpG-binding protein 2	Mecp2	3	-2.2567	1.05823	-0.209456	1	0.108907	0.79264	24.4048	24.4217	NaN	22.1566	23.1729	23.7011	24.2205	24.77					146730000	3	3	8.5	52.307	8	0	1	0	0	2	1	2	2
Q8R4H9	Zinc transporter 5	Slc30a5	3	NaN	0	NaN	1	NaN	1	26.0661	26.1849	NaN	NaN	NaN	NaN	NaN	NaN					146540000	3	3	6.8	83.772	6	3	3	0	0	0	0	0	0
Q91WU2	Solute carrier family 22 member 7	Slc22a7	5	NaN	0	NaN	1	NaN	1	26.0317	26.2046	NaN	NaN	NaN	NaN	NaN	NaN					145930000	5	5	15.7	59.613	8	3	5	0	0	0	0	0	0
P01899;P04223;P01901;P03991;P14430;P14428;P14429;P01900;P01897;P14426;P14431;P01898	H-2 class I histocompatibility antigen, D-B alpha chain;H-2 class I histocompatibility antigen, K-K alpha chain;H-2 class I histocompatibility antigen, K-B alpha chain;H-2 class I histocompatibility antigen, K-W28 alpha chain;H-2 class I histocompatibility antigen, Q8 alpha chain;H-2 class I histocompatibility antigen, K-Q alpha chain;H-2 class I histocompatibility antigen, Q7 alpha chain;H-2 cla…	H2-D1;H2-K1;H2-Q8;H2-Q7;H2-L;H2-Q9;H2-Q10	4	NaN	0.140197	-1.47956	1	1	1	24.1135	26.7503	NaN	NaN	22.1192	22.2656	22.3326	NaN					145920000	4	4	9.1	40.836	7	2	4	0	0	1	0	0	0
Q91VS8	FERM, RhoGEF and pleckstrin domain-containing protein 2	Farp2	5	-5.66595	NaN	-5.81955	0.000243352	1	0.000101613	26.1588	25.996	20.4459	20.377	NaN	NaN	NaN	19.9506		+		+	145640000	5	5	7.5	121.28	6	3	3	0	0	0	0	0	0
Q61696;P17879	Heat shock 70 kDa protein 1A;Heat shock 70 kDa protein 1B	Hspa1a;Hspa1b	7	-2.41092	-0.512794	-1.46186	0.0657844	0.0376758	0.0382061	24.8339	24.5842	21.6593	22.937	24.5093	24.4189	23.8594	24.0433			+	+	145570000	13	3	24.2	70.078	19	0	0	0	0	5	6	4	4
O55111	Desmoglein-2	Dsg2	5	NaN	NaN	NaN	1	1	1	26.697	24.8983	NaN	NaN	22.2284	NaN	NaN	NaN					144970000	5	5	9	122.38	10	5	5	0	0	0	0	0	0
P06795	Multidrug resistance protein 1B	Abcb1b	5	NaN	0	NaN	1	NaN	1	26.1213	26.0974	NaN	NaN	NaN	NaN	NaN	NaN					144790000	17	5	18.3	140.99	10	5	5	0	0	0	0	0	0
Q6PHZ2;P11798;Q923T9;P28652	Calcium/calmodulin-dependent protein kinase type II subunit delta;Calcium/calmodulin-dependent protein kinase type II subunit alpha;Calcium/calmodulin-dependent protein kinase type II subunit gamma;Calcium/calmodulin-dependent protein kinase type II subunit beta	Camk2d;Camk2a;Camk2g;Camk2b	3	-6.45071	0.500004	-4.17144	8.28848e-05	1	0.0918012	26.0536	26.0921	19.5667	19.6776	18.8964	NaN	19.4596	19.3332		+			144670000	3	3	8.8	56.369	6	3	3	0	0	0	0	0	0
Q9JKR6	Hypoxia up-regulated protein 1	Hyou1	8	-1.56721	-0.565001	-1.06611	0.182832	0.0234727	0.546966	21.004	22.5303	20.0308	20.3691	25.2747	25.2269	24.7706	24.6009			+		144510000	8	8	10.3	111.18	24	0	0	0	0	7	7	6	4
Q8K012	Formin-binding protein 1-like	Fnbp1l	5	NaN	NaN	NaN	1	1	1	NaN	NaN	24.258	24.1208	NaN	NaN	25.6914	25.6296					144410000	5	5	9.8	69.885	13	0	0	1	1	0	0	5	6
O88441	Metaxin-2	Mtx2	3	-4.23305	0.929661	-1.6517	0.00320144	0.00154274	0.176011	25.2838	25.1615	21.2218	20.7574	23.128	23.1279	24.0942	24.0211		+	+		143870000	3	3	18.6	29.758	17	2	2	0	1	2	2	5	3
O08573	Galectin-9	Lgals9	3	-4.67594	0	-4.67594	0.000562851	NaN	0.000562851	26.0872	25.9969	21.2648	21.4675	NaN	NaN	NaN	NaN		+		+	143680000	3	3	16.4	40.035	6	3	3	0	0	0	0	0	0
P61028	Ras-related protein Rab-8B	Rab8b	2	-4.8173	0.512302	-3.04925	1	1	0.164092	26.2593	25.7048	21.1648	NaN	NaN	20.627	21.1199	21.1588					143610000	4	2	21.3	23.603	6	3	3	0	0	0	0	0	0
Q61029;Q61033	Lamina-associated polypeptide 2, isoforms beta/delta/epsilon/gamma;Lamina-associated polypeptide 2, isoforms alpha/zeta	Tmpo	4	NaN	-0.887313	-1.35933	1	1	0.0549628	25.1644	25.5689	NaN	NaN	24.6586	NaN	24.1548	23.3878					143520000	4	4	15	50.372	9	3	2	0	0	1	0	1	2
Q9JKV5	Secretory carrier-associated membrane protein 4	Scamp4	2	NaN	0	NaN	1	NaN	1	26.0311	26.1573	NaN	NaN	NaN	NaN	NaN	NaN					143410000	2	2	17.4	25.342	3	1	2	0	0	0	0	0	0
Q9ES07	Solute carrier family 15 member 2	Slc15a2	3	NaN	0	NaN	1	NaN	1	26.1132	26.0733	NaN	NaN	NaN	NaN	NaN	NaN					143200000	3	3	6	81.631	6	3	3	0	0	0	0	0	0
Q8K157	Aldose 1-epimerase	Galm	4	-3.47032	0.37949	-1.54542	0.00393114	0.062972	0.131802	25.7942	25.3678	22.1571	22.0642	22.7069	22.6567	22.9645	23.1581		+			141550000	4	4	20.5	37.798	15	5	3	1	0	2	2	1	1
Q922Q8	Leucine-rich repeat-containing protein 59	Lrrc59	3	-1.42881	1.22084	-0.103988	0.00250864	0.00686301	0.863522	24.3431	24.4083	22.8831	23.0108	23.4928	23.5991	24.8534	24.6801		+	+		141440000	3	3	14	34.877	8	0	2	0	0	0	0	2	4
A2AJL3	FGGY carbohydrate kinase domain-containing protein	Fggy	2	-5.27423	0.880085	-3.15777	1	1	0.295119	26.3006	25.6735	NaN	20.7128	NaN	20.2228	NaN	21.1029					141370000	2	2	6.5	60.336	11	5	3	0	1	0	1	0	1
Q80TA1	Ethanolaminephosphotransferase 1	Ept1	2	NaN	0	NaN	1	NaN	1	26.1331	26.0116	NaN	NaN	NaN	NaN	NaN	NaN					141240000	2	2	4.5	45.345	5	3	2	0	0	0	0	0	0
O35215	D-dopachrome decarboxylase	Ddt	3	NaN	0.260065	-0.899755	1	0.744979	0.471069	NaN	NaN	23.133	22.1566	25.2174	24.1914	24.4922	25.4367					141060000	3	3	28	13.077	8	0	0	0	0	2	2	1	3
Q9R1Q6	Transmembrane protein 176B	Tmem176b	3	-3.73254	0.294884	-1.71883	0.000222374	0.0222807	0.141073	25.7139	25.7138	22.0369	21.9256	22.2763	22.2173	22.508	22.5754		+	+		140520000	3	3	15.2	28.367	11	3	2	1	1	1	1	1	1
Q8BK72	28S ribosomal protein S27, mitochondrial	Mrps27	6	NaN	0.260745	-1.3292	1	0.0184087	0.390325	25.9143	25.5735	NaN	NaN	22.5829	22.5452	22.7942	22.8553			+		140440000	6	6	23.6	47.778	18	6	6	0	0	2	2	1	1
P21279	Guanine nucleotide-binding protein G(q) subunit alpha	Gnaq	4	-4.09834	-0.129445	-2.11389	0.000948493	0.713197	0.108671	25.8101	25.8017	21.5813	21.8338	22.1903	21.7043	21.6323	22.0034		+			139860000	6	4	19.8	42.158	9	3	6	0	0	0	0	0	0
P61982	14-3-3 protein gamma;14-3-3 protein gamma, N-terminally processed	Ywhag	4	-3.63782	0.447062	-1.59538	0.000244201	0.213669	0.115262	25.421	25.5332	21.8302	21.8484	22.7546	23.0742	23.5516	23.1714		+			139800000	8	4	31.6	28.302	13	2	2	0	0	2	1	2	4
Q9D6U8	Protein FAM162A	Fam162a	3	NaN	0	NaN	1	NaN	1	26.0603	26.0565	NaN	NaN	NaN	NaN	NaN	NaN					139760000	3	3	16.1	17.725	5	2	2	0	0	0	0	0	1
Q9D1Q6	Endoplasmic reticulum resident protein 44	Erp44	2	NaN	0.362948	0.0355458	1	0.196961	0.914022	24.7642	24.6327	NaN	NaN	24.234	23.8533	24.4122	24.4011					139750000	2	2	6.2	46.852	8	2	1	1	0	2	1	1	0
Q9ESG4	Collectrin	Tmem27	2	-3.76585	NaN	-1.74733	0.00558904	1	0.377209	25.9806	25.7508	21.8415	22.3581	21.6301	22.0271	NaN	NaN		+			139330000	2	2	12.2	25.07	6	3	1	0	1	0	1	0	0
Q9R099	Transducin beta-like protein 2	Tbl2	4	-6.05426	0	-6.05426	1	NaN	1	25.9747	26.0993	19.9827	NaN	NaN	NaN	NaN	NaN					138870000	4	4	10.6	49.583	7	3	4	0	0	0	0	0	0
Q8VI36	Paxillin	Pxn	3	NaN	0	NaN	1	NaN	1	26.3391	25.684	NaN	NaN	NaN	NaN	NaN	NaN					138800000	3	3	9.3	64.476	6	3	2	0	0	0	0	1	0
Q9WUU7	Cathepsin Z	Ctsz	2	-1.06764	0.0917711	-0.487934	0.014743	0.261462	0.105146	24.4488	24.4184	23.4962	23.2358	23.9945	24.0931	24.1028	24.1684		+			138510000	2	2	5.6	33.996	7	0	0	1	1	1	2	1	1
Q62351	Transferrin receptor protein 1	Tfrc	6	-4.9133	NaN	-3.48252	0.103917	1	0.219242	23.4383	26.8664	20.0845	20.3937	NaN	20.8601	NaN	NaN					138110000	6	6	10.9	85.73	9	4	5	0	0	0	0	0	0
P62264	40S ribosomal protein S14	Rps14	4	-3.02264	0.234758	-1.83883	0.135335	1	0.118612	26.4435	23.9601	22.1682	22.1902	22.5325	NaN	22.7164	22.8181					137430000	4	4	31.1	16.273	5	3	2	0	0	0	0	0	0
P23116	Eukaryotic translation initiation factor 3 subunit A	Eif3a	9	-6.10765	0.0243406	-2.60778	1	0.951568	0.125316	25.6963	25.8678	NaN	19.6744	21.946	22.5606	22.0999	22.4553					136910000	9	9	11.3	161.93	14	3	6	0	0	0	3	0	2
Q8CFY5	Protoheme IX farnesyltransferase, mitochondrial	Cox10	2	-4.38474	0	-4.38474	1	NaN	1	26.0664	25.8927	21.5948	NaN	NaN	NaN	NaN	NaN					135740000	2	2	10.2	48.883	4	2	2	0	0	0	0	0	0
Q99KI3	ER membrane protein complex subunit 3	Emc3	3	-5.67375	0	-5.67375	0.0064031	NaN	0.0064031	25.613	26.2793	20.5841	19.9607	NaN	NaN	NaN	NaN		+		+	135350000	3	3	19.5	29.98	7	2	5	0	0	0	0	0	0
Q8K010	5-oxoprolinase	Oplah	6	NaN	-0.00855827	-0.794177	1	0.975813	0.318535	25.1543	25.2183	NaN	NaN	23.6404	23.5898	23.8554	23.3577					134890000	6	6	6.7	137.61	5	0	1	0	0	2	1	0	1
Q5SSH7	Zinc finger ZZ-type and EF-hand domain-containing protein 1	Zzef1	7	-4.30002	0.444789	-1.92762	0.120067	0.00856948	0.207748	26.7114	23.4305	20.8346	20.7072	21.0354	20.9778	21.4812	21.4216			+		134710000	7	7	3.4	328.31	9	7	2	0	0	0	0	0	0
Q9CRG1	Transmembrane 7 superfamily member 3	Tm7sf3	3	NaN	0	NaN	1	NaN	1	26.0827	25.9226	NaN	NaN	NaN	NaN	NaN	NaN					134670000	3	3	6.7	63.25	4	1	3	0	0	0	0	0	0
Q9JJ59	ATP-binding cassette sub-family B member 9	Abcb9	2	NaN	0	NaN	1	NaN	1	26.0917	25.9088	NaN	NaN	NaN	NaN	NaN	NaN					134510000	2	2	4.1	83.962	5	2	3	0	0	0	0	0	0
Q6RHR9	Membrane-associated guanylate kinase, WW and PDZ domain-containing protein 1	Magi1	6	-0.872043	NaN	-0.706335	0.351759	1	0.215525	24.2049	25.3415	24.3502	23.4521	NaN	NaN	24.4228	24.0423					134480000	6	6	6.4	161.97	8	3	4	0	1	0	0	0	0
G3X939	Sodium/hydrogen exchanger	Slc9a3	4	NaN	0	NaN	1	NaN	1	26.1349	25.8545	NaN	NaN	NaN	NaN	NaN	NaN					134360000	4	4	6.6	93.103	6	3	3	0	0	0	0	0	0
Q8CCM6	Mitochondrial import inner membrane translocase subunit Tim21	Timm21	4	NaN	0	NaN	1	NaN	1	25.9686	26.0174	NaN	NaN	NaN	NaN	NaN	NaN					133590000	4	4	18.9	27.911	6	3	3	0	0	0	0	0	0
Q8C147	Dedicator of cytokinesis protein 8	Dock8	4	-0.63515	NaN	-0.92544	0.139006	1	0.116909	25.0036	25.2356	24.7231	24.2458	NaN	NaN	23.6136	NaN					133570000	5	4	3.1	238.98	6	3	2	1	0	0	0	0	0
P51830	Adenylate cyclase type 9	Adcy9	5	-3.05938	NaN	-2.68861	1	1	0.0962138	26.4059	24.7652	22.5262	NaN	NaN	NaN	NaN	23.2677					133570000	5	5	5	150.95	8	4	4	0	0	0	0	0	0
Q3URE1	Acyl-CoA synthetase family member 3, mitochondrial	Acsf3	8	-4.2338	0.473939	-1.87993	0.00775269	0.528095	0.147597	25.8204	25.4899	21.7579	21.0847	21.4246	22.6447	22.6495	22.3676		+			133510000	8	8	18.9	65.076	16	5	4	1	0	0	1	3	2
Q60634	Flotillin-2	Flot2	4	NaN	0	NaN	1	NaN	1	26.0866	25.8879	NaN	NaN	NaN	NaN	NaN	NaN					133350000	4	4	12.6	47.037	7	5	2	0	0	0	0	0	0
Q9CRD0	OCIA domain-containing protein 1	Ociad1	4	-3.49302	-0.18812	-1.84057	0.0215929	0.258116	0.107514	26.0776	25.0371	22.0246	22.1041	22.2996	22.2439	22.2005	21.9666		+			133070000	4	4	32.4	27.61	13	4	5	0	1	1	1	0	1
Q64324	Syntaxin-binding protein 2	Stxbp2	6	NaN	NaN	NaN	1	1	1	26.5643	24.7812	NaN	NaN	22.2344	NaN	NaN	NaN					133000000	6	6	12.8	66.357	10	5	5	0	0	0	0	0	0
Q3UZZ6	Sulfotransferase 1 family member D1	Sult1d1	5	-1.51059	0.750459	-0.380064	0.140876	0.227267	0.527244	25.2832	24.0161	23.1975	23.0806	23.2319	23.348	24.4724	23.6084					132880000	5	5	18	35.083	10	2	2	0	1	1	1	2	1
Q9R1J0	Sterol-4-alpha-carboxylate 3-dehydrogenase, decarboxylating	Nsdhl	2	NaN	0	NaN	1	NaN	1	26.0592	25.8862	NaN	NaN	NaN	NaN	NaN	NaN					131940000	2	2	6.6	40.685	6	3	3	0	0	0	0	0	0
Q8K2A8	Dol-P-Man:Man(5)GlcNAc(2)-PP-Dol alpha-1,3-mannosyltransferase	Alg3	2	NaN	0	NaN	1	NaN	1	26.0864	25.8524	NaN	NaN	NaN	NaN	NaN	NaN					131830000	2	2	6.4	50.185	3	2	1	0	0	0	0	0	0
Q62465	Synaptic vesicle membrane protein VAT-1 homolog	Vat1	6	-4.05607	0.991672	-1.3066	1	0.067092	0.368911	25.6664	25.5937	21.574	NaN	21.8085	22.0633	22.6888	23.1664					131250000	6	6	20	43.096	16	4	4	0	0	2	2	2	2
Q8R0S9		Slc22a22	4	NaN	0	NaN	1	NaN	1	25.9044	26.0002	NaN	NaN	NaN	NaN	NaN	NaN					129930000	4	4	5.8	62.423	10	4	6	0	0	0	0	0	0
Q9ERI6	Retinol dehydrogenase 14	Rdh14	3	NaN	0	NaN	1	NaN	1	26.0064	25.8869	NaN	NaN	NaN	NaN	NaN	NaN					129460000	3	3	11.4	36.365	5	3	2	0	0	0	0	0	0
Q91WK2	Eukaryotic translation initiation factor 3 subunit H	Eif3h	3	-3.76224	0.82024	-1.30217	1	0.162026	0.350542	25.5302	25.6592	NaN	21.8325	22.3846	21.6659	22.7292	22.9618					129110000	3	3	12.8	39.832	10	3	3	0	1	1	0	1	1
Q3UEB3	Poly(U)-binding-splicing factor PUF60	Puf60	4	-5.12726	1.60374	-1.76176	0.00121903	0.132125	0.314257	25.9156	25.5752	20.6742	20.5621	20.6657	20.2659	22.6871	21.452		+			129050000	4	4	16.1	60.248	6	2	3	0	0	0	0	1	0
P27601	Guanine nucleotide-binding protein subunit alpha-13	Gna13	4	NaN	0	NaN	1	NaN	1	25.943	25.9308	NaN	NaN	NaN	NaN	NaN	NaN					128480000	4	4	13.3	44.054	9	4	5	0	0	0	0	0	0
Q9D6K8	FUN14 domain-containing protein 2	Fundc2	3	-3.4607	NaN	-3.40602	0.107956	1	0.0348767	24.0772	26.5564	21.8324	21.8799	NaN	NaN	22.0202	NaN				+	128240000	3	3	23.2	16.564	6	3	3	0	0	0	0	0	0
O08795	Glucosidase 2 subunit beta	Prkcsh	5	-0.467578	-0.269783	-0.36868	0.143851	0.252961	0.675866	22.8978	22.689	22.4959	22.1558	24.5633	24.8995	24.4382	24.4851					127460000	5	5	10	58.792	14	0	0	1	1	4	5	2	1
Q3V1L4	Cytosolic purine 5-nucleotidase	Nt5c2	5	-3.38964	NaN	-2.61671	1	1	0.143848	26.1355	24.5234	21.9398	NaN	NaN	NaN	23.4857	NaN					127140000	5	5	12.7	64.808	9	5	4	0	0	0	0	0	0
Q5SUC9	Protein SCO1 homolog, mitochondrial	Sco1	2	-4.4466	0	-4.4466	1	NaN	1	25.605	26.1032	21.4075	NaN	NaN	NaN	NaN	NaN					125900000	2	2	13	31.617	3	1	2	0	0	0	0	0	0
Q9JM63	ATP-sensitive inward rectifier potassium channel 10	Kcnj10	3	NaN	-0.0702581	0.359256	1	0.341572	0.39347	23.6441	23.7834	NaN	NaN	24.5469	24.5986	24.553	24.4519					125030000	3	3	13.2	42.432	6	0	0	0	0	1	1	2	2
Q80WK2	Organic solute transporter subunit beta	Slc51b	2	-5.03015	-0.0818634	-3.31794	0.00311663	1	0.0499957	25.4799	26.0132	20.8064	20.6264	21.1749	NaN	20.9418	21.2443		+		+	124840000	2	2	25.8	14.683	3	1	2	0	0	0	0	0	0
O88792	Junctional adhesion molecule A	F11r	2	-2.9079	0.336682	-1.77592	0.143032	1	0.142305	26.3203	23.8486	22.2194	22.1337	22.1425	NaN	22.4197	22.5388					124710000	2	2	8.7	32.423	4	2	2	0	0	0	0	0	0
Q3U0V1	Far upstream element-binding protein 2	Khsrp	5	NaN	NaN	-2.11643	1	1	0.0623438	26.038	24.9851	NaN	NaN	NaN	NaN	23.2204	23.5699					124340000	5	4	10.8	76.775	9	5	2	0	0	0	0	1	1
Q7TMM9;Q9CWF2	Tubulin beta-2A chain;Tubulin beta-2B chain	Tubb2a;Tubb2b	2	-3.46875	-0.105204	-1.73349	1	0.888175	0.174214	25.6948	25.3071	NaN	22.0322	23.1182	21.7985	22.3131	22.3932					123590000	13	2	35.1	49.906	9	3	2	0	0	2	1	1	0
Q8BRG8	Transmembrane protein 209	Tmem209	5	NaN	0	NaN	1	NaN	1	25.9223	25.83	NaN	NaN	NaN	NaN	NaN	NaN					123240000	5	5	18.4	62.981	10	4	6	0	0	0	0	0	0
Q6PA06	Atlastin-2	Atl2	3	-4.13944	0	-4.13944	1	NaN	1	26.0351	25.6031	21.6796	NaN	NaN	NaN	NaN	NaN					123090000	3	3	7.5	66.223	5	3	2	0	0	0	0	0	0
Q6P069	Sorcin	Sri	2	NaN	0.19193	-0.456233	1	0.390508	0.473318	24.8361	25.091	NaN	NaN	23.5386	23.7958	23.7382	23.9801					122980000	2	2	11.1	21.627	5	2	2	0	0	0	1	0	0
Q9R1S3	GPI ethanolamine phosphate transferase 1	Pign	4	NaN	0	NaN	1	NaN	1	26.0568	25.6595	NaN	NaN	NaN	NaN	NaN	NaN					122810000	4	4	5.8	105.04	7	4	3	0	0	0	0	0	0
Q9D8B6	Protein FAM210B	Fam210b	3	-4.96271	0	-4.96271	0.00200956	NaN	0.00200956	25.6981	25.9367	20.6665	21.0429	NaN	NaN	NaN	NaN		+		+	122490000	3	3	15.8	20.344	2	1	1	0	0	0	0	0	0
P35550	rRNA 2-O-methyltransferase fibrillarin	Fbl	4	-2.88324	0.497128	-1.13351	1	0.286873	0.332917	25.6536	25.1451	NaN	22.5161	22.0379	22.7146	22.9436	22.8033					122460000	4	4	17.7	34.306	6	1	1	0	0	1	1	1	1
Q5SW19	Clustered mitochondria protein homolog	Cluh	8	-3.24395	0.360446	-1.28737	1	0.0307142	0.287384	26.1681	24.035	21.8576	NaN	22.3922	22.4548	22.7273	22.8405			+		122100000	8	8	7.2	148.07	9	5	4	0	0	0	0	0	0
Q64008	Ras-related protein Rab-34	Rab34	2	-3.69767	0	-3.69767	0.0883417	NaN	0.0883417	24.1649	26.5207	21.6862	21.6041	NaN	NaN	NaN	NaN					121650000	2	2	7.7	29.1	3	1	2	0	0	0	0	0	0
O70572	Sphingomyelin phosphodiesterase 2	Smpd2	5	NaN	0	NaN	1	NaN	1	25.7844	25.9281	NaN	NaN	NaN	NaN	NaN	NaN					121640000	5	5	12.9	47.466	8	4	4	0	0	0	0	0	0
Q61510	E3 ubiquitin/ISG15 ligase TRIM25	Trim25	4	NaN	0	NaN	1	NaN	1	25.959	25.7259	NaN	NaN	NaN	NaN	NaN	NaN					121620000	4	4	8.8	71.726	5	2	3	0	0	0	0	0	0
P97333	Neuropilin-1	Nrp1	3	NaN	0	NaN	1	NaN	1	25.8785	25.8355	NaN	NaN	NaN	NaN	NaN	NaN					121560000	3	3	5.4	103	4	3	1	0	0	0	0	0	0
Q8R1A4	Dedicator of cytokinesis protein 7	Dock7	6	NaN	0	NaN	1	NaN	1	25.958	25.7454	NaN	NaN	NaN	NaN	NaN	NaN					121440000	6	5	4.2	241.44	6	4	2	0	0	0	0	0	0
Q76MZ3	Serine/threonine-protein phosphatase 2A 65 kDa regulatory subunit A alpha isoform	Ppp2r1a	4	-2.26991	0.3357	-0.967103	0.0122793	0.204496	0.130759	24.894	24.4395	22.51	22.2837	23.7004	23.4212	24.0115	23.7816		+			121200000	4	4	9.3	65.322	13	3	2	1	1	2	2	1	1
P50431	Serine hydroxymethyltransferase, cytosolic	Shmt1	4	-2.97421	0.0124493	-1.43012	1	0.974014	0.257709	26.2828	23.7269	22.0307	NaN	22.1593	22.4862	22.6318	22.0386					121180000	5	4	15.9	52.6	4	3	1	0	0	0	0	0	0
Q61194	Phosphatidylinositol 4-phosphate 3-kinase C2 domain-containing subunit alpha	Pik3c2a	5	NaN	0	NaN	1	NaN	1	25.8205	25.8837	NaN	NaN	NaN	NaN	NaN	NaN					121170000	5	5	4	190.76	10	4	6	0	0	0	0	0	0
P48774	Glutathione S-transferase Mu 5	Gstm5	3	-3.06374	0	-3.06374	0.100263	NaN	0.100263	26.4175	24.3164	22.327	22.2794	NaN	NaN	NaN	NaN					120880000	4	3	17	26.635	2	1	1	0	0	0	0	0	0
Q99JI4	26S proteasome non-ATPase regulatory subunit 6	Psmd6	3	NaN	0	NaN	1	NaN	1	25.8419	25.8543	NaN	NaN	NaN	NaN	NaN	NaN					120810000	3	3	7.7	45.536	4	2	2	0	0	0	0	0	0
Q6NZC7	SEC23-interacting protein	Sec23ip	3	-1.73806	NaN	-0.924018	0.167776	1	0.502348	26.0272	24.3914	23.5094	23.433	22.7671	NaN	NaN	NaN					120800000	3	3	4.9	110.78	6	2	4	0	0	0	0	0	0
Q9Z0S6	Claudin-10	Cldn10	2	-4.16691	0	-4.16691	0.0105859	NaN	0.0105859	25.842	25.6851	21.1716	22.0216	NaN	NaN	NaN	NaN		+		+	120710000	2	2	11.3	24.694	6	2	2	1	1	0	0	0	0
Q4VAE3	Transmembrane protein 65	Tmem65	4	-4.16044	NaN	-3.37177	0.00591178	1	0.0101161	25.5975	25.3899	21.0292	21.6373	NaN	NaN	22.6064	23.2148		+		+	120620000	4	4	18.4	24.918	6	2	3	0	0	0	0	0	1
Q9JLB0	MAGUK p55 subfamily member 6	Mpp6	4	-5.70925	NaN	-3.98151	1	1	1	25.7774	25.8467	NaN	20.1028	20.6288	NaN	NaN	NaN					120600000	4	4	7.2	62.63	7	3	4	0	0	0	0	0	0
Q99J23	GH3 domain-containing protein	Ghdc	3	-5.37163	0	-5.37163	1	NaN	1	25.9551	25.6853	20.4486	NaN	NaN	NaN	NaN	NaN					120440000	3	3	9.4	58.507	9	4	5	0	0	0	0	0	0
Q9R257	Heme-binding protein 1	Hebp1	5	0	-0.608297	-0.608297	NaN	0.0531847	0.0531847	NaN	NaN	NaN	NaN	25.242	24.9774	24.4392	24.5637					120260000	5	5	34.2	21.067	13	0	0	0	0	4	4	1	4
Q9QXG4	Acetyl-coenzyme A synthetase, cytoplasmic	Acss2	4	NaN	0.71173	-1.91962	1	1	0.341368	25.7691	25.5258	NaN	NaN	21.7004	NaN	22.3432	22.4811					120070000	4	4	12.7	78.861	11	4	4	0	0	1	0	1	1
Q3U4I7	Pyridine nucleotide-disulfide oxidoreductase domain-containing protein 2	Pyroxd2	6	-2.05958	0.518613	-0.770484	0.0222475	0.089742	0.208743	24.3888	25.0023	22.6953	22.5767	23.2647	23.3566	23.9896	23.6689		+			119440000	6	6	16.4	62.939	20	4	3	0	1	2	2	3	5
Q6PDM2	Serine/arginine-rich splicing factor 1	Srsf1	4	NaN	0.239759	-0.396272	1	0.0103449	0.515891	NaN	NaN	23.5098	23.2508	24.4022	24.423	24.6301	24.6746			+		119330000	4	4	16.1	27.744	8	0	0	1	0	2	3	1	1
P50580	Proliferation-associated protein 2G4	Pa2g4	4	NaN	0.35698	-0.491147	1	0.267551	0.548054	25.1225	24.9907	NaN	NaN	23.5921	23.1286	23.6805	23.7542					119280000	4	4	10.9	43.698	12	2	3	0	0	1	2	2	2
Q9DBG9	Tax1-binding protein 3	Tax1bp3	2	NaN	NaN	NaN	1	1	1	25.8164	25.7263	NaN	NaN	NaN	22.1247	NaN	NaN					119180000	2	2	25	13.722	3	2	1	0	0	0	0	0	0
Q9CXY9	GPI-anchor transamidase	Pigk	3	NaN	0	NaN	1	NaN	1	25.9984	25.6317	NaN	NaN	NaN	NaN	NaN	NaN					119020000	3	3	20	44.895	7	4	3	0	0	0	0	0	0
Q8BSY0	Aspartyl/asparaginyl beta-hydroxylase	Asph	5	NaN	0	NaN	1	NaN	1	25.7192	25.9235	NaN	NaN	NaN	NaN	NaN	NaN					118880000	5	5	10	83.041	10	3	5	0	0	1	0	1	0
P10630	Eukaryotic initiation factor 4A-II;Eukaryotic initiation factor 4A-II, N-terminally processed	Eif4a2	3	-3.2668	0.324419	-1.47119	0.00133723	0.190843	0.147583	25.4004	25.301	21.9752	22.1926	22.1997	22.5144	22.7361	22.6268		+			118820000	7	3	24.1	46.402	10	2	2	1	1	1	1	1	1
Q810B6	Rabankyrin-5	Ankfy1	5	NaN	0	NaN	1	NaN	1	26.0767	25.503	NaN	NaN	NaN	NaN	NaN	NaN					118320000	5	5	6.2	128.65	7	2	5	0	0	0	0	0	0
Q8BX90	Fibronectin type-III domain-containing protein 3A	Fndc3a	4	NaN	0	NaN	1	NaN	1	25.8861	25.7458	NaN	NaN	NaN	NaN	NaN	NaN					118280000	4	4	4.9	131.96	7	3	4	0	0	0	0	0	0
P52332	Tyrosine-protein kinase JAK1	Jak1	4	NaN	0	NaN	1	NaN	1	25.7441	25.8845	NaN	NaN	NaN	NaN	NaN	NaN					118150000	4	4	5.6	133.37	7	3	4	0	0	0	0	0	0
Q9EPU4	Cleavage and polyadenylation specificity factor subunit 1	Cpsf1	5	NaN	0	NaN	1	NaN	1	26.1055	25.4502	NaN	NaN	NaN	NaN	NaN	NaN					118040000	5	5	6.5	160.82	12	7	5	0	0	0	0	0	0
Q6PFD9	Nuclear pore complex protein Nup98-Nup96;Nuclear pore complex protein Nup98;Nuclear pore complex protein Nup96	Nup98	5	NaN	0	NaN	1	NaN	1	25.9493	25.665	NaN	NaN	NaN	NaN	NaN	NaN					118000000	5	5	5	197.24	7	5	2	0	0	0	0	0	0
Q8BS95	Golgi pH regulator	Gpr89a	3	-7.25736	0	-7.25736	0.00491085	NaN	0.00491085	26.1476	25.3418	18.8008	18.1739	NaN	NaN	NaN	NaN		+		+	117610000	3	3	11.2	52.734	9	5	4	0	0	0	0	0	0
Q62189	U1 small nuclear ribonucleoprotein A	Snrpa	3	-0.733763	0.983044	0.12464	0.110221	0.00573494	0.7482	24.3641	23.9328	23.2587	23.5707	23.1097	23.2548	24.1472	24.1834			+		116790000	3	3	10.5	31.835	5	1	1	0	0	0	0	1	2
Q8BUY5	Complex I assembly factor TIMMDC1, mitochondrial	Timmdc1	3	-5.60658	NaN	-2.62145	0.00310781	1	0.369301	25.8903	25.5866	19.8579	20.4059	19.8971	19.6394	NaN	NaN		+			116720000	3	3	13	31.791	8	4	4	0	0	0	0	0	0
Q9DCS2	UPF0585 protein C16orf13 homolog		3	-3.96795	0.330698	-1.81862	0.0111478	0.368878	0.0998849	25.5235	25.0536	21.6718	20.9695	22.7874	22.2741	22.9908	22.7321		+			116070000	3	3	31.4	22.687	12	2	3	1	0	2	1	1	2
Q61147	Ceruloplasmin	Cp	3	NaN	NaN	-2.52748	1	1	1	25.746	25.5874	NaN	NaN	NaN	NaN	23.1392	NaN					115930000	3	3	4.6	121.15	5	2	3	0	0	0	0	0	0
Q9WTS2	Alpha-(1,6)-fucosyltransferase	Fut8	3	NaN	0	NaN	1	NaN	1	25.9145	25.6473	NaN	NaN	NaN	NaN	NaN	NaN					115800000	3	3	5.9	66.556	6	3	3	0	0	0	0	0	0
Q80TI0	GRAM domain-containing protein 1B	Gramd1b	2	NaN	0	NaN	1	NaN	1	25.8679	25.6915	NaN	NaN	NaN	NaN	NaN	NaN					115430000	2	2	7.3	85.354	5	3	2	0	0	0	0	0	0
CON__Q2UVX4			2	0	NaN	NaN	NaN	1	1	NaN	NaN	NaN	NaN	21.6136	21.2769	NaN	NaN	+				115180000	4	2	3.1	187.37	3	1	1	0	0	1	0	0	0
Q920B9	FACT complex subunit SPT16	Supt16h	3	NaN	NaN	NaN	1	1	1	23.6442	23.7745	NaN	NaN	25.4033	25.3675	NaN	NaN					115130000	3	3	3.5	119.82	4	2	2	0	0	0	0	0	0
Q9QYJ0	DnaJ homolog subfamily A member 2	Dnaja2	4	-6.28857	1.07421	-2.60718	0.000489472	0.126252	0.18832	25.6447	25.7197	19.2596	19.5277	20.1699	19.4653	21.1256	20.658		+			114950000	4	4	17.7	45.745	5	1	3	0	0	0	0	1	0
Q8BK64	Activator of 90 kDa heat shock protein ATPase homolog 1	Ahsa1	2	-4.22611	0	-4.22611	0.00667459	NaN	0.00667459	25.7728	25.6173	21.8071	21.1308	NaN	NaN	NaN	NaN		+		+	114770000	2	2	10.1	38.117	3	2	1	0	0	0	0	0	0
E9Q7G0		Numa1	6	-2.61914	0.877533	-0.65533	1	0.00617431	0.468288	25.0298	24.9847	NaN	22.3881	22.8355	22.7713	23.6195	23.7423			+		114510000	6	6	3.3	235.63	16	3	4	0	0	1	2	3	3
Q9Z0R9	Fatty acid desaturase 2	Fads2	3	NaN	0	NaN	1	NaN	1	25.7687	25.7708	NaN	NaN	NaN	NaN	NaN	NaN					114420000	3	3	10.1	52.387	5	3	2	0	0	0	0	0	0
Q3TIX9	U4/U6.U5 tri-snRNP-associated protein 2	Usp39	6	NaN	0	NaN	1	NaN	1	26.1153	25.3104	NaN	NaN	NaN	NaN	NaN	NaN					114300000	6	6	16	65.146	12	7	5	0	0	0	0	0	0
Q60865	Caprin-1	Caprin1	3	-1.6174	0.281311	-0.54832	1	0.131419	0.282507	24.5799	24.7531	NaN	23.0491	23.5366	23.4357	23.6658	23.8691					114180000	3	3	4.2	78.168	7	2	1	0	0	1	1	1	1
Q9Z260	Claudin-8	Cldn8	4	NaN	0	NaN	1	NaN	1	25.7819	25.7392	NaN	NaN	NaN	NaN	NaN	NaN					113700000	4	4	16	24.947	5	2	3	0	0	0	0	0	0
P84104	Serine/arginine-rich splicing factor 3	Srsf3	5	-2.81487	-0.30245	-1.55866	0.0018625	0.421302	0.0259247	24.8557	24.8274	21.9058	22.1475	23.5935	23.4896	23.536	22.9422		+		+	113360000	5	4	29.3	19.329	12	1	1	0	0	3	3	2	2
Q3TXS7	26S proteasome non-ATPase regulatory subunit 1	Psmd1	5	-5.09431	0.328222	-3.05078	0.00236489	1	0.0626377	25.7831	25.2868	20.4455	20.4358	21.5286	NaN	22.6231	21.0904		+			113240000	5	5	11.4	105.73	13	5	5	0	0	1	0	2	0
P30115	Glutathione S-transferase A3	Gsta3	3	-0.773606	1.13551	0.180954	0.07685	0.00243533	0.825822	22.8946	23.0802	22.4218	22.0057	23.6537	23.7295	24.8685	24.7857			+		113160000	5	3	24.9	25.36	12	0	1	0	0	2	1	4	4
Q80Y14	Glutaredoxin-related protein 5, mitochondrial	Glrx5	2	-1.98169	-0.113584	-0.794222	1	0.504119	0.136186	24.4368	24.2594	22.3664	NaN	24.1356	23.8654	23.9261	23.8477					112950000	2	2	17.1	16.292	12	0	1	1	2	2	2	2	2
Q0VBD0	Integrin beta	Itgb8	3	NaN	0	NaN	1	NaN	1	26.058	25.3529	NaN	NaN	NaN	NaN	NaN	NaN					112720000	3	3	5.7	84.518	10	5	5	0	0	0	0	0	0
Q8BVA2	Transmembrane protein 222	Tmem222	2	NaN	NaN	-0.178061	1	1	1	25.238	25.1989	NaN	NaN	NaN	NaN	25.0404	NaN					112590000	2	2	22.1	23.18	3	1	2	0	0	0	0	0	0
B9EJI9	Transmembrane protein 229A	Tmem229a	2	NaN	0	NaN	1	NaN	1	25.7507	25.7416	NaN	NaN	NaN	NaN	NaN	NaN					112560000	2	2	6.7	41.525	4	2	2	0	0	0	0	0	0
Q6AW69	Cingulin-like protein 1	Cgnl1	8	-2.92302	-0.0495262	-1.84419	0.00155393	1	0.0365811	25.1773	25.1698	22.3658	22.1352	NaN	23.0261	22.9211	23.032		+		+	112510000	8	8	8.8	148.23	15	3	2	0	1	1	2	4	2
Q8VHF2	Cadherin-related family member 5	Cdhr5	4	-2.73981	NaN	-1.26807	0.0420624	1	0.561603	25.3851	25.5942	22.1789	23.3207	21.0744	NaN	NaN	NaN		+			111910000	4	4	8.4	88.207	11	3	5	1	1	1	0	0	0
P70424	Receptor tyrosine-protein kinase erbB-2	Erbb2	5	NaN	0	NaN	1	NaN	1	25.8685	25.5835	NaN	NaN	NaN	NaN	NaN	NaN					111540000	5	4	7.6	138.58	9	5	4	0	0	0	0	0	0
Q9WV98	Mitochondrial import inner membrane translocase subunit Tim9	Timm9	2	-0.502345	-0.477059	-0.638814	1	0.337411	0.209004	23.5752	NaN	23.152	22.9937	24.7975	24.1422	23.7978	24.1878					111540000	2	2	25.8	10.344	8	0	0	0	1	2	1	2	2
CON__P02663			3	-0.570033	0.341932	-0.11405	0.160305	0.359719	0.75854	23.8797	23.3803	22.9851	23.1349	24.0086	23.5945	24.3466	23.9404	+				110840000	3	3	14.5	24.348	11	1	0	1	1	3	1	1	3
Q8VEK0	Cell cycle control protein 50A	Tmem30a	3	-1.93743	0.0493927	-0.823499	1	0.566685	0.14553	24.7724	24.705	NaN	22.8013	23.4907	23.4594	23.4535	23.5954					110800000	3	3	8.8	41.06	6	1	0	0	0	1	2	0	2
P62077	Mitochondrial import inner membrane translocase subunit Tim8 B	Timm8b	2	-0.605117	-0.0618343	-0.500172	1	0.467684	0.445445	23.3744	NaN	22.9562	22.5824	24.3826	24.3665	24.2437	24.3818					110520000	2	2	25.3	9.2864	9	0	0	1	0	2	2	2	2
Q8VDB2	Dol-P-Man:Man(7)GlcNAc(2)-PP-Dol alpha-1,6-mannosyltransferase	Alg12	2	NaN	0	NaN	1	NaN	1	25.714	25.7055	NaN	NaN	NaN	NaN	NaN	NaN					109760000	2	2	4.1	54.543	2	1	1	0	0	0	0	0	0
Q8R5J9	PRA1 family protein 3	Arl6ip5	2	-4.91771	0	-4.91771	0.00636864	NaN	0.00636864	25.5892	25.7295	21.1297	20.3536	NaN	NaN	NaN	NaN		+		+	109750000	2	2	14.9	21.557	5	1	2	1	1	0	0	0	0
Q7TML3	Solute carrier family 35 member F2	Slc35f2	3	NaN	0	NaN	1	NaN	1	25.7135	25.6863	NaN	NaN	NaN	NaN	NaN	NaN					109020000	3	3	13.9	41.635	7	4	3	0	0	0	0	0	0
P68510	14-3-3 protein eta	Ywhah	3	-4.1664	0.121477	-2.64966	0.00191296	1	0.055836	25.6088	25.3151	21.1873	21.4038	NaN	21.6987	21.838	21.8024		+			108890000	6	3	19.5	28.211	6	4	2	0	0	0	0	0	0
Q4VBD2	Transmembrane anterior posterior transformation protein 1	Tapt1	4	NaN	0	NaN	1	NaN	1	25.7064	25.6832	NaN	NaN	NaN	NaN	NaN	NaN					108630000	4	4	13.5	63.893	4	2	2	0	0	0	0	0	0
Q9CQR2	40S ribosomal protein S21	Rps21	3	-0.504665	0.0270567	-0.238804	0.183551	0.812207	0.807655	22.4539	22.3378	21.6456	22.1368	24.3821	24.4127	24.5233	24.3255					108270000	3	3	47	9.1413	19	0	0	0	1	5	4	5	4
Q3TQB2	FAD-dependent oxidoreductase domain-containing protein 1	Foxred1	3	NaN	0	NaN	1	NaN	1	25.456	25.8461	NaN	NaN	NaN	NaN	NaN	NaN					107750000	3	3	6.8	54.177	3	1	2	0	0	0	0	0	0
Q9Z2U0;Q9CWH6	Proteasome subunit alpha type-7;Proteasome subunit alpha type-7-like	Psma7;Psma8	6	-0.569206	1.11038	0.550521	1	0.0130072	0.272131	NaN	24.0595	23.4903	NaN	23.6488	23.4614	24.7525	24.5784			+		107290000	6	6	29.8	27.855	10	0	0	0	0	3	0	4	3
Q9D0L7	Armadillo repeat-containing protein 10	Armc10	3	NaN	0	NaN	1	NaN	1	25.8673	25.4569	NaN	NaN	NaN	NaN	NaN	NaN					107270000	3	3	14.7	33.31	5	3	2	0	0	0	0	0	0
Q8CI51	PDZ and LIM domain protein 5	Pdlim5	4	-2.61126	1.49952	-0.55587	0.0186345	0.100446	0.60902	25.0841	24.9947	22.0694	22.7869	21.592	21.7292	22.6499	23.6704		+			107210000	4	4	10.5	63.299	10	2	2	1	0	1	1	2	1
Q99JB7	Protein amnionless	Amn	3	-3.53883	0.627977	-1.45543	0.0063452	0.125584	0.227447	25.4061	25.2024	22.0297	21.5011	21.7601	21.4868	22.4565	22.0464		+			106900000	3	3	7.4	48.696	6	2	2	0	0	1	0	1	0
Q04857	Collagen alpha-1(VI) chain	Col6a1	4	-2.68623	NaN	-1.64011	0.0116387	1	0.157213	25.299	25.0649	22.2278	22.7636	23.407	22.7724	NaN	NaN		+			106700000	4	4	6	108.49	11	3	4	0	0	2	2	0	0
Q3UMF0	Cordon-bleu protein-like 1	Cobll1	7	NaN	0.558577	-1.51251	1	0.137063	0.449332	25.7054	25.2116	NaN	NaN	21.5292	21.1035	21.7844	21.9654					106550000	7	7	10.8	137.38	15	5	6	0	0	0	1	2	1
P34152	Focal adhesion kinase 1	Ptk2	4	NaN	0	NaN	1	NaN	1	25.5752	25.7516	NaN	NaN	NaN	NaN	NaN	NaN					106490000	4	4	5.3	119.24	6	2	4	0	0	0	0	0	0
Q64430	Copper-transporting ATPase 1	Atp7a	5	NaN	0	NaN	1	NaN	1	25.6971	25.6327	NaN	NaN	NaN	NaN	NaN	NaN					106430000	5	5	6	161.96	6	4	2	0	0	0	0	0	0
P70280	Vesicle-associated membrane protein 7	Vamp7	2	-4.46809	0	-4.46809	1	NaN	1	25.484	25.7683	NaN	21.1581	NaN	NaN	NaN	NaN					106420000	2	2	15.5	24.967	6	3	3	0	0	0	0	0	0
P63330;P62715	Serine/threonine-protein phosphatase 2A catalytic subunit alpha isoform;Serine/threonine-protein phosphatase 2A catalytic subunit beta isoform	Ppp2ca;Ppp2cb	2	NaN	1.05432	-1.54223	1	1	1	25.8385	25.1232	NaN	NaN	NaN	21.5861	22.6404	NaN					106230000	2	2	6.1	35.608	5	2	1	0	0	1	0	1	0
Q61387	Cytochrome c oxidase subunit 7A-related protein, mitochondrial	Cox7a2l	2	NaN	0	NaN	1	NaN	1	25.7033	25.6209	NaN	NaN	NaN	NaN	NaN	NaN					106230000	2	2	40.5	12.399	4	2	2	0	0	0	0	0	0
Q9QUR6	Prolyl endopeptidase	Prep	6	NaN	0	NaN	1	NaN	1	25.5388	25.7611	NaN	NaN	NaN	NaN	NaN	NaN					105610000	6	6	12.3	80.751	8	5	3	0	0	0	0	0	0
Q6P5B0	RRP12-like protein	Rrp12	4	NaN	0	NaN	1	NaN	1	25.5553	25.7427	NaN	NaN	NaN	NaN	NaN	NaN					105450000	4	4	5.1	143.13	4	3	1	0	0	0	0	0	0
O70492	Sorting nexin-3	Snx3	2	NaN	NaN	-0.018672	1	1	1	25.0728	NaN	NaN	NaN	NaN	NaN	24.8846	25.2236					105440000	2	2	12.3	18.757	6	1	0	0	0	2	1	1	1
Q5SV80	Unconventional myosin-XIX	Myo19	6	-3.30323	0	-3.30323	1	NaN	1	26.2479	24.3229	21.9821	NaN	NaN	NaN	NaN	NaN					104820000	6	6	11.7	108.07	8	5	3	0	0	0	0	0	0
Q9JKF6	Nectin-1	Pvrl1	6	NaN	0	NaN	1	NaN	1	25.5737	25.6976	NaN	NaN	NaN	NaN	NaN	NaN					104360000	6	6	21.2	57.034	13	7	6	0	0	0	0	0	0
Q91V64	Isochorismatase domain-containing protein 1	Isoc1	3	NaN	0	NaN	1	NaN	1	25.8099	25.43	NaN	NaN	NaN	NaN	NaN	NaN					104030000	3	3	13.5	32.032	4	2	2	0	0	0	0	0	0
P48410	ATP-binding cassette sub-family D member 1	Abcd1	4	NaN	0	NaN	1	NaN	1	25.5614	25.6946	NaN	NaN	NaN	NaN	NaN	NaN					103820000	4	4	6.1	81.858	8	3	5	0	0	0	0	0	0
P49312	Heterogeneous nuclear ribonucleoprotein A1;Heterogeneous nuclear ribonucleoprotein A1, N-terminally processed	Hnrnpa1	5	-2.68977	0.349483	-0.829451	1	0.146568	0.269239	24.4817	24.4743	21.7882	NaN	23.3717	23.594	23.7302	23.9345					103820000	5	5	25.6	34.196	15	2	2	1	1	3	2	2	2
Q91VH2	Sorting nexin-9	Snx9	3	-2.70467	-0.313537	-1.34158	1	0.194884	0.061834	24.8018	24.5309	21.9617	NaN	23.4428	23.1179	22.9497	22.984					103810000	3	3	9.1	66.545	14	3	4	0	0	2	1	2	2
Q8K215	LYR motif-containing protein 4	Lyrm4	3	0	0.435302	0.435302	NaN	0.120672	0.120672	NaN	NaN	NaN	NaN	24.339	24.4388	24.9832	24.6651					103730000	3	3	33	10.854	10	0	0	0	0	2	2	3	3
Q91ZU6	Dystonin	Dst	7	-3.59111	-5.3143	-4.18346	0.00869078	1	0.000354017	24.4318	23.9465	20.8318	20.3642	25.8046	NaN	20.6605	20.3201		+		+	103590000	7	7	1.7	834.21	12	5	6	0	0	1	0	0	0
Q99K23	Ufm1-specific protease 2	Ufsp2	5	NaN	0	NaN	1	NaN	1	25.6395	25.5991	NaN	NaN	NaN	NaN	NaN	NaN					103100000	5	5	16.9	52.515	9	4	5	0	0	0	0	0	0
Q80WW9	DDRGK domain-containing protein 1	Ddrgk1	2	NaN	0	NaN	1	NaN	1	25.7242	25.5045	NaN	NaN	NaN	NaN	NaN	NaN					103030000	2	2	7.9	35.977	4	2	2	0	0	0	0	0	0
Q64669	NAD(P)H dehydrogenase [quinone] 1	Nqo1	4	-1.91263	NaN	-1.77808	0.154291	1	0.0739956	25.7341	24.1312	23.3133	22.7268	NaN	NaN	23.4237	NaN					102800000	4	4	14.6	30.959	3	2	1	0	0	0	0	0	0
Q61234	Alpha-1-syntrophin	Snta1	3	-6.17351	0	-6.17351	0.00609282	NaN	0.00609282	25.9281	25.1624	19.668	19.0754	NaN	NaN	NaN	NaN		+		+	102780000	3	3	16.3	53.664	5	3	2	0	0	0	0	0	0
Q4VA53	Sister chromatid cohesion protein PDS5 homolog B	Pds5b	4	NaN	0	NaN	1	NaN	1	25.5596	25.6661	NaN	NaN	NaN	NaN	NaN	NaN					102700000	4	3	3.9	164.42	5	3	2	0	0	0	0	0	0
Q80V42	Carboxypeptidase M	Cpm	3	NaN	NaN	NaN	1	1	1	25.5584	25.5851	NaN	NaN	21.4272	NaN	NaN	NaN					102570000	3	3	10.8	50.555	6	3	2	0	0	1	0	0	0
Q9Z2Y8	Proline synthase co-transcribed bacterial homolog protein	Prosc	4	-3.03129	0.525979	-1.25266	0.0119741	0.0178397	0.141982	24.9706	24.3671	21.7824	21.4927	22.9485	23.0825	23.5174	23.5656		+	+		102470000	4	4	18.2	30.048	22	2	2	0	1	4	5	4	4
Q9D0I9	Arginine--tRNA ligase, cytoplasmic	Rars	5	NaN	0	NaN	1	NaN	1	25.6391	25.5693	NaN	NaN	NaN	NaN	NaN	NaN					102050000	5	5	9.8	75.673	11	6	5	0	0	0	0	0	0
Q9JHR7	Insulin-degrading enzyme	Ide	3	-5.49526	NaN	-5.47007	0.000221546	1	4.44421e-06	25.5464	25.5664	20.1423	19.9799	NaN	NaN	NaN	20.1367		+		+	102040000	3	3	3.7	117.77	3	1	2	0	0	0	0	0	0
Q9D2C7	Bax inhibitor 1	Tmbim6	3	NaN	0	NaN	1	NaN	1	25.4806	25.718	NaN	NaN	NaN	NaN	NaN	NaN					102010000	3	3	11.8	26.477	4	2	2	0	0	0	0	0	0
Q8CFI0	E3 ubiquitin-protein ligase NEDD4-like	Nedd4l	4	NaN	0	NaN	1	NaN	1	25.7731	25.3989	NaN	NaN	NaN	NaN	NaN	NaN					101590000	4	4	7.1	115.42	8	4	4	0	0	0	0	0	0
Q9JM62	Receptor expression-enhancing protein 6	Reep6	2	NaN	0	NaN	1	NaN	1	25.3873	25.7778	NaN	NaN	NaN	NaN	NaN	NaN					101420000	2	2	13.9	22.204	6	3	3	0	0	0	0	0	0
O35245	Polycystin-2	Pkd2	4	-5.85356	NaN	-4.61739	1	1	0.0648686	25.5613	25.4687	19.6614	NaN	NaN	NaN	NaN	22.1338					101380000	4	4	4.5	108.98	5	3	2	0	0	0	0	0	0
O70475	UDP-glucose 6-dehydrogenase	Ugdh	5	-2.92319	0.907986	-0.889253	1	0.0764711	0.456644	25.3477	24.7089	NaN	22.1051	22.1659	21.6486	22.7507	22.8798					100600000	5	5	17.6	54.831	10	4	2	0	0	1	0	1	2
Q8K4F5	Alpha/beta hydrolase domain-containing protein 11	Abhd11	3	-1.26631	0.636941	-0.245878	1	0.234868	0.67555	NaN	23.9774	22.7634	22.6587	23.3476	23.7815	24.5123	23.8907					100370000	3	3	11.1	33.56	5	0	0	0	0	1	1	2	1
Q8VDL4	ADP-dependent glucokinase	Adpgk	2	NaN	NaN	-2.44372	1	1	1	25.9724	24.6662	NaN	NaN	NaN	NaN	NaN	22.8756					100160000	2	2	6.2	53.902	2	1	1	0	0	0	0	0	0
P16056	Hepatocyte growth factor receptor	Met	7	NaN	0	NaN	1	NaN	1	25.7708	25.353	NaN	NaN	NaN	NaN	NaN	NaN					100110000	7	7	7.3	153.55	14	8	6	0	0	0	0	0	0
Q9CZW4	Long-chain-fatty-acid--CoA ligase 3	Acsl3	5	NaN	0	NaN	1	NaN	1	25.8289	25.2709	NaN	NaN	NaN	NaN	NaN	NaN					100090000	5	5	10.3	80.491	6	3	3	0	0	0	0	0	0
P61222	ATP-binding cassette sub-family E member 1	Abce1	2	-2.7718	0	-2.7718	1	NaN	1	26.0064	24.645	NaN	22.5539	NaN	NaN	NaN	NaN					99802000	2	2	3.8	67.314	2	1	1	0	0	0	0	0	0
P51410	60S ribosomal protein L9	Rpl9	3	-3.81159	0.582585	-1.6145	0.0200095	0.0187501	0.191589	25.6704	24.6375	21.524	21.1608	21.4359	21.5864	22.0639	22.1235		+	+		99800000	3	3	29.7	21.881	13	4	2	1	0	2	1	2	1
Q8QZY2	Glycerate kinase	Glyctk	3	NaN	0.26358	-1.79089	1	1	1	25.3174	25.4599	NaN	NaN	22.3069	NaN	NaN	22.5705					99381000	3	3	7.5	55.292	9	3	3	0	0	1	1	1	0
Q9QUJ7	Long-chain-fatty-acid--CoA ligase 4	Acsl4	3	NaN	NaN	-2.02128	1	1	1	25.3574	25.4374	NaN	NaN	NaN	NaN	23.3761	NaN					99311000	3	3	6.9	79.076	4	2	2	0	0	0	0	0	0
Q80WJ7	Protein LYRIC	Mtdh	5	-6.44235	1.53778	-2.45229	6.6017e-06	0.0658788	0.185047	25.2091	25.1989	18.7774	18.7459	20.9241	21.686	22.6769	23.0088		+			98700000	5	5	14.2	63.845	17	6	6	0	0	0	1	2	2
Q60850	Solute carrier family 23 member 3	Slc23a3	4	-6.77236	0.0364618	-3.36795	0.000165614	0.902595	0.115172	25.5652	25.3969	18.686	18.7313	19.3476	19.0066	19.0128	19.4144		+			98336000	4	4	14.4	64.877	10	5	5	0	0	0	0	0	0
Q922H2	[Pyruvate dehydrogenase (acetyl-transferring)] kinase isozyme 3, mitochondrial	Pdk3	4	NaN	0.516804	-0.582047	1	0.0189144	0.574234	NaN	NaN	20.6467	20.6373	22.3775	22.2683	22.8868	22.7926			+		98020000	4	4	13	47.922	17	4	2	2	1	2	2	2	2
Q9WUM3	Coronin-1B	Coro1b	3	-5.66014	NaN	-3.72277	0.00281083	1	0.234829	25.7446	25.2159	19.6767	19.9635	19.6681	NaN	NaN	NaN		+			97886000	3	3	11.4	53.912	5	3	2	0	0	0	0	0	0
P70704	Phospholipid-transporting ATPase IA	Atp8a1	6	NaN	0	NaN	1	NaN	1	25.5562	25.5325	NaN	NaN	NaN	NaN	NaN	NaN					97872000	6	6	6.6	131.41	8	5	3	0	0	0	0	0	0
P82198	Transforming growth factor-beta-induced protein ig-h3	Tgfbi	2	-5.79159	1.30325	-2.76454	1	1	0.205873	25.6016	25.1959	NaN	19.6071	20.2902	NaN	21.7266	21.4603					97784000	2	2	6.4	74.596	7	3	2	0	0	0	0	1	1
Q61586	Glycerol-3-phosphate acyltransferase 1, mitochondrial	Gpam	3	-3.27764	0	-3.27764	1	NaN	1	25.3878	25.5255	NaN	22.179	NaN	NaN	NaN	NaN					96951000	3	3	6	93.703	4	3	1	0	0	0	0	0	0
P62849	40S ribosomal protein S24	Rps24	2	NaN	NaN	NaN	1	1	1	25.2818	25.5759	NaN	NaN	22.5302	NaN	NaN	NaN					96866000	2	2	19.5	15.423	4	2	2	0	0	0	0	0	0
Q8BXR9	Oxysterol-binding protein-related protein 6	Osbpl6	4	NaN	0	NaN	1	NaN	1	25.9246	24.982	NaN	NaN	NaN	NaN	NaN	NaN					96830000	4	4	5.2	108.92	6	2	3	0	0	0	0	0	1
O88543	COP9 signalosome complex subunit 3	Cops3	4	NaN	0.46402	-1.35018	1	1	1	24.2981	25.9072	NaN	NaN	22.3814	NaN	NaN	22.8454					96558000	4	4	12.8	47.832	7	3	3	1	0	0	0	0	0
Q99K30	Epidermal growth factor receptor kinase substrate 8-like protein 2	Eps8l2	3	-4.43583	0.870095	-1.78287	0.0111019	0.29031	0.21354	25.6507	24.7116	20.7859	20.7047	21.1903	20.8864	21.3169	22.5		+			96543000	3	3	10.4	82.228	8	4	2	0	0	1	0	0	1
P49817	Caveolin-1	Cav1	4	-5.3086	NaN	-5.35655	8.37506e-05	1	5.29125e-06	25.4663	25.4786	20.212	20.1157	NaN	NaN	20.02	NaN		+		+	96526000	4	4	27	20.538	6	3	2	0	1	0	0	0	0
Q8VCH7	Retinol dehydrogenase 10	Rdh10	2	NaN	0	NaN	1	NaN	1	25.5635	25.476	NaN	NaN	NaN	NaN	NaN	NaN					96258000	2	2	6.7	38.075	3	1	2	0	0	0	0	0	0
Q61334	B-cell receptor-associated protein 29	Bcap29	2	NaN	0	NaN	1	NaN	1	25.5153	25.5225	NaN	NaN	NaN	NaN	NaN	NaN					96158000	2	2	10	27.964	4	2	2	0	0	0	0	0	0
Q9QXT0	Protein canopy homolog 2	Cnpy2	2	-1.71402	0.188887	-0.445416	1	0.502174	0.401456	24.795	NaN	NaN	23.081	23.4438	23.9044	23.8296	23.8963					95617000	2	2	14.3	20.767	10	0	0	1	0	3	2	2	2
Q8CJ61	CKLF-like MARVEL transmembrane domain-containing protein 4	Cmtm4	2	-3.48568	0	-3.48568	0.00182972	NaN	0.00182972	25.3915	25.3624	21.7427	22.0399	NaN	NaN	NaN	NaN		+		+	94971000	2	2	21.2	22.921	6	2	2	1	1	0	0	0	0
Q811P8	Rho GTPase-activating protein 32	Arhgap32	5	-2.42505	0	-2.42505	0.0583131	NaN	0.0583131	25.753	24.5359	22.6478	22.7911	NaN	NaN	NaN	NaN					94702000	5	5	2.7	229.72	5	2	3	0	0	0	0	0	0
Q5IRJ6	Zinc transporter 9	Slc30a9	4	NaN	NaN	NaN	1	1	1	25.3269	25.573	NaN	NaN	NaN	21.1076	NaN	NaN					94263000	4	4	8.8	62.875	5	2	3	0	0	0	0	0	0
P70333	Heterogeneous nuclear ribonucleoprotein H2	Hnrnph2	4	NaN	NaN	NaN	1	1	1	25.1771	24.8593	NaN	NaN	21.6108	NaN	NaN	NaN					93948000	8	4	26.1	49.279	7	3	3	0	0	0	0	0	1
Q8BK63	Casein kinase I isoform alpha	Csnk1a1	3	-4.58445	0	-4.58445	0.000144087	NaN	0.000144087	25.4516	25.3719	20.8652	20.7894	NaN	NaN	NaN	NaN		+		+	93031000	3	3	10.1	38.914	5	2	3	0	0	0	0	0	0
Q91YR1	Twinfilin-1	Twf1	3	NaN	0.258471	-0.94268	1	0.0418665	0.418158	24.8035	25.1225	NaN	NaN	22.5752	22.5463	22.7665	22.8719			+		92996000	3	3	10.6	40.079	8	2	3	0	0	0	1	1	1
Q80SY3	V-type proton ATPase subunit d 2	Atp6v0d2	2	NaN	0	NaN	1	NaN	1	25.6775	25.2141	NaN	NaN	NaN	NaN	NaN	NaN					92589000	2	2	11.7	40.493	5	3	2	0	0	0	0	0	0
Q8BMC1	V-type proton ATPase subunit G 3	Atp6v1g3	2	NaN	0.658835	-0.199169	1	0.105027	0.870315	25.5559	NaN	NaN	NaN	23.0617	22.9021	23.4227	23.8588					92379000	2	2	22	13.749	3	1	0	0	0	1	1	0	0
P13808	Anion exchange protein 2	Slc4a2	3	NaN	0	NaN	1	NaN	1	25.3222	25.582	NaN	NaN	NaN	NaN	NaN	NaN					92179000	3	3	3.4	136.81	4	1	3	0	0	0	0	0	0
Q3TDN2	FAS-associated factor 2	Faf2	3	NaN	0.780346	-0.453075	1	0.545433	0.737109	24.936	24.6985	NaN	NaN	21.3896	23.3112	22.6348	23.6267					91945000	3	3	10.3	52.471	5	3	1	0	0	0	0	1	0
Q99NH2	Partitioning defective 3 homolog	Pard3	4	-3.75573	0	-3.75573	1	NaN	1	25.3597	25.4386	NaN	21.6435	NaN	NaN	NaN	NaN					91810000	4	4	3.5	149.07	5	3	2	0	0	0	0	0	0
Q8R010	Aminoacyl tRNA synthase complex-interacting multifunctional protein 2	Aimp2	2	-5.06069	NaN	-3.54664	1	1	1	25.6943	25.0203	20.2966	NaN	NaN	20.8151	NaN	NaN					91456000	2	2	19.1	35.377	9	5	4	0	0	0	0	0	0
Q9Z1Z0	General vesicular transport factor p115	Uso1	4	NaN	NaN	-1.83494	1	1	1	25.0732	25.3742	NaN	NaN	NaN	NaN	NaN	23.3888					91353000	4	4	7.1	106.98	10	3	2	0	0	2	1	1	1
Q8K1X1	WD repeat-containing protein 11	Wdr11	4	NaN	NaN	-0.438894	1	1	1	24.8827	25.0744	NaN	NaN	NaN	NaN	24.5397	NaN					90652000	4	4	5.5	135.94	7	3	4	0	0	0	0	0	0
Q8K3A0	Iron-sulfur cluster co-chaperone protein HscB, mitochondrial	Hscb	4	-1.98109	0.108746	-0.936173	0.0609426	0.253727	0.108727	24.5619	23.5384	22.0365	22.1016	23.3365	23.3777	23.4004	23.5312					90437000	4	4	24.8	26.645	20	0	1	1	1	4	7	3	3
Q8CAF4	NHS-like protein 1	Nhsl1	3	NaN	0	NaN	1	NaN	1	25.9698	24.5349	NaN	NaN	NaN	NaN	NaN	NaN					90027000	3	3	3.1	169.42	5	4	1	0	0	0	0	0	0
O70250	Phosphoglycerate mutase 2	Pgam2	3	-1.26573	-0.520348	-0.893039	0.0222999	0.0992715	0.181516	22.9662	23.3248	21.8105	21.949	24.0887	24.2052	23.7942	23.459		+			89689000	7	3	25.7	28.827	11	1	0	1	1	4	2	2	0
Q8CC35	Synaptopodin	Synpo	4	NaN	NaN	NaN	1	1	1	NaN	NaN	24.0633	24.2351	NaN	NaN	24.6344	24.6364					89400000	4	4	7	99.55	15	0	0	3	3	0	0	5	4
P62843	40S ribosomal protein S15	Rps15	2	0	0.616143	0.616143	NaN	0.309101	0.309101	NaN	NaN	NaN	NaN	24.4954	23.5859	24.6246	24.689					89156000	2	2	21.4	17.04	3	0	0	0	0	1	0	1	1
Q8BH04	Phosphoenolpyruvate carboxykinase [GTP], mitochondrial	Pck2	3	-4.26938	1.25863	-1.50537	0.0413113	0.160795	0.322927	25.389	24.8131	21.6799	19.9834	21.189	20.0495	21.9674	21.7884		+			89010000	3	3	7.5	70.527	12	5	4	1	0	0	0	1	1
Q08093	Calponin-2	Cnn2	2	-6.05779	0	-6.05779	1	NaN	1	25.8546	24.6835	NaN	19.2112	NaN	NaN	NaN	NaN					88226000	2	2	8.9	33.155	6	3	3	0	0	0	0	0	0
Q9D8T4	Golgi apparatus membrane protein TVP23 homolog B	Tvp23b	2	NaN	0	NaN	1	NaN	1	25.4223	25.3595	NaN	NaN	NaN	NaN	NaN	NaN					88016000	2	2	19	23.305	4	2	2	0	0	0	0	0	0
Q9Z0P4	Paralemmin-1	Palm	5	NaN	0.143597	-0.249655	1	0.607159	0.53906	NaN	NaN	21.7596	21.6409	22.5071	22.1792	22.6588	22.3146					87911000	5	5	14.6	41.614	7	1	1	1	1	2	0	1	0
P07309	Transthyretin	Ttr	3	NaN	0.917691	-0.271295	1	0.000898369	0.870981	NaN	NaN	NaN	21.1689	23.791	23.8453	24.7311	24.7406			+		87824000	3	3	35.4	15.776	11	0	0	0	0	2	3	3	3
Q8CI94;Q9WUB3	Glycogen phosphorylase, brain form;Glycogen phosphorylase, muscle form	Pygb;Pygm	2	NaN	0	NaN	1	NaN	1	25.4123	25.3546	NaN	NaN	NaN	NaN	NaN	NaN					87559000	2	1	2.8	96.729	2	1	1	0	0	0	0	0	0
Q8BML9		Qars	4	-3.85984	0.401329	-1.72926	0.000820072	0.0537801	0.15843	25.1202	24.9911	21.2856	21.106	21.3181	21.4615	21.7258	21.8565		+			87401000	4	4	6.1	87.676	13	3	4	1	1	1	1	1	1
Q8CD26	Solute carrier family 35 member E1	Slc35e1	2	NaN	0	NaN	1	NaN	1	25.4339	25.3227	NaN	NaN	NaN	NaN	NaN	NaN					87292000	2	2	9.3	44.325	3	2	1	0	0	0	0	0	0
Q9CQW1	Synaptobrevin homolog YKT6	Ykt6	3	NaN	NaN	-4.3001	1	1	0.000511242	25.3805	25.2291	NaN	NaN	NaN	NaN	21.0657	20.9436				+	87221000	3	3	20.2	22.314	4	3	1	0	0	0	0	0	0
Q6PB93	Polypeptide N-acetylgalactosaminyltransferase 2;Polypeptide N-acetylgalactosaminyltransferase 2 soluble form	Galnt2	4	NaN	0	NaN	1	NaN	1	25.6227	25.0749	NaN	NaN	NaN	NaN	NaN	NaN					87006000	4	4	11.8	64.514	4	2	2	0	0	0	0	0	0
Q61545	RNA-binding protein EWS	Ewsr1	2	-3.7556	NaN	-2.82133	1	1	0.0206586	25.2149	24.9105	21.3071	NaN	NaN	NaN	22.524	22.8931				+	86897000	2	2	4.4	68.461	6	2	2	0	0	0	0	1	1
Q9JHI9	Solute carrier family 40 member 1	Slc40a1	2	NaN	0	NaN	1	NaN	1	25.2106	25.5175	NaN	NaN	NaN	NaN	NaN	NaN					86860000	2	2	3.5	62.702	4	2	2	0	0	0	0	0	0
Q8BGV0	Probable asparagine--tRNA ligase, mitochondrial	Nars2	2	NaN	0	NaN	1	NaN	1	25.4391	25.2917	NaN	NaN	NaN	NaN	NaN	NaN					86564000	2	2	8.4	53.961	4	2	2	0	0	0	0	0	0
Q9DCU6	39S ribosomal protein L4, mitochondrial	Mrpl4	3	NaN	0	NaN	1	NaN	1	25.422	25.3005	NaN	NaN	NaN	NaN	NaN	NaN					86279000	3	3	18.4	33.073	5	1	4	0	0	0	0	0	0
Q8C0Z1	Protein ITFG3	Itfg3	2	-3.16993	NaN	-2.1887	1	1	1	23.6091	25.7543	21.5118	NaN	22.7402	22.6983	NaN	NaN					86196000	2	2	4.7	60.575	5	1	2	0	1	1	0	0	0
Q922E6	FAST kinase domain-containing protein 2	Fastkd2	2	NaN	0	NaN	1	NaN	1	25.1674	25.52	NaN	NaN	NaN	NaN	NaN	NaN					85798000	2	2	4.9	78.947	5	3	2	0	0	0	0	0	0
P97792	Coxsackievirus and adenovirus receptor homolog	Cxadr	4	-0.853436	NaN	-0.626166	0.198754	1	0.254939	24.2538	24.4068	23.0328	23.921	NaN	NaN	24.1587	NaN					85439000	4	4	15.9	39.947	9	1	1	3	3	0	0	0	1
P58389	Serine/threonine-protein phosphatase 2A activator	Ppp2r4	4	-4.76258	NaN	-4.39793	1	1	0.000442519	25.2728	25.2054	20.4765	NaN	NaN	NaN	21.163	20.8841				+	84971000	4	4	18.3	36.71	12	6	6	0	0	0	0	0	0
Q9D5J6	Sedoheptulokinase	Shpk	4	NaN	0	NaN	1	NaN	1	25.4304	25.2434	NaN	NaN	NaN	NaN	NaN	NaN					84941000	4	4	10.9	51.302	4	2	2	0	0	0	0	0	0
Q61166	Microtubule-associated protein RP/EB family member 1	Mapre1	4	-2.2927	NaN	-1.78603	1	1	0.0201974	24.8167	24.7792	NaN	22.5052	NaN	NaN	22.9692	23.5613				+	84886000	4	4	27.2	30.016	13	3	3	0	1	2	0	1	3
Q5U4D9	THO complex subunit 6 homolog	Thoc6	3	-4.63358	0	-4.63358	1	NaN	1	26.2299	22.3331	19.6479	NaN	NaN	NaN	NaN	NaN					84806000	3	3	15.2	37.314	6	4	2	0	0	0	0	0	0
Q923J1;Q8CIR4	Transient receptor potential cation channel subfamily M member 7;Transient receptor potential cation channel subfamily M member 6	Trpm7;Trpm6	2	NaN	NaN	-2.9296	1	1	1	26.0881	23.229	NaN	NaN	NaN	NaN	21.729	NaN					84645000	2	2	1.7	212.4	4	3	1	0	0	0	0	0	0
Q3UMB9	WASH complex subunit 7	Kiaa1033	6	NaN	0	NaN	1	NaN	1	25.1146	25.3345	NaN	NaN	NaN	NaN	NaN	NaN					84346000	6	6	8.1	136.37	10	4	6	0	0	0	0	0	0
Q99KY4	Cyclin-G-associated kinase	Gak	3	NaN	NaN	-3.79842	1	1	1	25.5759	24.8997	NaN	NaN	NaN	NaN	NaN	21.4393					84159000	3	3	4.9	143.64	8	5	3	0	0	0	0	0	0
P20918	Plasminogen;Plasmin heavy chain A;Activation peptide;Angiostatin;Plasmin heavy chain A, short form;Plasmin light chain B	Plg	3	-3.6696	0	-3.6696	0.0200798	NaN	0.0200798	25.6111	24.66	21.2366	21.6954	NaN	NaN	NaN	NaN		+		+	83630000	3	3	3.8	90.807	5	3	2	0	0	0	0	0	0
Q05421	Cytochrome P450 2E1	Cyp2e1	2	NaN	0.613687	-1.5537	1	0.162878	0.456138	25.1704	25.1108	NaN	NaN	20.6092	21.0025	21.2153	21.6238					83362000	2	2	6.3	56.804	6	3	2	0	0	0	0	0	1
Q9JLQ0	CD2-associated protein	Cd2ap	5	-0.384712	2.01745	0.647433	0.0117962	1	0.2941	23.2996	23.3094	22.9617	22.8779	22.2909	NaN	24.2942	24.3225		+			83280000	5	5	9.9	70.449	13	0	0	2	3	0	0	3	5
Q71KT5	Delta(14)-sterol reductase	Tm7sf2	3	NaN	0	NaN	1	NaN	1	24.887	25.6377	NaN	NaN	NaN	NaN	NaN	NaN					83232000	3	3	11	46.52	6	3	3	0	0	0	0	0	0
P62996	Transformer-2 protein homolog beta	Tra2b	3	-1.59982	0.298586	-0.650616	0.15208	0.372291	0.236714	23.5107	24.407	22.9062	21.8119	23.2542	22.7306	23.2957	23.2863					83231000	3	3	12.5	33.665	10	1	1	0	0	4	0	2	2
A2ALW5	DnaJ homolog subfamily C member 25	Dnajc25	2	NaN	0	NaN	1	NaN	1	25.2517	25.3662	NaN	NaN	NaN	NaN	NaN	NaN					83200000	2	2	6.2	41.937	3	2	1	0	0	0	0	0	0
P27546	Microtubule-associated protein 4	Map4	4	NaN	0	NaN	1	NaN	1	25.0654	25.5001	NaN	NaN	NaN	NaN	NaN	NaN					82568000	4	4	8.2	117.43	7	3	4	0	0	0	0	0	0
Q99JB2	Stomatin-like protein 2, mitochondrial	Stoml2	4	NaN	0.532373	-0.526334	1	0.0327152	0.642742	25.3318	23.6672	NaN	NaN	22.2964	22.4677	22.9635	22.8654			+		82324000	4	4	21.2	38.384	15	1	2	1	0	3	3	3	2
Q8R104	NAD-dependent protein deacetylase sirtuin-3	Sirt3	3	NaN	0	NaN	1	NaN	1	25.2272	25.3541	NaN	NaN	NaN	NaN	NaN	NaN					82166000	3	3	11.4	36.614	4	2	2	0	0	0	0	0	0
Q8R2R1	Protein O-mannosyl-transferase 1	Pomt1	4	NaN	0	NaN	1	NaN	1	25.3	25.2688	NaN	NaN	NaN	NaN	NaN	NaN					81737000	4	4	8.4	85.233	9	4	5	0	0	0	0	0	0
Q8BPE4	Transmembrane protein 177	Tmem177	3	-4.38847	0	-4.38847	1	NaN	1	25.2588	25.2349	20.8584	NaN	NaN	NaN	NaN	NaN					81536000	3	3	10.3	34.067	5	2	3	0	0	0	0	0	0
Q9WVJ3	Carboxypeptidase Q	Cpq	3	-0.85776	0.257747	-0.326459	1	1	0.505998	23.3657	24.5972	NaN	23.1237	NaN	23.3444	23.7007	23.5035					81505000	3	3	16.4	51.813	7	3	1	0	0	0	2	0	1
Q8BJZ4	28S ribosomal protein S35, mitochondrial	Mrps35	3	NaN	NaN	-3.03727	1	1	0.00462064	25.2285	24.9823	NaN	NaN	NaN	NaN	22.2348	21.9015				+	81311000	3	3	15.9	35.975	5	0	3	0	0	0	0	1	1
P01029	Complement C4-B;Complement C4 beta chain;Complement C4 alpha chain;C4a anaphylatoxin;Complement C4 gamma chain	C4b	4	NaN	0.818682	-0.520259	1	0.0434903	0.741085	25.7426	22.8188	NaN	NaN	21.5978	21.6078	22.245	22.598			+		81230000	4	4	5.8	192.91	8	3	1	0	0	1	1	1	1
Q6ZWV7	60S ribosomal protein L35	Rpl35	3	-2.36321	0.52897	-0.773736	1	0.182277	0.346793	24.1959	NaN	21.8553	21.81	23.0824	23.5888	23.9369	23.7922					78772000	3	3	18.7	14.552	9	1	0	1	1	1	2	2	1
Q9DCC4	Pyrroline-5-carboxylate reductase 3	Pycrl	2	-2.80108	NaN	-2.7301	0.133183	1	0.0183707	25.6583	23.3961	21.589	21.8632	NaN	NaN	21.679	22.0572				+	78685000	2	2	10.9	28.721	4	3	1	0	0	0	0	0	0
Q8C729	Protein FAM126B	Fam126b	3	NaN	0	NaN	1	NaN	1	25.1354	25.3134	NaN	NaN	NaN	NaN	NaN	NaN					78550000	3	3	5.5	58.586	5	2	3	0	0	0	0	0	0
Q9DBP5	UMP-CMP kinase	Cmpk1	3	-1.78818	0.382972	-0.702605	0.0155782	0.0191437	0.182972	23.6388	24.0338	21.9386	22.1576	23.054	22.9948	23.4522	23.3625		+	+		78263000	3	3	17.9	22.165	7	1	2	0	1	1	0	1	1
Q80YV3	Transformation/transcription domain-associated protein	Trrap	3	-3.08935	0	-3.08935	1	NaN	1	24.1994	25.7151	21.8679	NaN	NaN	NaN	NaN	NaN					78174000	3	3	2.1	291.55	4	2	2	0	0	0	0	0	0
Q9CY64	Biliverdin reductase A	Blvra	2	NaN	0	NaN	1	NaN	1	25.2279	25.2006	NaN	NaN	NaN	NaN	NaN	NaN					77857000	2	2	7.1	33.524	2	1	1	0	0	0	0	0	0
O35704	Serine palmitoyltransferase 1	Sptlc1	3	NaN	0	NaN	1	NaN	1	25.2525	25.168	NaN	NaN	NaN	NaN	NaN	NaN					77671000	3	3	9.1	52.534	4	2	2	0	0	0	0	0	0
Q8K2C8	Glycerol-3-phosphate acyltransferase 4	Agpat6	6	NaN	0	NaN	1	NaN	1	25.1651	25.2446	NaN	NaN	NaN	NaN	NaN	NaN					77377000	6	5	16	52.181	7	4	3	0	0	0	0	0	0
Q8BT60	Copine-3	Cpne3	4	-3.51382	NaN	-3.48885	0.107009	1	0.0334464	25.8352	23.348	20.9305	21.2251	NaN	NaN	21.1527	NaN				+	77322000	4	3	9	59.584	5	4	1	0	0	0	0	0	0
Q6PNC0	DmX-like protein 1	Dmxl1	7	NaN	0	NaN	1	NaN	1	25.453	24.8943	NaN	NaN	NaN	NaN	NaN	NaN					77114000	7	7	5.4	336	8	3	5	0	0	0	0	0	0
P08032	Spectrin alpha chain, erythrocytic 1	Spta1	8	-0.721343	-0.609759	-1.0063	1	0.0712943	0.344023	NaN	22.2005	21.0002	21.958	24.4012	24.0887	23.5629	23.7075					77078000	9	8	5.1	279.86	19	0	0	0	0	7	6	3	3
P63037	DnaJ homolog subfamily A member 1	Dnaja1	3	-2.66671	0.124562	-0.98351	1	0.84121	0.208713	23.7358	24.4615	NaN	21.432	22.4853	23.5803	23.1438	23.1709					77027000	3	3	12.1	44.868	5	1	1	0	0	0	1	1	1
Q91ZE0	Trimethyllysine dioxygenase, mitochondrial	Tmlhe	5	NaN	0.931791	0.643088	1	0.048938	0.210886	NaN	NaN	20.7852	NaN	20.9283	20.5107	21.6983	21.6042			+		76807000	5	5	11.4	49.609	9	2	3	0	0	1	1	1	1
P10833	Ras-related protein R-Ras	Rras	3	NaN	0	NaN	1	NaN	1	25.3144	25.0312	NaN	NaN	NaN	NaN	NaN	NaN					76014000	4	3	29.8	23.764	5	2	3	0	0	0	0	0	0
P61924	Coatomer subunit zeta-1	Copz1	3	NaN	0.331271	0.131713	1	0.0708403	0.545132	NaN	NaN	19.366	19.6326	19.5892	19.5451	19.8079	19.989					75751000	3	3	26.6	20.198	13	2	3	1	1	2	1	1	2
P52019	Squalene monooxygenase	Sqle	4	NaN	0	NaN	1	NaN	1	25.1667	25.1716	NaN	NaN	NaN	NaN	NaN	NaN					75456000	4	4	12.6	63.769	7	4	3	0	0	0	0	0	0
Q99LJ1	Tissue alpha-L-fucosidase	Fuca1	2	NaN	0	NaN	1	NaN	1	25.2705	25.0599	NaN	NaN	NaN	NaN	NaN	NaN					75452000	2	2	8.2	52.28	4	1	3	0	0	0	0	0	0
O09061	Proteasome subunit beta type-1	Psmb1	3	-0.944351	0.557483	-0.0127923	1	0.150142	0.977565	24.0104	22.9824	NaN	22.5521	23.266	22.8909	23.4791	23.7927					75426000	3	3	18.3	26.372	16	0	1	0	0	3	3	5	4
Q91VR5	ATP-dependent RNA helicase DDX1	Ddx1	3	-1.89287	1.08832	-0.310251	1	0.118679	0.74215	24.7752	23.9076	NaN	22.4485	22.2675	21.5571	23.2106	22.7907					75269000	3	3	5.4	82.499	5	2	0	0	0	1	0	1	1
Q99LX5	Multiple myeloma tumor-associated protein 2 homolog	Mmtag2	2	-2.77784	0.0999422	-1.33895	0.00509488	0.665265	0.0737577	24.1771	23.9319	21.4335	21.1199	23.1521	22.8519	22.9713	23.2326		+			75054000	2	2	10.8	29.298	11	1	0	1	1	3	2	1	2
Q3UQ44	Ras GTPase-activating-like protein IQGAP2	Iqgap2	4	-3.24877	0.477666	-1.38555	0.00349243	0.122605	0.130553	24.651	24.3318	21.135	21.3503	22.344	21.9847	22.599	22.685		+			75007000	6	4	4.3	180.53	12	3	3	0	0	2	0	2	2
Q8R5C5	Beta-centractin	Actr1b	2	-1.88962	0.232372	-0.869479	0.282398	1	0.378121	22.7815	25.3519	22.0043	22.3499	22.257	22.1228	22.4222	NaN					74786000	2	2	10.6	42.281	5	1	2	0	0	1	1	0	0
Q9JIG8	PRA1 family protein 2	Praf2	3	NaN	0	NaN	1	NaN	1	25.1492	25.1583	NaN	NaN	NaN	NaN	NaN	NaN					74658000	3	3	22.5	19.478	7	3	4	0	0	0	0	0	0
Q9QWI6	SRC kinase signaling inhibitor 1	Srcin1	6	NaN	0	NaN	1	NaN	1	25.2017	25.1026	NaN	NaN	NaN	NaN	NaN	NaN					74617000	6	6	8.2	134.86	8	3	5	0	0	0	0	0	0
P62743	AP-2 complex subunit sigma	Ap2s1	2	-6.56211	-0.268381	-4.4642	0.000345256	1	0.100136	25.2051	25.0296	18.6399	18.4706	18.8352	NaN	NaN	18.5668		+			74558000	2	2	14.8	17.018	4	2	1	0	0	0	0	1	0
Q9EQI8	39S ribosomal protein L46, mitochondrial	Mrpl46	3	NaN	1.08268	-0.0223894	1	0.377457	0.985855	24.9109	23.6633	NaN	NaN	23.0368	21.1172	23.2302	23.0891					74473000	3	3	15.5	32.131	4	1	1	0	0	0	1	1	0
Q924M7	Mannose-6-phosphate isomerase	Mpi	3	-5.85863	0.534897	-3.64926	1	1	0.248807	24.9828	25.22	19.2428	NaN	NaN	19.1771	19.712	NaN					74311000	3	3	12.5	46.575	6	3	3	0	0	0	0	0	0
Q8R2Y3	Dolichol kinase	Dolk	3	NaN	0	NaN	1	NaN	1	25.1569	25.0864	NaN	NaN	NaN	NaN	NaN	NaN					74274000	3	3	11.8	59.145	12	6	6	0	0	0	0	0	0
O89051	Integral membrane protein 2B;BRI2, membrane form;BRI2 intracellular domain;BRI2C, soluble form;Bri23 peptide	Itm2b	2	-2.81976	0.433613	-1.19307	1	1	0.509246	23.2242	25.6402	NaN	21.6124	21.0766	20.9886	NaN	21.4662					74116000	2	2	10.5	30.26	1	0	1	0	0	0	0	0	0
Q8C0E2	Vacuolar protein sorting-associated protein 26B	Vps26b	2	NaN	0	NaN	1	NaN	1	25.0925	25.1776	NaN	NaN	NaN	NaN	NaN	NaN					73727000	2	2	8.6	39.124	4	2	2	0	0	0	0	0	0
Q8K3K7	1-acyl-sn-glycerol-3-phosphate acyltransferase beta	Agpat2	2	NaN	0	NaN	1	NaN	1	25.0721	25.1952	NaN	NaN	NaN	NaN	NaN	NaN					73691000	2	2	14.4	31.01	3	2	1	0	0	0	0	0	0
P36552	Oxygen-dependent coproporphyrinogen-III oxidase, mitochondrial	Cpox	5	0	0.552567	0.552567	NaN	0.0968855	0.0968855	NaN	NaN	NaN	NaN	24.0039	23.6458	24.4269	24.3279					73563000	5	5	14.2	49.714	16	0	1	0	0	3	6	3	3
Q9D6S7	Ribosome-recycling factor, mitochondrial	Mrrf	4	NaN	0.531536	-0.850709	1	0.0111577	0.51708	NaN	NaN	21.5708	21.3991	23.7692	23.6667	24.2735	24.2255			+		73388000	4	4	24.8	29.05	11	0	0	0	0	2	3	3	3
Q8C2L6	Transmembrane protein 161B	Tmem161b	2	NaN	0	NaN	1	NaN	1	25.0406	25.2071	NaN	NaN	NaN	NaN	NaN	NaN					73245000	2	2	4.9	55.466	2	1	1	0	0	0	0	0	0
Q61672	Equilibrative nucleoside transporter 2	Slc29a2	2	-5.14884	0	-5.14884	1	NaN	1	25.1681	25.0348	19.9526	NaN	NaN	NaN	NaN	NaN					73089000	2	2	4.6	50.255	3	1	2	0	0	0	0	0	0
Q3TWN3	Metal transporter CNNM2	Cnnm2	6	-2.38542	0.0133781	-1.56475	1	1	0.250632	23.9384	25.2945	NaN	22.231	22.3441	NaN	22.3575	NaN					72851000	6	4	8.9	96.703	9	4	5	0	0	0	0	0	0
O35874	Neutral amino acid transporter A	Slc1a4	2	NaN	0	NaN	1	NaN	1	25.0057	25.2126	NaN	NaN	NaN	NaN	NaN	NaN					72568000	2	2	7	56.061	5	3	2	0	0	0	0	0	0
Q8C5W0	Calmin	Clmn	4	-1.18209	-0.464028	-0.770648	0.00125758	1	0.0905277	24.0658	24.0073	22.8244	22.8845	22.8895	23.1185	NaN	22.54		+			72567000	4	4	5.9	117.23	8	2	3	0	0	1	0	0	2
Q8R574	Phosphoribosyl pyrophosphate synthase-associated protein 2	Prpsap2	3	NaN	0	NaN	1	NaN	1	25.2087	25.0095	NaN	NaN	NaN	NaN	NaN	NaN					72553000	3	3	13	40.88	6	3	3	0	0	0	0	0	0
P30545	Alpha-2B adrenergic receptor	Adra2b	2	NaN	0	NaN	1	NaN	1	25.5597	24.4586	NaN	NaN	NaN	NaN	NaN	NaN					72512000	2	2	5.6	50.172	6	2	4	0	0	0	0	0	0
P63011	Ras-related protein Rab-3A	Rab3a	3	NaN	0	NaN	1	NaN	1	24.965	25.2436	NaN	NaN	NaN	NaN	NaN	NaN					72476000	3	3	22.7	24.97	4	1	3	0	0	0	0	0	0
P50396	Rab GDP dissociation inhibitor alpha	Gdi1	3	NaN	0.949179	-0.841317	1	1	1	25.0416	24.7177	NaN	NaN	21.583	21.0143	22.2479	NaN					72368000	6	3	20.4	50.521	7	3	3	0	0	0	0	1	0
Q8BVA5	UPF0554 protein C2orf43 homolog		2	NaN	0	NaN	1	NaN	1	25.1652	25.0446	NaN	NaN	NaN	NaN	NaN	NaN					72234000	2	2	8.3	37.374	2	1	1	0	0	0	0	0	0
P16675	Lysosomal protective protein;Lysosomal protective protein 32 kDa chain;Lysosomal protective protein 20 kDa chain	Ctsa	2	-3.25613	0.657858	-0.999474	1	0.121515	0.325477	23.858	24.8042	NaN	21.075	22.1707	22.2595	22.6239	23.122					72043000	2	2	4.4	53.844	5	2	2	0	0	0	0	0	1
Q9Z2V5	Histone deacetylase 6	Hdac6	2	NaN	0	NaN	1	NaN	1	25.0667	25.119	NaN	NaN	NaN	NaN	NaN	NaN					71581000	2	2	3.5	125.79	4	2	2	0	0	0	0	0	0
Q9CXW2	28S ribosomal protein S22, mitochondrial	Mrps22	3	-3.09279	0.398248	-1.11261	1	0.132413	0.231138	24.4299	24.3859	NaN	21.3151	22.3816	22.268	22.8741	22.572					71571000	3	3	9.5	41.192	6	1	1	0	0	1	0	2	1
P97479	Unconventional myosin-VIIa	Myo7a	5	NaN	0	NaN	1	NaN	1	25.1181	25.0493	NaN	NaN	NaN	NaN	NaN	NaN					71141000	6	5	4	254.94	6	3	3	0	0	0	0	0	0
P22599	Alpha-1-antitrypsin 1-2	Serpina1b	3	-1.70281	0.76993	-0.246747	1	0.0782123	0.676265	23.6541	24.0084	NaN	22.1285	22.8868	22.4666	23.3556	23.5377					71122000	3	1	9.4	45.974	10	1	1	0	0	2	1	2	3
P28352	DNA-(apurinic or apyrimidinic site) lyase;DNA-(apurinic or apyrimidinic site) lyase, mitochondrial	Apex1	3	NaN	0.218533	-1.51739	1	1	1	25.8007	22.4749	NaN	NaN	21.5339	NaN	21.7525	NaN					70851000	3	3	13.6	35.49	5	3	2	0	0	0	0	0	0
Q80UK8	Integrator complex subunit 2	Ints2	2	NaN	0	NaN	1	NaN	1	25.1522	24.9972	NaN	NaN	NaN	NaN	NaN	NaN					70778000	2	2	3.3	133.51	4	3	1	0	0	0	0	0	0
O70496	H(+)/Cl(-) exchange transporter 7	Clcn7	2	NaN	0	NaN	1	NaN	1	25.1394	25.006	NaN	NaN	NaN	NaN	NaN	NaN					70653000	2	2	5.7	88.712	4	2	2	0	0	0	0	0	0
Q6NZJ6	Eukaryotic translation initiation factor 4 gamma 1	Eif4g1	6	NaN	0	NaN	1	NaN	1	25.0026	25.0922	NaN	NaN	NaN	NaN	NaN	NaN					70520000	6	6	4.6	176.07	8	3	4	0	0	0	0	1	0
Q8JZQ9	Eukaryotic translation initiation factor 3 subunit B	Eif3b	5	-1.94241	-0.111451	-1.01438	1	0.806146	0.249108	23.1564	25.0455	22.1585	NaN	22.7421	21.9485	22.2742	22.1935					69591000	5	5	9.6	91.369	6	3	2	0	0	1	0	0	0
Q99KE1	NAD-dependent malic enzyme, mitochondrial	Me2	4	-3.06542	-0.0359726	-1.49174	1	0.783101	0.247751	25.5395	22.7544	NaN	21.0815	21.4812	21.4613	21.5493	21.3212					69568000	5	4	13.2	65.798	9	5	4	0	0	0	0	0	0
Q9CR89	Endoplasmic reticulum-Golgi intermediate compartment protein 2	Ergic2	2	NaN	0	NaN	1	NaN	1	24.9452	25.1407	NaN	NaN	NaN	NaN	NaN	NaN					69293000	2	2	9.3	42.481	3	2	1	0	0	0	0	0	0
Q9D1I5	Methylmalonyl-CoA epimerase, mitochondrial	Mcee	3	NaN	0.365375	0.151327	1	0.10055	0.532079	23.4506	23.7572	NaN	NaN	23.2687	23.0829	23.4568	23.6256					69087000	3	3	34.3	19.017	6	0	0	0	0	1	2	1	2
P28665	Murinoglobulin-1	Mug1	3	NaN	-0.259752	-0.605754	1	0.0808933	0.140985	24.1496	23.7203	NaN	NaN	23.2947	23.1911	22.9239	23.0424					68894000	3	3	3.5	165.3	9	1	2	0	0	2	1	2	1
Q61578	NADPH:adrenodoxin oxidoreductase, mitochondrial	Fdxr	3	-2.20406	0.762913	-0.45886	1	0.00829301	0.512786	23.8036	24.0709	21.7332	NaN	22.4836	22.5976	23.263	23.3439			+		68673000	3	3	7.7	54.201	6	1	2	0	0	0	1	1	1
P24457	Cytochrome P450 2D11	Cyp2d11	2	NaN	0	NaN	1	NaN	1	25.2708	24.7469	NaN	NaN	NaN	NaN	NaN	NaN					68638000	3	2	5.6	56.987	3	2	1	0	0	0	0	0	0
Q5NCE8	Magnesium transporter MRS2 homolog, mitochondrial	Mrs2	5	NaN	0	NaN	1	NaN	1	25.0352	25.0264	NaN	NaN	NaN	NaN	NaN	NaN					68558000	5	5	14.7	49.299	11	6	5	0	0	0	0	0	0
B2RQC6	CAD protein;Glutamine-dependent carbamoyl-phosphate synthase;Aspartate carbamoyltransferase;Dihydroorotase	Cad	6	NaN	0	NaN	1	NaN	1	25.425	24.4764	NaN	NaN	NaN	NaN	NaN	NaN					68391000	6	6	4.3	243.24	7	2	5	0	0	0	0	0	0
P09813	Apolipoprotein A-II;Proapolipoprotein A-II	Apoa2	2	NaN	0.95643	0.0123809	1	0.164841	0.992795	NaN	NaN	21.5073	NaN	22.9424	23.8237	24.2745	24.4044					68388000	2	2	18.6	11.309	14	0	0	0	0	3	5	2	4
P62751	60S ribosomal protein L23a	Rpl23a	2	NaN	0.259645	0.0026021	1	0.123699	0.991566	23.6991	23.6569	NaN	NaN	23.1697	23.1581	23.3228	23.5243					68197000	2	2	15.4	17.695	2	0	1	0	0	0	0	0	1
Q8C0N2	Glycerol-3-phosphate acyltransferase 3	Agpat9	3	NaN	0	NaN	1	NaN	1	25.0504	24.994	NaN	NaN	NaN	NaN	NaN	NaN					68163000	4	3	13	49	5	1	4	0	0	0	0	0	0
Q6ZQ08	CCR4-NOT transcription complex subunit 1	Cnot1	6	-4.04569	0	-4.04569	1	NaN	1	25.0498	24.8973	20.9279	NaN	NaN	NaN	NaN	NaN					67978000	6	6	3.5	266.8	5	1	4	0	0	0	0	0	0
Q9DBN5	Lon protease homolog 2, peroxisomal	Lonp2	5	NaN	0	NaN	1	NaN	1	25.6241	23.9432	NaN	NaN	NaN	NaN	NaN	NaN					67844000	5	5	7.7	94.525	6	5	1	0	0	0	0	0	0
A6X919	Probable C-mannosyltransferase DPY19L1	Dpy19l1	2	NaN	0	NaN	1	NaN	1	25.2135	24.7747	NaN	NaN	NaN	NaN	NaN	NaN					67610000	2	2	4.7	84.186	3	2	1	0	0	0	0	0	0
O89016	ATP-binding cassette sub-family D member 4	Abcd4	2	NaN	0	NaN	1	NaN	1	25.0426	24.9694	NaN	NaN	NaN	NaN	NaN	NaN					67412000	2	2	5.8	68.582	4	2	2	0	0	0	0	0	0
Q80YE7	Death-associated protein kinase 1	Dapk1	3	-2.67971	-0.169129	-1.42442	0.00930585	0.496532	0.0370808	23.9316	24.0076	21.5474	21.0323	23.0695	22.6652	22.6626	22.7338		+		+	67145000	3	3	2.6	161.44	5	3	2	0	0	0	0	0	0
Q6DIC0	Probable global transcription activator SNF2L2	Smarca2	3	-1.89283	NaN	-1.97273	0.116173	1	0.0112879	23.6127	24.9804	22.5887	22.2187	NaN	NaN	22.3465	22.1413				+	67077000	3	2	3	180.25	3	1	2	0	0	0	0	0	0
Q11011	Puromycin-sensitive aminopeptidase	Npepps	3	NaN	0.138135	-1.59215	1	0.291866	0.377243	25.4369	23.5729	NaN	NaN	21.1047	20.984	21.2589	21.106					66997000	3	3	3.8	103.32	5	3	2	0	0	0	0	0	0
Q8CI78	Required for meiotic nuclear division protein 1 homolog	Rmnd1	3	NaN	NaN	-2.44418	1	1	0.111144	25.3641	23.7642	NaN	NaN	NaN	NaN	22.5121	21.7278					66888000	3	3	8.9	51.842	4	2	2	0	0	0	0	0	0
Q8VC12	Urocanate hydratase	Uroc1	3	-3.69215	0	-3.69215	1	NaN	1	24.7846	25.0788	21.2396	NaN	NaN	NaN	NaN	NaN					66816000	3	3	5.6	74.589	5	2	3	0	0	0	0	0	0
Q9QX47	Protein SON	Son	3	NaN	0.807223	0.381247	1	0.0318728	0.5454	NaN	24.2825	NaN	NaN	23.1319	22.8773	23.737	23.8866			+		66792000	3	3	2.5	265.65	8	0	0	0	0	2	2	2	2
P58802	TBC1 domain family member 10A	Tbc1d10a	4	-3.725	0	-3.725	1	NaN	1	25.0237	24.8266	NaN	21.2002	NaN	NaN	NaN	NaN					66275000	4	4	16.2	56.202	6	2	4	0	0	0	0	0	0
Q99N93	39S ribosomal protein L16, mitochondrial	Mrpl16	2	-5.07276	0	-5.07276	1	NaN	1	25.0005	24.9077	19.8814	NaN	NaN	NaN	NaN	NaN					66007000	2	2	10.8	28.803	3	2	1	0	0	0	0	0	0
Q6VNB8	WD repeat and FYVE domain-containing protein 3	Wdfy3	4	-1.22654	0	-1.22654	1	NaN	1	24.5287	24.8404	23.458	NaN	NaN	NaN	NaN	NaN					65768000	4	4	2.2	392.33	7	4	3	0	0	0	0	0	0
Q63ZW7	InaD-like protein	Inadl	6	-3.03468	1.53303	-0.750826	0.00536729	0.00301541	0.559329	24.7562	24.3153	21.536	21.4662	20.3814	20.3354	21.8103	21.9726		+	+		65633000	6	6	6	198.51	14	5	3	1	1	1	1	1	1
Q66GT5	Phosphatidylglycerophosphatase and protein-tyrosine phosphatase 1	Ptpmt1	2	NaN	NaN	-3.07407	1	1	1	25.3915	24.1174	NaN	NaN	NaN	NaN	NaN	21.6804					65575000	2	2	13	21.942	3	2	1	0	0	0	0	0	0
Q62446	Peptidyl-prolyl cis-trans isomerase FKBP3	Fkbp3	4	-2.44254	1.22914	0.00524966	1	0.0201241	0.996469	23.2838	NaN	NaN	20.8412	22.9973	22.8496	24.3135	23.9917			+		65553000	4	4	19.6	25.147	9	0	0	0	0	2	1	2	4
Q64176	Carboxylesterase 1E	Ces1e	3	NaN	-0.128551	-1.49143	1	0.452487	0.27956	24.3274	24.8345	NaN	NaN	21.8138	21.8966	21.8592	21.594					65528000	5	3	12.3	61.581	8	2	2	0	1	1	2	0	0
Q91W89	Alpha-mannosidase 2C1	Man2c1	5	NaN	0	NaN	1	NaN	1	25.0399	24.8738	NaN	NaN	NaN	NaN	NaN	NaN					65240000	5	5	8.4	115.69	7	5	2	0	0	0	0	0	0
Q91VI7	Ribonuclease inhibitor	Rnh1	3	-1.24685	0.701644	-0.272604	0.000374855	0.0502995	0.524456	23.4795	23.4807	22.2091	22.2574	22.6763	22.3716	23.2852	23.1659		+			65027000	3	3	9.4	49.816	3	0	0	0	0	1	1	1	0
Q9Z2H7	PDZ domain-containing protein GIPC2	Gipc2	4	NaN	0.68321	-0.215421	1	0.0336032	0.796849	24.2031	24.0878	NaN	NaN	22.2433	22.4531	23.1056	22.9573			+		65020000	4	4	18.5	34.118	11	2	4	0	0	0	1	2	2
O88587	Catechol O-methyltransferase	Comt	5	-5.87939	-0.805151	-3.08346	1	0.278929	0.0653901	24.9819	24.4832	NaN	18.8532	21.3334	21.089	19.8728	20.9393					64907000	5	5	29.1	29.486	16	6	7	0	0	1	1	0	1
Q9JHS4	ATP-dependent Clp protease ATP-binding subunit clpX-like, mitochondrial	Clpx	3	-1.99381	0.24527	-0.874271	0.0103411	0.374491	0.140048	23.477	23.5806	21.3373	21.7327	23.118	22.6906	23.1162	23.183		+			64844000	3	3	5.7	69.228	3	0	0	0	0	2	1	0	0
P62835	Ras-related protein Rap-1A	Rap1a	2	NaN	NaN	-2.75618	1	1	1	25.422	23.9203	NaN	NaN	NaN	NaN	21.915	NaN					64784000	7	2	31	20.987	5	3	2	0	0	0	0	0	0
Q8CFQ3	Intron-binding protein aquarius	Aqr	8	NaN	0	NaN	1	NaN	1	25.0077	24.8799	NaN	NaN	NaN	NaN	NaN	NaN					64609000	8	8	9.6	170.29	9	5	4	0	0	0	0	0	0
Q99KQ4	Nicotinamide phosphoribosyltransferase	Nampt	7	-1.33159	-0.723377	-1.02748	0.176094	0.0422012	0.0145527	23.9069	22.9239	21.6621	22.5056	23.2343	23.2203	22.3506	22.6573			+	+	64563000	7	7	20.4	55.446	19	0	0	2	3	5	5	2	2
Q3UUI3	Acyl-coenzyme A thioesterase THEM4	Them4	2	NaN	0	NaN	1	NaN	1	25.1096	24.4871	NaN	NaN	NaN	NaN	NaN	NaN					64411000	2	2	10	26.031	4	3	1	0	0	0	0	0	0
P97326	Cadherin-6	Cdh6	3	NaN	0	NaN	1	NaN	1	24.7428	24.9493	NaN	NaN	NaN	NaN	NaN	NaN					64350000	3	3	7.1	88.354	8	4	4	0	0	0	0	0	0
P63325	40S ribosomal protein S10	Rps10	3	NaN	0.725871	-0.367504	1	0.062337	0.719866	NaN	NaN	21.8217	21.9362	23.2038	23.4758	24.1987	23.9326					64314000	3	3	23	18.916	12	0	0	1	0	2	3	3	3
Q8C165	Probable carboxypeptidase PM20D1	Pm20d1	3	-2.68743	0.478825	-0.576593	1	0.0282527	0.511503	NaN	24.0897	21.4022	NaN	23.034	23.1984	23.5963	23.5938			+		64181000	3	3	11.1	55.662	14	0	2	0	0	3	3	3	3
Q7TMK9	Heterogeneous nuclear ribonucleoprotein Q	Syncrip	5	-3.24049	0.185615	-1.31378	1	0.836206	0.204189	24.2634	24.2946	21.0385	NaN	22.024	22.2458	23.1032	21.5378					64163000	5	5	10.8	69.632	8	2	4	0	0	0	1	1	0
Q8BUR4	Dedicator of cytokinesis protein 1	Dock1	5	NaN	0	NaN	1	NaN	1	24.9209	24.9472	NaN	NaN	NaN	NaN	NaN	NaN					64112000	5	4	3.5	215.08	7	4	3	0	0	0	0	0	0
Q9WUH1	Transmembrane protein 115	Tmem115	3	-3.99936	0	-3.99936	1	NaN	1	25.2522	24.3938	NaN	20.8236	NaN	NaN	NaN	NaN					63862000	3	3	11.7	38.098	5	3	2	0	0	0	0	0	0
Q0VG18	Small integral membrane protein 24	Smim24	2	-3.69451	0	-3.69451	1	NaN	1	24.9136	24.8288	NaN	21.1767	NaN	NaN	NaN	NaN					63774000	2	2	18.3	13.546	4	2	1	0	1	0	0	0	0
P61110	Kidney androgen-regulated protein	Kap	2	NaN	-0.614333	-1.29106	1	0.144336	0.244978	NaN	NaN	NaN	21.3959	24.0055	24.0753	23.6865	23.1656					63645000	2	2	32.2	13.263	3	0	0	0	0	1	1	1	0
P54728	UV excision repair protein RAD23 homolog B	Rad23b	2	-4.19744	-0.00776863	-1.98944	1	0.843314	0.162226	24.637	24.6657	NaN	20.4539	21.1175	21.1639	21.1586	21.1072					63366000	2	2	6.5	43.512	4	2	2	0	0	0	0	0	0
Q9JMH6	Thioredoxin reductase 1, cytoplasmic	Txnrd1	2	-2.80547	0.472344	-0.674429	1	0.0655161	0.455788	NaN	24.9845	22.0769	22.2811	21.9108	22.1526	22.5436	22.4644					63221000	2	2	5.9	67.083	10	0	0	1	1	2	2	2	2
Q64471	Glutathione S-transferase theta-1	Gstt1	2	NaN	0.0646029	-2.08683	1	0.911293	0.331379	24.7432	24.7891	NaN	NaN	20.9689	19.9577	20.4413	20.6145					63175000	2	2	8.8	27.374	3	2	1	0	0	0	0	0	0
Q8BVY0	Ribosomal L1 domain-containing protein 1	Rsl1d1	3	NaN	0	NaN	1	NaN	1	25.2389	24.2926	NaN	NaN	NaN	NaN	NaN	NaN					63046000	3	3	11.9	50.421	6	3	2	0	0	0	0	0	1
A6H611	Mitochondrial intermediate peptidase	Mipep	5	NaN	NaN	-4.6298	1	1	1	24.9725	24.7832	NaN	NaN	NaN	NaN	20.2481	NaN					63039000	5	5	12	80.851	9	4	5	0	0	0	0	0	0
Q8CBR1	Immunoglobulin-like domain-containing receptor 1	Ildr1	3	NaN	0	NaN	1	NaN	1	24.7939	25.0141	NaN	NaN	NaN	NaN	NaN	NaN					62970000	3	3	8.9	61.276	3	2	1	0	0	0	0	0	0
Q8BMD6	Transmembrane protein 260	Tmem260	3	-7.56018	0	-7.56018	0.00121094	NaN	0.00121094	25.1352	24.62	17.2629	17.372	NaN	NaN	NaN	NaN		+		+	62964000	3	3	6.1	78.946	8	4	4	0	0	0	0	0	0
Q9JHJ0	Tropomodulin-3	Tmod3	6	NaN	0.80334	1.1137	1	0.109511	0.0920224	NaN	22.3749	NaN	NaN	23.5588	23.0532	23.9668	24.252					62874000	6	6	24.1	39.502	13	0	0	0	0	4	1	4	4
Q9WV60	Glycogen synthase kinase-3 beta	Gsk3b	2	-4.73239	NaN	-4.56973	1	1	0.00190057	24.9536	24.7226	20.1057	NaN	NaN	NaN	20.431	NaN				+	62720000	2	2	12.6	46.71	6	2	4	0	0	0	0	0	0
Q8BFY9	Transportin-1	Tnpo1	3	NaN	NaN	-2.75239	1	1	1	NaN	25.4649	NaN	NaN	NaN	NaN	NaN	22.7125					62614000	3	3	3.7	102.36	3	0	2	0	0	0	0	0	1
Q8R0G7	Protein spinster homolog 1	Spns1	2	NaN	0	NaN	1	NaN	1	25.293	24.3422	NaN	NaN	NaN	NaN	NaN	NaN					62379000	2	2	8	56.708	3	2	1	0	0	0	0	0	0
Q9WUA3	ATP-dependent 6-phosphofructokinase, platelet type	Pfkp	4	NaN	-0.500451	-2.53204	1	1	1	24.8411	24.7119	NaN	NaN	20.6099	20.8168	NaN	20.2129					62199000	5	4	7.7	85.454	9	4	5	0	0	0	0	0	0
E9Q137		Tex264	3	-2.58751	0.221573	-1.56493	1	1	0.273467	23.5348	25.1437	NaN	21.7518	NaN	22.0475	NaN	22.2691					62143000	3	3	18.1	33.589	5	2	3	0	0	0	0	0	0
P56213	FAD-linked sulfhydryl oxidase ALR	Gfer	2	-0.564064	0.186321	-0.0638072	1	0.601609	0.908456	NaN	22.8505	22.2864	NaN	23.7051	23.188	23.4743	23.7914					62083000	2	2	16.2	22.876	5	0	0	0	0	1	2	1	1
Q8K3X6	Ankyrin repeat and SAM domain-containing protein 4B	Anks4b	2	NaN	0	NaN	1	NaN	1	25.0282	24.7238	NaN	NaN	NaN	NaN	NaN	NaN					61924000	2	2	7.8	47.975	5	2	2	0	0	1	0	0	0
Q8BX80	Cytosolic endo-beta-N-acetylglucosaminidase	Engase	3	NaN	NaN	0.364551	1	1	1	NaN	NaN	NaN	24.1331	23.9275	23.6096	NaN	NaN					61030000	3	3	6.9	82.944	4	2	1	0	0	1	0	0	0
Q921Q3	Chitobiosyldiphosphodolichol beta-mannosyltransferase	Alg1	2	NaN	0	NaN	1	NaN	1	24.8917	24.8304	NaN	NaN	NaN	NaN	NaN	NaN					60960000	2	2	5.4	54.417	4	2	2	0	0	0	0	0	0
Q8BMJ2	Leucine--tRNA ligase, cytoplasmic	Lars	5	NaN	0	NaN	1	NaN	1	24.9457	24.7559	NaN	NaN	NaN	NaN	NaN	NaN					60647000	5	5	6.9	134.19	6	3	3	0	0	0	0	0	0
Q8K4X7	1-acyl-sn-glycerol-3-phosphate acyltransferase delta	Agpat4	2	NaN	0	NaN	1	NaN	1	24.7998	24.9027	NaN	NaN	NaN	NaN	NaN	NaN					60573000	2	2	5.3	43.81	4	2	2	0	0	0	0	0	0
Q8K1C7	Monocarboxylate transporter 14	Slc16a14	2	NaN	0	NaN	1	NaN	1	24.8335	24.8531	NaN	NaN	NaN	NaN	NaN	NaN					60204000	2	2	5.9	56.475	4	2	2	0	0	0	0	0	0
Q922Z0	D-aspartate oxidase	Ddo	2	NaN	0	NaN	1	NaN	1	25.0058	24.6577	NaN	NaN	NaN	NaN	NaN	NaN					60157000	2	2	9.4	37.546	2	0	2	0	0	0	0	0	0
Q9CPZ6	ORM1-like protein 3	Ormdl3	2	NaN	0	NaN	1	NaN	1	24.7337	24.9362	NaN	NaN	NaN	NaN	NaN	NaN					60001000	2	1	17	17.476	5	2	3	0	0	0	0	0	0
Q8BH79	Anoctamin-10	Ano10	3	NaN	0	NaN	1	NaN	1	24.8886	24.7825	NaN	NaN	NaN	NaN	NaN	NaN					59920000	3	3	5	76.187	5	2	3	0	0	0	0	0	0
Q4PJX1	Protein odr-4 homolog	Odr4	2	NaN	0	NaN	1	NaN	1	24.6728	24.981	NaN	NaN	NaN	NaN	NaN	NaN					59861000	2	2	7.2	49.997	3	1	2	0	0	0	0	0	0
Q45VK7	Cytoplasmic dynein 2 heavy chain 1	Dync2h1	6	NaN	0	NaN	1	NaN	1	25.276	24.1897	NaN	NaN	NaN	NaN	NaN	NaN					59766000	6	6	2.4	492.33	10	4	4	2	0	0	0	0	0
O88487	Cytoplasmic dynein 1 intermediate chain 2	Dync1i2	4	NaN	0.330151	-1.73378	1	1	1	24.7105	24.5929	NaN	NaN	NaN	21.5558	21.8859	NaN					59715000	4	4	14.4	68.393	8	2	2	0	0	1	3	0	0
Q61233	Plastin-2	Lcp1	3	NaN	NaN	NaN	1	1	1	25.1103	24.437	NaN	NaN	NaN	19.3368	NaN	NaN					59596000	5	3	12.6	70.148	4	2	2	0	0	0	0	0	0
Q9CR59	Growth arrest and DNA damage-inducible proteins-interacting protein 1	Gadd45gip1	3	NaN	0.110391	-1.05813	1	0.330135	0.355424	NaN	NaN	21.4312	21.3687	23.6296	23.6237	23.8235	23.6505					59452000	3	3	17.1	25.82	8	0	0	1	0	2	2	2	1
O09172	Glutamate--cysteine ligase regulatory subunit	Gclm	3	NaN	0	NaN	1	NaN	1	24.7894	24.8484	NaN	NaN	NaN	NaN	NaN	NaN					59204000	3	3	16.1	30.534	4	2	2	0	0	0	0	0	0
Q9DBE0	Cysteine sulfinic acid decarboxylase	Csad	4	-2.2995	0.661358	-0.81907	0.000990368	0.0103913	0.232165	23.6676	23.5322	21.3261	21.2747	22.3302	22.466	23.0619	23.0571		+	+		59172000	4	4	8.3	55.144	11	1	2	0	0	2	1	3	2
Q920B0	FERM domain-containing protein 4B	Frmd4b	2	-3.50479	0.238491	-1.63315	1	1	0.18761	24.489	24.0777	NaN	20.7785	22.2816	22.2496	22.5041	NaN					59083000	2	2	3.5	118.01	4	3	1	0	0	0	0	0	0
CON__Q9DCV7;Q9DCV7	Keratin, type II cytoskeletal 7	Krt7	5	-1.78337	0.607978	-0.755896	1	0.0369966	0.555487	NaN	22.2569	20.5487	20.3983	23.1671	23.3651	23.9424	23.8057	+		+		58934000	9	5	19.5	50.708	14	0	0	0	0	2	3	6	3
Q80U72	Protein scribble homolog	Scrib	3	NaN	0	NaN	1	NaN	1	24.6688	24.937	NaN	NaN	NaN	NaN	NaN	NaN					58791000	5	3	3.7	174.06	5	2	3	0	0	0	0	0	0
Q7TMC8		Fuk	3	NaN	0	NaN	1	NaN	1	24.6015	24.9808	NaN	NaN	NaN	NaN	NaN	NaN					58567000	3	3	3.7	119.27	6	3	3	0	0	0	0	0	0
Q9DAV9	Trimeric intracellular cation channel type B	Tmem38b	3	NaN	0	NaN	1	NaN	1	24.7355	24.8539	NaN	NaN	NaN	NaN	NaN	NaN					58258000	3	3	13.4	32.64	5	2	3	0	0	0	0	0	0
Q3T9X0		Slc2a9	2	NaN	0	NaN	1	NaN	1	24.9161	24.3529	NaN	NaN	NaN	NaN	NaN	NaN					57959000	2	2	4.5	58.621	7	2	5	0	0	0	0	0	0
Q9DC61	Mitochondrial-processing peptidase subunit alpha	Pmpca	3	-1.27157	0.444635	-0.413466	0.00298269	0.128134	0.411847	22.9244	22.9562	21.601	21.7365	22.9906	22.6531	23.2144	23.3185		+			57896000	3	3	6.3	58.278	13	0	0	0	0	2	3	4	4
Q63918	Serum deprivation-response protein	Sdpr	2	NaN	0.754387	0.095387	1	0.282517	0.891613	NaN	NaN	22.559	22.3151	22.5572	23.4442	24.0225	23.4876					57785000	2	2	4.8	46.763	2	0	0	0	0	1	0	1	0
E9Q4Z2	Acetyl-CoA carboxylase 2;Biotin carboxylase	Acacb	3	-2.00264	0	-2.00264	0.00182175	NaN	0.00182175	24.5179	24.4013	22.5197	22.3942	NaN	NaN	NaN	NaN		+		+	57706000	4	3	3.2	275.75	8	2	3	0	3	0	0	0	0
P59017	Bcl-2-like protein 13	Bcl2l13	3	NaN	0.46216	-0.215273	1	0.145155	0.737816	NaN	NaN	21.1012	21.1962	22.2388	21.844	22.5232	22.4839					57591000	3	3	15.9	46.719	10	2	2	1	1	1	1	1	1
P37804	Transgelin	Tagln	2	-2.40656	0.137286	-0.910212	1	0.669819	0.197508	23.268	24.1856	NaN	21.3203	22.2716	22.7874	22.5644	22.7692					57455000	2	2	13.4	22.576	3	1	2	0	0	0	0	0	0
Q9CXY6	Interleukin enhancer-binding factor 2	Ilf2	3	-2.68835	0.394172	-1.14709	0.0511884	0.118596	0.14439	24.4021	23.1366	21.072	21.09	22.1288	22.1695	22.3953	22.6913					57422000	3	3	15.6	43.062	11	3	1	0	0	2	1	2	2
Q61735	Leukocyte surface antigen CD47	Cd47	2	-4.86758	-0.26089	-2.4793	0.00198451	1	0.217177	24.8542	24.4458	19.8562	19.7085	19.5346	19.5328	19.2728	NaN		+			57137000	2	2	8.9	33.097	6	4	2	0	0	0	0	0	0
Q8CIG8	Protein arginine N-methyltransferase 5	Prmt5	3	NaN	0	NaN	1	NaN	1	24.9457	24.5626	NaN	NaN	NaN	NaN	NaN	NaN					57096000	3	3	6.4	72.679	8	4	4	0	0	0	0	0	0
Q3URS9	Coiled-coil domain-containing protein 51	Ccdc51	2	-2.45043	0.336767	-1.05683	0.00348598	0.392279	0.12285	23.6343	23.6853	21.3522	21.0666	22.6568	22.1623	22.5574	22.9353		+			56882000	2	2	7.6	45.132	10	2	2	1	1	1	1	1	1
P18242	Cathepsin D	Ctsd	2	-3.82925	0.129065	-1.85009	0.00868099	0.491221	0.0706392	24.4791	23.8925	20.5638	20.1493	21.6117	21.919	21.8787	21.9101		+			56637000	2	2	7.3	44.953	8	2	2	0	0	1	1	1	1
P62141	Serine/threonine-protein phosphatase PP1-beta catalytic subunit	Ppp1cb	3	-2.33858	0.764395	-0.787091	0.0340463	0.228114	0.373551	24.4148	23.6024	21.4935	21.8466	21.7971	20.9068	22.115	22.1177		+			56529000	3	2	12.2	37.186	10	2	3	1	0	1	0	1	2
Q6DYE8	Ectonucleotide pyrophosphatase/phosphodiesterase family member 3;Alkaline phosphodiesterase I;Nucleotide pyrophosphatase	Enpp3	2	-2.09237	-0.765101	-1.42874	0.0498379	0.213788	0.0290392	23.3581	24.3181	21.8182	21.6732	21.9458	22.7943	21.5763	21.6336		+		+	56404000	2	2	2.5	98.661	6	0	1	0	1	1	1	1	1
O35071;P33173;Q60575	Kinesin-like protein KIF1C;Kinesin-like protein KIF1A;Kinesin-like protein KIF1B	Kif1c;Kif1a;Kif1b	2	NaN	0.354846	-0.465153	1	0.0331162	0.548986	NaN	NaN	22.0583	21.9926	23.325	23.2963	23.6008	23.7301			+		55986000	2	2	1.8	122.43	5	0	1	0	0	1	1	1	1
Q6NVF9	Cleavage and polyadenylation specificity factor subunit 6	Cpsf6	2	NaN	0.637059	-0.694688	1	0.0553959	0.59004	24.635	23.7619	NaN	NaN	21.3824	21.6876	22.2068	22.1372					55844000	2	2	6.2	59.152	6	1	1	0	0	0	1	2	1
Q3V3R4	Integrin alpha-1	Itga1	5	-1.89619	0.209567	-0.84331	0.0209766	0.23595	0.109495	23.3857	23.5718	21.8457	21.3195	22.3943	22.6376	22.6963	22.7547		+			55726000	5	5	5.3	130.81	9	0	1	0	1	2	2	1	2
Q68FH4	N-acetylgalactosamine kinase	Galk2	2	NaN	NaN	-2.26575	1	1	1	24.5991	24.5586	NaN	NaN	NaN	NaN	22.3131	NaN					55334000	2	2	8.3	50.503	4	2	2	0	0	0	0	0	0
Q8BKF1	DNA-directed RNA polymerase, mitochondrial	Polrmt	3	-4.17548	0	-4.17548	1	NaN	1	24.8446	24.4963	NaN	20.4949	NaN	NaN	NaN	NaN					55269000	3	3	4.5	136.7	3	2	1	0	0	0	0	0	0
Q7TT50	Serine/threonine-protein kinase MRCK beta	Cdc42bpb	6	NaN	0	NaN	1	NaN	1	24.6504	24.7707	NaN	NaN	NaN	NaN	NaN	NaN					54957000	6	6	6.6	194.75	8	1	7	0	0	0	0	0	0
Q78JT3	3-hydroxyanthranilate 3,4-dioxygenase	Haao	3	NaN	-0.506202	-1.3362	1	0.0214202	0.138096	NaN	NaN	21.6892	21.503	23.768	23.7565	23.181	23.3312			+		54873000	3	3	10.8	32.804	7	0	0	0	0	3	2	1	1
F6ZDS4	Nucleoprotein TPR	Tpr	4	-3.09454	0.588122	-1.25321	0.0112509	0.0778465	0.154988	23.9502	23.8635	20.4841	21.1405	21.8425	21.9316	22.6439	22.3065		+			54750000	4	4	2.7	273.99	9	1	2	0	0	1	2	1	2
Q3TZM9	GDP-Man:Man(3)GlcNAc(2)-PP-Dol alpha-1,2-mannosyltransferase	Alg11	2	-0.257599	NaN	0.353415	0.30011	1	0.574306	23.4324	23.5947	23.0887	23.4232	22.6253	21.9577	NaN	NaN					54699000	2	2	5.7	55.269	3	1	1	0	1	0	0	0	0
P35922;Q9WVR4	Fragile X mental retardation protein 1 homolog;Fragile X mental retardation syndrome-related protein 2	Fmr1;Fxr2	2	-2.98106	0	-2.98106	0.0232429	NaN	0.0232429	24.9103	24.0368	21.3401	21.645	NaN	NaN	NaN	NaN		+		+	54677000	2	1	4.4	68.988	4	2	2	0	0	0	0	0	0
Q80X80	C2 domain-containing protein 2-like	C2cd2l	3	-3.94606	0.063838	-1.94111	0.00262436	0.910093	0.080881	24.4482	24.0858	20.4114	20.2305	21.834	20.8645	21.2902	21.536		+			54572000	3	3	5.7	76.328	5	1	2	0	0	1	0	0	1
Q8CIW6	Solute carrier family 26 member 6	Slc26a6	3	NaN	0	NaN	1	NaN	1	24.695	24.7078	NaN	NaN	NaN	NaN	NaN	NaN					54562000	3	3	6.6	82.833	5	2	3	0	0	0	0	0	0
P70158	Acid sphingomyelinase-like phosphodiesterase 3a	Smpdl3a	3	-0.926997	-0.388498	-0.780702	1	0.534627	0.211106	NaN	22.6727	21.701	21.7904	23.9033	22.9175	22.8487	23.1952					54491000	3	3	12.8	49.857	6	0	0	0	0	2	1	1	2
Q91VS7	Microsomal glutathione S-transferase 1	Mgst1	2	NaN	0	NaN	1	NaN	1	24.5414	24.825	NaN	NaN	NaN	NaN	NaN	NaN					54140000	2	2	11.6	17.551	5	2	3	0	0	0	0	0	0
P47758	Signal recognition particle receptor subunit beta	Srprb	2	NaN	NaN	NaN	1	1	1	24.9461	24.1613	NaN	NaN	21.53	NaN	NaN	NaN					54113000	2	2	13	29.579	3	1	1	0	0	1	0	0	0
Q91ZR1	Ras-related protein Rab-4B	Rab4b	2	NaN	0	NaN	1	NaN	1	24.8808	24.4624	NaN	NaN	NaN	NaN	NaN	NaN					54009000	2	2	18.3	23.629	4	3	1	0	0	0	0	0	0
Q6PEM8	Proton-coupled folate transporter	Slc46a1	2	-1.86209	0	-1.86209	1	NaN	1	24.5749	24.4109	NaN	22.6308	NaN	NaN	NaN	NaN					53792000	2	2	7	50.088	3	2	1	0	0	0	0	0	0
Q8CBW3	Abl interactor 1	Abi1	3	-4.4712	0.762608	-2.06531	0.00441493	1	0.208994	24.1404	24.7223	20.0249	19.8955	19.9139	21.0133	21.2262	NaN		+			53772000	3	3	6.7	52.287	6	1	3	0	0	0	1	1	0
O88335	ATP-sensitive inward rectifier potassium channel 1	Kcnj1	2	NaN	0	NaN	1	NaN	1	24.6342	24.719	NaN	NaN	NaN	NaN	NaN	NaN					53655000	2	2	8.9	42.775	6	3	3	0	0	0	0	0	0
Q8BKT7	THO complex subunit 5 homolog	Thoc5	2	NaN	0	NaN	1	NaN	1	24.5844	24.7601	NaN	NaN	NaN	NaN	NaN	NaN					53571000	2	2	5.6	78.685	2	1	1	0	0	0	0	0	0
P98192	Dihydroxyacetone phosphate acyltransferase	Gnpat	4	NaN	0	NaN	1	NaN	1	24.845	24.4504	NaN	NaN	NaN	NaN	NaN	NaN					53062000	4	4	9.4	76.869	7	4	3	0	0	0	0	0	0
Q99K41	EMILIN-1	Emilin1	2	-1.4168	0.225954	-0.414329	1	0.5646	0.380019	22.844	23.5839	21.7972	NaN	22.969	22.3465	22.773	22.9944					52814000	2	2	3.7	107.58	5	0	1	0	0	2	1	0	1
Q9CQ60	6-phosphogluconolactonase	Pgls	2	-2.24077	0.326011	-0.957377	0.0268169	0.0321373	0.138572	23.6964	23.1002	20.9308	21.3842	22.3636	22.4827	22.7427	22.7556		+	+		52678000	2	2	21	27.254	18	3	2	2	2	2	2	1	4
Q99KK7	Dipeptidyl peptidase 3	Dpp3	3	NaN	-0.193575	-2.39795	1	1	1	24.4109	24.6081	NaN	NaN	21.2029	NaN	21.0094	NaN					52403000	3	3	7.2	82.897	7	3	2	0	0	0	0	1	1
Q9WUB7	Chloride channel protein ClC-Ka	Clcnka	2	NaN	0	NaN	1	NaN	1	24.9421	24.2534	NaN	NaN	NaN	NaN	NaN	NaN					52233000	4	2	7.4	75.684	2	1	1	0	0	0	0	0	0
Q9CZX0	Elongator complex protein 3	Elp3	3	-1.33631	0	-1.33631	1	NaN	1	23.9153	24.7367	NaN	22.9897	NaN	NaN	NaN	NaN					52107000	3	3	8.4	62.384	4	2	2	0	0	0	0	0	0
Q9Z1T1	AP-3 complex subunit beta-1	Ap3b1	3	NaN	NaN	-1.42495	1	1	1	24.4091	24.3678	NaN	NaN	NaN	NaN	NaN	22.9635					52106000	3	3	2.9	122.74	3	1	2	0	0	0	0	0	0
Q8K1M6	Dynamin-1-like protein	Dnm1l	4	-4.18483	0.457564	-1.86363	0.00191173	0.212892	0.158378	24.3038	24.403	19.9922	20.3449	20.481	20.3916	21.1435	20.6443		+			52062000	4	4	10.5	82.657	9	4	4	0	0	0	0	1	0
Q9QZI8	Serine incorporator 1	Serinc1	2	NaN	0	NaN	1	NaN	1	24.6498	24.6048	NaN	NaN	NaN	NaN	NaN	NaN					51836000	2	2	6.6	50.508	4	2	2	0	0	0	0	0	0
E9Q735	Ubiquitin conjugation factor E4 A	Ube4a	2	NaN	0	NaN	1	NaN	1	24.6163	24.6164	NaN	NaN	NaN	NaN	NaN	NaN					51439000	2	2	2.5	118.2	4	2	2	0	0	0	0	0	0
Q8BMA6	Signal recognition particle subunit SRP68	Srp68	2	NaN	0	NaN	1	NaN	1	24.6894	24.5385	NaN	NaN	NaN	NaN	NaN	NaN					51422000	2	2	3.2	70.573	3	2	1	0	0	0	0	0	0
Q9QZH6	Evolutionarily conserved signaling intermediate in Toll pathway, mitochondrial	Ecsit	2	NaN	NaN	-1.49435	1	1	1	23.8095	24.8014	NaN	NaN	NaN	NaN	NaN	22.8111					51299000	2	2	15.4	49.798	4	3	1	0	0	0	0	0	0
O35295	Transcriptional activator protein Pur-beta	Purb	2	NaN	0.709437	-0.441082	1	0.011963	0.681575	NaN	NaN	21.3648	21.5252	23.1149	22.9583	23.7454	23.7467			+		51092000	2	2	15.1	33.901	7	0	0	1	0	2	1	1	2
Q9WVJ2	26S proteasome non-ATPase regulatory subunit 13	Psmd13	2	NaN	0.227592	-1.49505	1	0.190923	0.374073	24.4658	24.2081	NaN	NaN	20.7763	21.007	21.1002	21.1382					51009000	2	2	8.5	42.809	4	2	2	0	0	0	0	0	0
P63024;P63044	Vesicle-associated membrane protein 3;Vesicle-associated membrane protein 2	Vamp3;Vamp2	2	-3.96007	0	-3.96007	1	NaN	1	24.5137	24.5987	NaN	20.5961	NaN	NaN	NaN	NaN					50945000	2	2	32	11.48	4	2	2	0	0	0	0	0	0
Q3TZX8	Polynucleotide 5-hydroxyl-kinase NOL9	Nol9	3	NaN	0	NaN	1	NaN	1	24.5904	24.6134	NaN	NaN	NaN	NaN	NaN	NaN					50927000	3	3	6.6	80.839	4	2	2	0	0	0	0	0	0
Q8K448	ATP-binding cassette sub-family A member 5	Abca5	5	-2.29715	-0.306517	-1.28881	1	0.284618	0.108999	23.9585	23.8955	21.6299	NaN	22.2071	21.822	21.7961	21.62					50566000	5	5	4.8	185.89	7	3	4	0	0	0	0	0	0
CON__P48668;CON__P04259;CON__P02538;CON__Q8VED5;Q8VED5	Keratin, type II cytoskeletal 79	Krt79	2	NaN	1.33165	0.392009	1	1	0.579469	23.3268	23.6435	NaN	NaN	22.0757	NaN	23.2242	23.5905	+				50475000	10	2	13.1	60.024	4	0	0	0	0	1	0	1	2
Q8BXA5	Cleft lip and palate transmembrane protein 1-like protein	Clptm1l	2	NaN	0	NaN	1	NaN	1	24.6912	24.4784	NaN	NaN	NaN	NaN	NaN	NaN					50463000	2	2	9.1	62.183	3	1	2	0	0	0	0	0	0
Q99104	Unconventional myosin-Va	Myo5a	3	-0.561209	-0.132486	-0.275394	1	0.664291	0.313381	23.0342	NaN	22.473	NaN	23.2943	23.0009	22.797	23.2332					50241000	5	3	3.6	215.54	4	2	1	0	0	0	0	0	1
Q8BGQ4	Protein O-mannosyl-transferase 2	Pomt2	2	-1.53113	0	-1.53113	0.0783646	NaN	0.0783646	23.7736	24.4566	22.282	22.886	NaN	NaN	NaN	NaN					50216000	2	2	3.4	92.385	5	3	2	0	0	0	0	0	0
Q9JIK5	Nucleolar RNA helicase 2	Ddx21	2	NaN	NaN	-1.74404	1	1	1	24.7712	23.7705	NaN	NaN	NaN	NaN	NaN	22.5268					48985000	2	2	3.1	93.55	3	1	1	0	0	0	0	0	1
Q91WT8	RNA-binding protein 47	Rbm47	2	-2.97066	NaN	-2.3955	1	1	0.105249	22.4569	25.031	NaN	20.7733	NaN	NaN	21.4069	21.8652					48434000	2	2	6.1	64.061	6	2	2	0	0	1	0	0	1
Q91YW3	DnaJ homolog subfamily C member 3	Dnajc3	3	NaN	NaN	NaN	1	1	1	24.9678	23.0875	NaN	NaN	21.7109	21.6337	NaN	NaN					48414000	3	3	9.7	57.463	3	2	1	0	0	0	0	0	0
Q9R1Q9	V-type proton ATPase subunit S1	Atp6ap1	2	NaN	0	NaN	1	NaN	1	24.3354	24.6941	NaN	NaN	NaN	NaN	NaN	NaN					48311000	2	2	3.2	51.007	3	1	2	0	0	0	0	0	0
Q6IRU5	Clathrin light chain B	Cltb	4	NaN	-0.757809	-1.24129	1	0.00583414	0.0484255	NaN	NaN	22.0999	21.6514	23.5758	23.625	22.8952	22.7899			+	+	48282000	4	4	16.2	25.171	9	1	0	0	0	3	4	0	1
Q9CZ44	NSFL1 cofactor p47	Nsfl1c	4	NaN	0	NaN	1	NaN	1	24.2819	24.3115	NaN	NaN	NaN	NaN	NaN	NaN					48148000	4	4	16.8	40.709	6	3	1	0	0	0	0	1	1
Q64514	Tripeptidyl-peptidase 2	Tpp2	3	NaN	0	NaN	1	NaN	1	24.2512	24.7427	NaN	NaN	NaN	NaN	NaN	NaN					48042000	3	3	4	139.88	5	2	3	0	0	0	0	0	0
O08601	Microsomal triglyceride transfer protein large subunit	Mttp	4	NaN	NaN	-5.51663	1	1	1	25.0309	23.6637	NaN	NaN	NaN	NaN	18.8307	NaN					48036000	4	4	6.8	99.098	5	3	2	0	0	0	0	0	0
P45376	Aldose reductase	Akr1b1	3	NaN	1.21608	-0.344303	1	0.112024	0.815179	23.8758	24.0252	NaN	NaN	20.8143	20.8452	22.4909	21.6007					47949000	3	3	8.2	35.732	7	1	2	0	0	1	1	1	1
Q8BTY2	Sodium bicarbonate cotransporter 3	Slc4a7	4	NaN	0	NaN	1	NaN	1	24.5639	24.4563	NaN	NaN	NaN	NaN	NaN	NaN					47820000	4	4	4.7	116.51	5	1	4	0	0	0	0	0	0
Q8K4Z5	Splicing factor 3A subunit 1	Sf3a1	3	-2.49065	0.623229	-0.623095	1	0.165767	0.406159	23.3882	23.4004	20.9037	NaN	22.4278	21.8605	22.8338	22.701					47756000	3	3	6.2	88.544	9	1	2	0	0	1	1	2	2
P23927	Alpha-crystallin B chain	Cryab	4	NaN	NaN	NaN	1	1	1	NaN	NaN	20.971	21.2114	NaN	NaN	20.6426	20.933					47535000	4	4	33.1	20.069	4	2	1	0	1	0	0	0	0
Q9CQM5	Thioredoxin domain-containing protein 17	Txndc17	2	NaN	-0.0257311	-1.31772	1	0.88852	0.306395	NaN	NaN	20.8259	20.6389	23.48	23.2042	23.231	23.4017					47518000	2	2	20.3	14.015	7	0	0	0	0	1	2	2	2
Q920A5	Retinoid-inducible serine carboxypeptidase	Scpep1	2	-2.28148	0.598645	-0.508831	1	0.146581	0.466216	23.1883	23.1874	20.9064	NaN	22.5489	22.0576	22.9826	22.8212					47276000	2	2	4.9	50.964	5	0	0	1	1	0	1	1	1
A2AJQ3	Probable C-mannosyltransferase DPY19L4	Dpy19l4	2	NaN	0	NaN	1	NaN	1	24.6413	24.327	NaN	NaN	NaN	NaN	NaN	NaN					47213000	2	2	2.4	83.603	1	0	1	0	0	0	0	0	0
[truncated: 296 more rows]

## Sheet: Impute
				Log2 fold change (FC) ratios			student's t-test pvalues				Log2 LFQ intensities
[truncated: 1,658 more rows]

[truncated: 1 more sheets: Max Log2FC up]
